# Supplementary material for: Mission SpaceX CRS-16 RRRM-1 space flight induced skin genomic plasticity via an epigenetic trigger
Source: iScience. 2024 Nov 14;27(12):111382. doi: 10.1016/j.isci.2024.111382 (PMC11647166; doi:10.1016/j.isci.2024.111382)
Supplement: Table S1. Raw count and processed RNA sequencing data of skin of the mice of ESE group (n = 10) vs. the ground controls (n = 6), related to Figure 1 — The analyzed raw data has been uploaded to GEO database under accession number GSE268755. Tab ST1A represents the information of individual RNA-seq libraries generated for the analysis. Tab ST1B represents raw counts of RNA seq data. Tab ST1C represents the analysis ready molecules as determined by IPA software. n represents number of animals. [file mmc2.xlsx]

## Sheet: ST1A
Sample Information
Sample Name	Library Name	Group	Species
HGC-ISS-01	S2_S1	Ground control	Mus musculus
HGC-ISS-02	S3_S2	Ground control	Mus musculus
HGC-ISS-03	S4_S3	Ground control	Mus musculus
HC-LAR-01	S5_S4	Ground control	Mus musculus
HC-LAR-13	S6_S5	Ground control	Mus musculus
HC-LAR-18	S7_S6	Ground control	Mus musculus
FL-ISS-01	S8_S7	Exposure to space environment	Mus musculus
FL-ISS-04	S9_S8	Exposure to space environment	Mus musculus
FL-ISS-10	S10_S9	Exposure to space environment	Mus musculus
FL-LAR-06	S11_S10	Exposure to space environment	Mus musculus
FL-LAR-13	S12_S11	Exposure to space environment	Mus musculus
FL-LAR-17	S13_S12	Exposure to space environment	Mus musculus
FL-ISS-02	S14_S13	Exposure to space environment	Mus musculus
FL-ISS-07	S15_S14	Exposure to space environment	Mus musculus
FL-LAR-01	S16_S15	Exposure to space environment	Mus musculus
FL-LAR-18	S17_S16	Exposure to space environment	Mus musculus

## Sheet: ST1B
ENSG.ID	Gene name	baseMean	log2FoldChange	lfcSE	stat	pvalue	padj	FL-ISS-01	FL-ISS-04	FL-ISS-10	FL-LAR-06	FL-LAR-13	FL-LAR-17	FL-ISS-02	FL-ISS-07	FL-LAR-01	FL-LAR-18	HGC-ISS-01	HGC-ISS-02	HGC-ISS-03	HC-LAR-01	HC-LAR-13	HC-LAR-18
ENSMUSG00000092243	Gm7030	26.4775	7.73512	2.63021	2.94088	0.00327283	0.429366	0	0	58.3563	142.689	0	0	0	183.818	0	38.7752	0	0	0	0	0	0
ENSMUSG00000097919	Gm27021	23.9088	7.58824	2.65289	2.86036	0.00423155	0.441555	0	63.0421	19.4521	0	0	0	235.612	0	0	64.4353	0	0	0	0	0	0
ENSMUSG00000118124	Gm50139	21.0154	7.4031	1.87938	3.93912	8.18E-05	0.0659148	0	33.6949	48.9905	0	56.4845	56.7176	105.592	0	34.7675	0	0	0	0	0	0	0
ENSMUSG00000050493	Fam167b	17.338	7.12511	2.66241	2.67618	0.00744656	0.542024	0	0	31.6997	21.4403	0	0	204.88	0	0	19.3876	0	0	0	0	0	0
ENSMUSG00000116024	Gm49527	11.9761	7.10951	3.09605	2.29631	0.0216581	0.679511	0	0	0	0	187.728	769.614	3.152	0	0	0	0	0.738239	0	0	0	0
ENSMUSG00000030155	Clec2e	16.8468	7.0836	2.6809	2.64225	0.00823575	0.555947	0	0	0	0	41.5327	8.72579	193.06	0	0	26.2303	0	0	0	0	0	0
ENSMUSG00000085747	Slc13a2os	16.4592	7.05328	1.60372	4.39807	1.09E-05	0.015017	0	7.60853	15.8499	79.1075	29.9036	32.2854	74.072	0	0	24.5196	0	0	0	0	0	0
ENSMUSG00000021747	Cfap20dc	15.541	6.95927	1.61911	4.29821	1.72E-05	0.0223594	79.4452	15.2171	0	26.6156	18.2744	33.158	35.46	0	0	40.4859	0	0	0	0	0	0
ENSMUSG00000111290	Gm5122	15.314	6.94722	1.50578	4.61371	3.96E-06	0.00660397	17.6545	0	10.8067	136.775	17.4437	33.158	13.396	10.0876	0	5.70224	0	0	0	0	0	0
ENSMUSG00000038541	Srd5a2	15.3237	6.9469	2.63368	2.63771	0.00834673	0.555947	0	20.6517	0	0	76.4202	93.3659	0	0	0	54.7415	0	0	0	0	0	0
ENSMUSG00000023176	Cpn2	14.1893	6.83696	1.91372	3.57261	0.000353442	0.162851	0	27.1733	0	83.5434	11.6292	0	1158.36	60.5256	0	37.0645	0	0	0	0	0	0
ENSMUSG00000061718	Ppp1r1b	13.8542	6.80144	2.67569	2.54193	0.0110241	0.572615	0	0	0	27.3549	15.7824	0	150.508	28.0211	0	0	0	0	0	0	0	0
ENSMUSG00000020600	Slc7a15	13.5999	6.77828	1.66861	4.06223	4.86E-05	0.0473377	0	15.2171	30.9793	41.4021	0	2.61774	98.5	0	10.0643	18.8174	0	0	0	0	0	0
ENSMUSG00000114923	Gm49345	34.6476	6.76971	2.4707	2.74	0.00614388	0.4944	0	0	0	0	35.7181	108.2	271.86	135.622	0	0	0	0	0	0	0	2.96134
ENSMUSG00000096938	9530052E02Rik	13.2036	6.73647	1.57399	4.27988	1.87E-05	0.0230046	0	0	30.9793	14.7864	0	13.0887	77.224	15.6918	24.7032	34.7837	0	0	0	0	0	0
ENSMUSG00000041014	Nrg3	12.7262	6.67918	2.2796	2.92998	0.00338985	0.429366	0	108.693	22.3339	0	11.6292	0	3.94	0	0	57.0224	0	0	0	0	0	0
ENSMUSG00000002588	Pon1	166.88	6.64152	1.47572	4.50052	6.78E-06	0.00990297	0	0	15.8499	349.699	11.6292	15.7064	1869.14	255.553	127.176	9.69381	0	2.21472	0	0	2.56345	10.8582
ENSMUSG00000020010	Vnn3	12.0624	6.60301	2.25629	2.92649	0.00342812	0.429366	0	0	0	95.3726	0	9.59836	58.312	0	22.8734	6.84269	0	0	0	0	0	0
ENSMUSG00002076847		65.6072	6.54549	1.3804	4.74175	2.12E-06	0.00450235	5.88483	2.17387	1.4409	356.353	262.487	0.872579	0.788	2.24169	409.891	0.570224	0.806605	0.738239	2.13656	1.48965	0.854484	0.987113
ENSMUSG00000114165	Gm47513	11.4444	6.52744	1.9488	3.34947	0.000809673	0.264455	8.82724	0	30.2588	90.9367	0	0	32.308	0	8.23441	12.5449	0	0	0	0	0	0
ENSMUSG00000085526	Gm16083	11.483	6.52618	3.09613	2.10785	0.0350441	0.72666	73.5603	0	22.3339	0	0	0	0	0	87.8337	0	0	0	0	0	0	0
ENSMUSG00000066153	Mup21	10.8726	6.45198	3.09624	2.08381	0.0371771	0.733175	0	0	0	69.4963	24.089	0	80.376	0	0	0	0	0	0	0	0	0
ENSMUSG00000031981	Capn9	10.8408	6.4482	2.72434	2.36689	0.0179385	0.664405	0	3.2608	18.7317	21.4403	0	0	130.02	0	0	0	0	0	0	0	0	0
ENSMUSG00000025418	Bsnd	10.7019	6.43059	2.24678	2.86213	0.004208	0.441555	0	19.5648	50.4314	6.6539	0	0	84.316	0	0	10.264	0	0	0	0	0	0
ENSMUSG00000028859	Csf3r	9.97894	6.32675	2.32855	2.71703	0.00658697	0.511024	17.6545	0	0	77.6289	0	0	0	42.5921	1.82987	19.9578	0	0	0	0	0	0
ENSMUSG00000060284	Sp7	23.8723	6.28307	1.52514	4.11967	3.79E-05	0.0385585	0	63.0421	60.5177	0	40.7021	0	42.552	54.9214	30.1928	87.8145	0	2.21472	0	0	0	0
ENSMUSG00000043931	Gimap7	9.46413	6.25053	2.7825	2.24637	0.0246804	0.704554	17.6545	0	0	114.595	0	0	2.364	16.8127	0	0	0	0	0	0	0	0
ENSMUSG00000040963	Asgr2	9.25781	6.22067	2.23388	2.7847	0.00535775	0.481233	0	0	29.5384	40.6627	18.2744	0	951.904	54.9214	0	0	0	0	0	0	0	0
ENSMUSG00000052396	Mogat2	9.13264	6.20191	2.3304	2.66131	0.00778376	0.545123	0	0	0	337.87	0	33.158	92.196	5.60422	0	13.6854	0	0	0	0	0	0
ENSMUSG00000116660	9030404E10Rik	9.01453	6.1845	1.90096	3.25336	0.00114049	0.275617	0	23.9125	15.1294	0	0	22.687	61.464	3.36253	0	17.6769	0	0	0	0	0	0
ENSMUSG00000070661	Rnf186	8.95593	6.17286	2.71119	2.27681	0.0227976	0.695688	0	0	4.32269	27.3549	0	0	99.288	12.3293	0	0	0	0	0	0	0	0
ENSMUSG00000115781	Gm49319	8.90525	6.16442	2.66237	2.31539	0.0205916	0.676357	0	28.2603	0	0	84.7268	0	11.82	0	0	17.6769	0	0	0	0	0	0
ENSMUSG00000057068	Fam47e	8.70016	6.13214	2.62173	2.33897	0.0193372	0.669719	0	0	19.4521	0	20.7664	0	52.796	0	0	46.1881	0	0	0	0	0	0
ENSMUSG00000089822	Gm15759	8.34786	6.07317	1.64891	3.68314	0.000230377	0.131355	8.82724	8.69546	61.2381	0	10.7985	0	14.184	0	20.1286	9.69381	0	0	0	0	0	0
ENSMUSG00000090208	Gm15851	8.2199	6.04727	2.68063	2.25592	0.0240759	0.69919	0	39.1296	0	0	0	0	7.092	45.9546	39.3422	0	0	0	0	0	0	0
ENSMUSG00000069307	H2bc23	8.15793	6.03934	2.21706	2.72403	0.00644898	0.509251	0	48.912	18.7317	0	9.1372	0	0	0	10.9792	42.7668	0	0	0	0	0	0
ENSMUSG00000057359	Gm17494	11.265	6.00794	2.40696	2.49607	0.0125579	0.602214	79.4452	29.3472	0	26.6156	44.0247	0	0	0	0	0	0.806605	0	0	0	0	0
ENSMUSG00000044724	Gpr152	7.85637	5.98458	2.27748	2.62772	0.00859592	0.555947	0	11.9563	0	73.1929	0	5.23547	0	17.9335	17.3838	0	0	0	0	0	0	0
ENSMUSG00000023781	Hes7	7.83992	5.98047	2.3189	2.579	0.00990855	0.560984	0	10.8693	0	1.47864	0	54.0999	0	12.3293	46.6617	0	0	0	0	0	0	0
ENSMUSG00000066500	Izumo2	7.81082	5.97831	1.84562	3.23919	0.00119871	0.275617	0	34.7819	15.1294	0	26.5809	5.23547	24.428	0	0	18.8174	0	0	0	0	0	0
ENSMUSG00000074336	Apoc4	7.83676	5.97715	1.68145	3.55475	0.000378337	0.166854	14.7121	0	36.0224	0	5.81458	0	1419.19	13.4501	45.7467	5.70224	0	0	0	0	0	0
ENSMUSG00000018973	Hoxb1	7.72241	5.95891	2.27409	2.62035	0.00878388	0.560014	0	61.9552	19.4521	8.13255	0	0	32.308	0	0	1.71067	0	0	0	0	0	0
ENSMUSG00000068536	Doxl2	7.69955	5.95439	2.64417	2.25189	0.0243292	0.70293	0	64.129	15.8499	0	0	0	18.124	0	0	25.0898	0	0	0	0	0	0
ENSMUSG00000024578	Il17b	7.64881	5.94647	2.65718	2.23789	0.0252284	0.705326	0	0	0	59.8851	0	0	24.428	7.84591	0	30.2219	0	0	0	0	0	0
ENSMUSG00000000982	Ccl3	14.8722	5.91309	2.45935	2.40433	0.016202	0.660706	102.984	0	0	93.1546	0	0	11.82	28.0211	0	0	0	0	0	0	0	1.97423
ENSMUSG00000004113	Cacna1b	7.37099	5.89353	2.23998	2.63106	0.00851184	0.555947	0	20.6517	12.2476	64.321	0	0	13.396	0	7.31948	0	0	0	0	0	0	0
ENSMUSG00000040035	Disp2	7.21383	5.86218	2.676	2.19065	0.0284771	0.711136	0	0	0	75.4109	11.6292	7.85321	0	0	0	20.5281	0	0	0	0	0	0
ENSMUSG00000086171	Pcsk2os1	7.11395	5.84236	2.22629	2.62426	0.00868373	0.557619	0	18.4779	0	4.43593	29.0729	0	50.432	0	0	11.4045	0	0	0	0	0	0
ENSMUSG00000030638	Sh3gl3	7.09705	5.84184	1.84403	3.16798	0.00153502	0.315128	0	23.9125	25.2157	6.6539	0	5.23547	29.156	0	0	23.3792	0	0	0	0	0	0
ENSMUSG00000029658	Wdr95	7.0693	5.83343	2.20658	2.64365	0.00820164	0.555667	0	41.3034	18.7317	0	7.47589	0	10.244	0	0	35.3539	0	0	0	0	0	0
ENSMUSG00000023192	Grm2	6.82912	5.78145	2.28411	2.53116	0.0113686	0.576421	0	44.5642	28.8179	0	0	0	0	6.72507	27.448	1.71067	0	0	0	0	0	0
ENSMUSG00000057596	Trim30d	6.61247	5.73886	1.38563	4.1417	3.45E-05	0.0383706	8.82724	0	32.4202	19.9617	4.15327	0	14.184	12.3293	3.65974	10.264	0	0	0	0	0	0
ENSMUSG00000108504	Gm4265	6.60026	5.73554	1.89938	3.01969	0.00253036	0.410727	0	0	7.92493	4.43593	27.4116	14.8338	0	0	47.5766	3.42134	0	0	0	0	0	0
ENSMUSG00000074665	Bpifb4	6.54124	5.72061	2.67585	2.13787	0.0325275	0.721515	0	0	31.6997	0	56.4845	11.3435	0	0	0	5.13201	0	0	0	0	0	0
ENSMUSG00000001095	Slc13a2	18.449	5.7195	1.143	5.00392	5.62E-07	0.00187578	41.1938	45.6512	13.6885	31.7909	9.1372	21.8145	81.952	19.0544	0	27.941	0	0	0	0	0	2.96134
ENSMUSG00000041165	Spem1	6.48711	5.71004	2.19793	2.59792	0.00937905	0.560611	0	20.6517	12.9681	0	0	0	42.552	0	8.23441	19.3876	0	0	0	0	0	0
ENSMUSG00000087115	Pcsk2os2	6.4647	5.70482	2.65823	2.1461	0.0318654	0.721515	0	6.5216	34.5815	0	0	0	21.276	0	0	41.0561	0	0	0	0	0	0
ENSMUSG00000079554	Aox2	12.5784	5.67151	1.49484	3.79407	0.000148201	0.0989727	55.9059	46.7381	5.76359	4.43593	9.96785	0	3.94	5.60422	0	67.2864	1.61321	0	0	0	0	0
ENSMUSG00000063018	2010204K13Rik	6.24669	5.63625	1.18577	4.75324	2.00E-06	0.00450235	17.6545	9.7824	0	9.61119	15.7824	5.23547	24.428	6.72507	2.7448	7.98313	0	0	0	0	0	0
ENSMUSG00000084946	Dlx1as	6.01748	5.60378	2.20715	2.53892	0.0111195	0.573242	0	10.8693	25.9361	0	9.96785	0	7.88	0	0	41.6263	0	0	0	0	0	0
ENSMUSG00000050423	Ppp1r3g	22.2176	5.6034	1.46336	3.82913	0.000128596	0.0910853	0	35.8688	25.2157	0.739322	0	50.6096	208.032	2.24169	27.448	1.14045	0	0	0	1.48965	1.70897	0.987113
ENSMUSG00000066107	Gm12666	5.94326	5.5844	2.16336	2.58136	0.00984127	0.560984	0	20.6517	0	19.2224	19.9357	0	14.184	0	0	21.0983	0	0	0	0	0	0
ENSMUSG00000003341	Atp8b3	5.81776	5.55131	1.87426	2.96187	0.00305777	0.424639	0	41.3034	4.32269	0	15.7824	0	0	10.0876	11.8941	9.69381	0	0	0	0	0	0
ENSMUSG00000056854	Pou3f4	5.87013	5.54945	2.7256	2.03605	0.0417456	0.741557	50.021	24.9995	12.2476	6.6539	0	0	0	0	0	0	0	0	0	0	0	0
ENSMUSG00000002791	Pdxk-ps	5.65579	5.52178	1.49798	3.68614	0.00022768	0.131355	0	10.8693	19.4521	14.0471	7.47589	0	4.728	0	17.3838	16.5365	0	0	0	0	0	0
ENSMUSG00000053930	Shisa6	5.67999	5.51823	2.68659	2.05399	0.0399765	0.734195	0	3.2608	0	42.8807	0	0	23.64	0	0	21.0983	0	0	0	0	0	0
ENSMUSG00000054169	Ceacam10	5.68125	5.51664	2.69486	2.0471	0.0406485	0.735778	0	0	0	46.5773	0	0	4.728	21.296	18.2987	0	0	0	0	0	0	0
ENSMUSG00000026180	Cxcr2	5.6499	5.51095	2.23926	2.46106	0.0138527	0.627507	0	11.9563	0	2.21797	38.2101	19.1967	0	0	0	18.8174	0	0	0	0	0	0
ENSMUSG00000048230	Fbxo43	5.50992	5.47797	1.82194	3.00667	0.00264123	0.412945	0	11.9563	21.6135	0	0	25.3048	11.82	0	5.48961	11.9747	0	0	0	0	0	0
ENSMUSG00000090160	4930480K15Rik	5.38331	5.43897	2.65885	2.04561	0.0407945	0.735778	0	26.0864	0	0	0	0	33.884	0	16.4688	9.69381	0	0	0	0	0	0
ENSMUSG00000104252	Pcdha4	13.1853	5.4361	1.98277	2.74166	0.00611292	0.4944	0	0	4.32269	16.2651	0	368.228	12.608	169.247	0	4.56179	0	2.21472	0	0	0	0
ENSMUSG00000117530	Gm21055	5.29144	5.41525	2.27909	2.37606	0.0174987	0.662685	0	18.4779	5.76359	0	49.8393	3.49031	7.092	0	0	0	0	0	0	0	0	0
ENSMUSG00000079550	Mpp4	5.18099	5.3849	2.72373	1.97703	0.0480379	0.761269	0	0	0	16.2651	0	6.10805	55.948	0	4.57467	0	0	0	0	0	0	0
ENSMUSG00000031104	Rab33a	5.01116	5.33922	1.89018	2.82471	0.00473233	0.45858	0	32.608	6.48404	14.0471	0	2.61774	0	5.60422	0	18.8174	0	0	0	0	0	0
ENSMUSG00000097139	Gm26626	4.88648	5.30608	1.86339	2.84754	0.00440579	0.45148	0	6.5216	0	2.21797	23.2583	8.72579	22.064	0	0	15.396	0	0	0	0	0	0
ENSMUSG00000106878	Gm17808	4.63493	5.23235	1.88706	2.77275	0.00555841	0.484785	0	3.2608	10.0863	0	22.4277	0	4.728	0	4.57467	29.0814	0	0	0	0	0	0
ENSMUSG00000075463	4930594M22Rik	12.8728	5.09551	1.8789	2.71197	0.00668856	0.512235	0	0	61.9586	0	101.34	14.8338	2.364	0	17.3838	5.13201	0	2.95295	0	0	0	0
ENSMUSG00000087045	4930515B02Rik	4.16322	5.07311	2.1974	2.30869	0.020961	0.676357	0	6.5216	7.92493	0	30.7342	0	9.456	0	0	11.9747	0	0	0	0	0	0
ENSMUSG00000102300	Gm34106	4.11478	5.05787	2.22779	2.27035	0.0231861	0.696596	0	0	23.7748	3.69661	0	18.3241	2.364	0	0	17.6769	0	0	0	0	0	0
ENSMUSG00000041358	Nutm1	22.4334	5.05636	1.59569	3.16876	0.00153091	0.315128	0	32.608	88.6152	0	38.2101	8.72579	130.808	0	42.087	11.9747	0	5.90591	0	0	0	0
ENSMUSG00000000365	Rnf17	4.09428	5.05434	1.61005	3.13924	0.00169389	0.332714	0	0	6.48404	2.21797	24.089	7.85321	3.94	0	19.2136	1.71067	0	0	0	0	0	0
ENSMUSG00000118672	Muc4	4.10722	5.04916	2.27983	2.21471	0.0267802	0.705326	0	0	0	211.446	4.98393	26.1774	0	15.6918	17.3838	0	0	0	0	0	0	0
ENSMUSG00000085928	4933427I22Rik	4.04891	5.03392	2.20964	2.27816	0.022717	0.695011	0	3.2608	25.9361	0	15.7824	0	11.82	0	0	7.98313	0	0	0	0	0	0
ENSMUSG00000060371	Caln1	3.97928	5.00487	2.25258	2.22185	0.0262938	0.705326	0	26.0864	3.60224	0	0	0	22.064	3.36253	0	8.55336	0	0	0	0	0	0
ENSMUSG00000039653	Baat	3.90055	4.97583	1.97826	2.51526	0.0118946	0.58655	0	0	12.2476	1.47864	9.1372	0	356.964	33.6253	0	5.13201	0	0	0	0	0	0
ENSMUSG00000045515	Pou3f3	3.97437	4.97167	2.32618	2.13726	0.0325766	0.721515	38.2514	0	0	2.21797	0	0	0	3.36253	10.0643	9.69381	0	0	0	0	0	0
ENSMUSG00000115543	B230362B09Rik	3.87527	4.95817	2.26624	2.18784	0.0286813	0.71243	8.82724	6.5216	15.1294	0	0	19.1967	0	12.3293	0	0	0	0	0	0	0	0
ENSMUSG00000026616	Cr2	3.83571	4.95655	2.23182	2.22086	0.0263605	0.705326	0	0	7.20448	30.3122	0	0	16.548	0	2.7448	4.56179	0	0	0	0	0	0
ENSMUSG00000026621	Mtarc1	811.367	4.95232	1.57207	3.15019	0.00163165	0.328778	0	28.2603	81.4107	7910.01	40.7021	1300.14	3269.41	65.009	0	40.4859	12.9057	5.90591	0	0	161.498	66.1366
ENSMUSG00000092406	Gm20462	3.73884	4.92422	1.9156	2.57059	0.0101527	0.560984	0	2.17387	2.16135	5.17526	0	0	26.004	0	5.48961	18.8174	0	0	0	0	0	0
ENSMUSG00000112863	Gm19181	9.32894	4.90345	1.66248	2.94949	0.00318303	0.429366	61.7907	0	19.4521	39.9234	4.98393	8.72579	11.032	0	0	1.14045	0	2.21472	0	0	0	0
ENSMUSG00000031621	Isx	3.6068	4.86336	2.2151	2.19554	0.0281246	0.706118	0	6.5216	0	0	18.2744	7.85321	14.972	10.0876	0	0	0	0	0	0	0	0
ENSMUSG00000073051	Gm14812	15.9861	4.85712	2.06105	2.35663	0.0184418	0.665896	0	42.3904	31.6997	0	63.9604	0	53.584	0	0	59.3033	4.83963	0	0	0	0	0
ENSMUSG00000028238	Atp6v0d2	34.9906	4.82199	1.75167	2.75279	0.00590894	0.4944	0	129.345	0	8.13255	23.2583	0	70.132	10.0876	8.23441	299.368	11.2925	0	0	0	0	0
ENSMUSG00000113328	Gm47260	3.43052	4.81645	1.34469	3.58182	0.000341206	0.162851	0	3.2608	18.7317	8.13255	2.49196	0	11.032	3.36253	2.7448	5.13201	0	0	0	0	0	0
ENSMUSG00000038192	Cer1	3.43465	4.79887	2.22128	2.1604	0.0307414	0.720411	0	6.5216	10.8067	0	11.6292	2.61774	0	0	0	23.3792	0	0	0	0	0	0
ENSMUSG00000039632	Odad3	10.0612	4.79701	2.04127	2.35001	0.0187728	0.665896	0	36.9557	18.0112	17.7437	0	0	26.004	0	0	59.3033	0	0	0	0	0	2.96134
ENSMUSG00000116210	Spn-ps	3.34577	4.75556	2.22626	2.13612	0.0326697	0.721515	0	0	0	2.21797	18.2744	12.2161	0	15.6918	0	5.13201	0	0	0	0	0	0
ENSMUSG00000022821	Hgd	3.26097	4.71675	2.24216	2.10367	0.0354075	0.730464	0	15.2171	7.20448	0	0	0	2007.82	19.0544	0	9.12358	0	0	0	0	0	0
ENSMUSG00000027690	Slc2a2	3.2402	4.70877	2.29431	2.05237	0.040134	0.734195	0	0	14.409	0	0	0	866.012	24.6586	4.57467	7.41291	0	0	0	0	0	0
ENSMUSG00000032564	Cpne4	4.52222	4.70211	1.70074	2.76474	0.00569688	0.485981	0	13.0432	7.92493	10.3505	1.66131	0	15.76	0	0	22.809	0.806605	0	0	0	0	0
ENSMUSG00000028001	Fga	91.9419	4.70098	1.9969	2.35413	0.0185659	0.665896	220.681	11.9563	46.8292	0	0	0	21688.1	1132.05	16.4688	0	12.9057	19.9324	0	0	0	0
ENSMUSG00000115944	AU021063	3.14879	4.679	1.83837	2.54519	0.0109219	0.572396	0	8.69546	5.04314	2.21797	0	0	11.032	0	4.57467	18.8174	0	0	0	0	0	0
ENSMUSG00000078964	Ces1b	3.16811	4.67521	2.32119	2.01414	0.043995	0.747079	0	11.9563	5.04314	0	0	26.1774	201.728	6.72507	0	0	0	0	0	0	0	0
ENSMUSG00000086900	Kcnab3os	3.09883	4.65649	1.90555	2.44365	0.0145397	0.638783	0	2.17387	3.60224	6.6539	14.9518	0	0	2.24169	0	19.9578	0	0	0	0	0	0
ENSMUSG00000092094	Zfp804b	12.2129	4.6467	1.42009	3.27211	0.00106749	0.268296	0	5.43466	33.8611	7.39322	23.2583	0	63.828	0	25.6182	31.9325	3.22642	0	0	0	0.854484	0
ENSMUSG00000021416	Eci3	6.18021	4.64242	2.10942	2.20081	0.0277498	0.706118	0	0	0	422.153	0	34.0306	42.552	15.6918	0	3.42134	0	0	0	0	1.70897	0
ENSMUSG00000025333	Gpr143	62.6387	4.6191	2.25296	2.05024	0.040341	0.734195	0	407.6	90.7765	0	41.5327	0	107.956	0	0	330.73	0	23.6236	0	0	0	0
ENSMUSG00000074968	Ano3	15.9078	4.61587	1.80227	2.56114	0.0104331	0.563192	0	65.216	12.9681	13.3078	73.0976	0	37.824	0	0	46.1881	0	0	0	0	0	5.92268
ENSMUSG00000087484	2900089D17Rik	3.016	4.61326	2.24955	2.05074	0.0402918	0.734195	0	0	2.16135	15.5258	0	6.10805	0	3.36253	0	21.0983	0	0	0	0	0	0
ENSMUSG00000104000	Gm38335	2.99372	4.60152	2.16327	2.12711	0.033411	0.721515	0	0	5.76359	0	13.2905	6.10805	14.184	0	0	8.55336	0	0	0	0	0	0
ENSMUSG00000030651	Art2b	2.98681	4.59763	2.21669	2.0741	0.0380698	0.733847	0	0	4.32269	19.2224	9.1372	0	13.396	0	0	1.71067	0	0	0	0	0	0
ENSMUSG00000115070	Gm4740	6.05175	4.59032	1.71648	2.67426	0.00748951	0.542024	0	4.34773	2.16135	1.47864	9.96785	0	0	58.2839	16.4688	1.14045	0	0	0	2.97929	0	0
ENSMUSG00000071424	Grid2	2.91678	4.5607	2.30052	1.98246	0.0474274	0.759293	0	6.5216	1.4409	26.6156	2.49196	9.59836	0	0	0	0	0	0	0	0	0	0
ENSMUSG00000069873	4930438A08Rik	2.84976	4.52876	2.19919	2.05929	0.0394666	0.734195	0	0	0	0	11.6292	5.23547	0	7.84591	5.48961	15.396	0	0	0	0	0	0
ENSMUSG00000105374	Gm42551	2.80349	4.49915	1.68388	2.67189	0.00754243	0.542024	0	23.9125	6.48404	0	0	2.61774	1.576	6.72507	1.82987	1.71067	0	0	0	0	0	0
ENSMUSG00000070708	Gtsf1l	20.4587	4.48352	0.902476	4.96802	6.76E-07	0.00187812	0	27.1733	64.1199	12.5685	33.2262	5.23547	40.976	21.296	24.7032	90.0954	2.41981	0	0	0	2.56345	2.96134
ENSMUSG00000035246	Pcyt1b	11.2413	4.46358	1.39221	3.20612	0.0013454	0.291179	47.0786	14.1301	25.9361	7.39322	7.47589	0	29.156	3.36253	0	41.0561	0	0	0	0	4.27242	0
ENSMUSG00000110317	Gm45250	2.73009	4.46353	1.94718	2.29231	0.0218878	0.68309	0	0	0	2.21797	9.1372	0.872579	0	21.296	2.7448	7.41291	0	0	0	0	0	0
ENSMUSG00000109317	Gm45041	2.68763	4.44135	2.23971	1.983	0.0473669	0.758862	0	9.7824	0	0	0	9.59836	17.336	0	4.57467	1.71067	0	0	0	0	0	0
ENSMUSG00000045048	Gm9795	3.74261	4.41378	1.99344	2.21415	0.0268186	0.705326	0	11.9563	2.16135	19.9617	0	0	0	15.6918	0	9.12358	0	0	0	0	0	0.987113
ENSMUSG00000039079	Trhr2	7.51639	4.36483	2.10024	2.07825	0.0376859	0.733428	0	35.8688	0	0	27.4116	0	1.576	0	34.7675	17.6769	0	0	0	0	0	2.96134
ENSMUSG00000056162	Cndp1	6.5994	4.35616	2.09954	2.07482	0.0380037	0.733847	0	0	0	8.87187	38.2101	5.23547	44.128	6.72507	0	0	2.41981	0	0	0	0	0
ENSMUSG00000105933	Gm43260	2.40112	4.28844	1.84168	2.32855	0.0198831	0.676357	0	6.5216	0	1.47864	9.1372	2.61774	11.82	0	0	6.84269	0	0	0	0	0	0
ENSMUSG00000070690	Albfm1	9.26204	4.28338	2.07825	2.06106	0.0392975	0.734195	0	48.912	28.8179	0	44.0247	0	825.824	0	0	17.6769	4.03302	0	0	0	0	0
ENSMUSG00000030244	Gys2	307.449	4.27146	2.07437	2.05916	0.0394787	0.734195	67.6755	0	2.88179	3822.3	5.81458	445.888	416.852	0	0	9.69381	13.7123	0	0	0	11.9628	122.402
ENSMUSG00000022603	Mroh4	37.7125	4.26265	1.28521	3.3167	0.000910875	0.264455	114.754	90.2154	73.4857	0	34.0568	0	28.368	97.5135	24.7032	122.598	4.03302	0	0	0	13.6717	0
ENSMUSG00002076329		4.74462	4.26238	1.84552	2.30959	0.020911	0.676357	2.94241	10.8693	7.92493	0	6.64524	0	3.152	0	0	42.7668	1.61321	0	0	0	0	0
ENSMUSG00000046814	Gchfr	22.2075	4.26017	1.29736	3.28373	0.00102443	0.268296	20.5969	29.3472	27.377	153.04	24.9196	44.5015	41.764	0	0	3.42134	0	4.42943	0	0	0	5.92268
ENSMUSG00000025081	Tdrd1	11.6131	4.16315	1.61318	2.58072	0.00985956	0.560984	0	27.1733	31.6997	4.43593	0	0	89.044	8.96675	9.14934	9.69381	5.64623	0	0	0	0	0
ENSMUSG00000071719	Tmem28	62.3688	4.13652	1.60775	2.57287	0.0100859	0.560984	0	330.428	51.8723	0	245.043	51.4821	127.656	0	5.48961	153.39	26.6179	0	0	0	0	5.92268
ENSMUSG00000103313	Gm38357	4.36784	4.12077	1.60611	2.56568	0.0102974	0.563192	26.4817	20.6517	7.92493	0	2.49196	0	2.364	3.36253	0	5.13201	0	1.47648	0	0	0	0
ENSMUSG00000051703	Tmem198	14.8425	4.09526	1.59156	2.5731	0.0100791	0.560984	0	73.9114	8.64538	34.0088	33.2262	0	29.944	0	3.65974	46.1881	0	0	0	0	0	7.8969
ENSMUSG00000022483	Col2a1	11.2207	4.09316	1.54365	2.65162	0.00801078	0.550903	0	47.825	5.76359	0	29.9036	0	32.308	15.6918	11.8941	30.2219	0	0	0	0	0	5.92268
ENSMUSG00000105987	AI506816	9.30877	4.09095	1.77399	2.30607	0.0211066	0.676357	108.869	15.2171	0.720448	0	0.830654	0	11.032	0	0	6.27246	0	0.738239	4.27312	0	0	0.987113
ENSMUSG00000102929	Gm37154	4.15637	4.08147	1.2299	3.31853	0.000904911	0.264455	0	9.7824	4.32269	2.21797	14.1211	12.2161	4.728	10.0876	0	7.41291	1.61321	0	0	0	0	0
ENSMUSG00000106678	Gm43457	1.96853	3.9975	1.83834	2.17451	0.0296667	0.7135	0	6.5216	2.88179	8.13255	0	7.85321	0	3.36253	2.7448	0	0	0	0	0	0	0
ENSMUSG00000056755	Grm7	26.5978	3.96382	1.40813	2.81496	0.00487837	0.46375	0	20.6517	91.497	0	47.3473	2.61774	79.588	0	10.0643	158.522	8.87265	4.42943	0	0	0	1.97423
ENSMUSG00000112021	Gm30346	5.74893	3.93669	1.89116	2.08163	0.0373762	0.733175	55.9059	0	5.04314	14.0471	0	9.59836	1.576	0	0	2.85112	0	0	0	0	0	2.96134
ENSMUSG00000004651	Tyr	763.221	3.90284	1.58695	2.45934	0.0139193	0.62848	132.409	1938	1265.11	0	1074.87	97.7288	2330.12	69.4923	49.4065	4783.04	0	219.257	252.114	0	0	0
ENSMUSG00000098243	Gm4258	1.81177	3.86039	1.93451	1.99554	0.0459843	0.753671	5.88483	1.08693	5.76359	1.47864	0	0	3.94	0	0	10.8343	0	0	0	0	0	0
ENSMUSG00000042501	Cpa6	9.00686	3.85125	1.18054	3.26228	0.00110519	0.274815	0	46.7381	15.8499	7.39322	0	10.4709	10.244	6.72507	8.23441	33.073	2.41981	0	0	0	0	2.96134
ENSMUSG00000074863	Platr25	2.49191	3.83567	1.76779	2.16975	0.030026	0.7135	0	3.2608	22.3339	0	2.49196	0	7.092	0	2.7448	1.14045	0.806605	0	0	0	0	0
ENSMUSG00000075707	Dio3	27.6395	3.824	1.73601	2.20275	0.0276125	0.706118	0	61.9552	33.1406	0	57.3152	26.1774	42.552	0	0	203	0	0	4.27312	0	0	13.8196
ENSMUSG00000110830	Gm46218	4.34398	3.79531	1.46934	2.58301	0.00979429	0.560984	0	15.2171	5.76359	5.91458	4.98393	0	22.852	0	4.57467	7.98313	0	2.21472	0	0	0	0
ENSMUSG00000103094	Gm37558	4.63772	3.78771	1.30436	2.90387	0.00368579	0.429366	0	9.7824	2.16135	5.17526	0	14.8338	22.852	3.36253	5.48961	7.98313	0	0	0	0	2.56345	0
ENSMUSG00000100768	Gm29055	2.41164	3.76359	1.45598	2.58493	0.0097399	0.560984	0	1.08693	4.32269	4.43593	0	0	2.364	12.3293	4.57467	7.98313	0	0	0	1.48965	0	0
ENSMUSG00000089571	Gm23008	7.57805	3.74104	1.20154	3.11354	0.00184859	0.345672	17.6545	1.08693	30.2588	21.4403	0.830654	0.872579	40.976	1.12084	0.914934	0.570224	0.806605	0.738239	2.13656	0	0.854484	0.987113
ENSMUSG00000100621	Gm28374	11.0465	3.73388	1.56821	2.38098	0.0172665	0.662685	0	0	55.4745	3.69661	20.7664	43.6289	0	12.3293	21.0435	12.5449	7.25944	0	0	0	0	0
ENSMUSG00000093348	Mir3101	9.5193	3.72659	1.20422	3.09462	0.00197064	0.359858	0	28.2603	28.0975	0.739322	56.4845	0.872579	0.788	1.12084	28.363	0.570224	0.806605	0.738239	2.13656	1.48965	0.854484	0.987113
ENSMUSG00000030553	Pgpep1l	7.36519	3.71432	1.76359	2.10612	0.0351941	0.727345	0	19.5648	30.9793	14.0471	0	0	0	5.60422	21.0435	21.6685	0	0	0	0	0	4.93556
ENSMUSG00000042256	Ptchd4	16.7436	3.71367	1.67889	2.21198	0.0269683	0.705326	0	20.6517	39.6247	113.116	29.9036	5.23547	0	0	5.48961	41.0561	0	0	12.8194	0	0	0
ENSMUSG00000088544	Mir1945	5.54203	3.71227	0.928847	3.99664	6.42E-05	0.0577586	0	13.0432	5.04314	12.5685	6.64524	7.85321	7.092	4.48338	9.14934	19.3876	2.41981	0	0	0	0	0.987113
ENSMUSG00000081201	Smt3h2-ps4	7.76823	3.7024	1.1438	3.23692	0.00120828	0.275617	55.9059	5.43466	7.92493	0.739322	2.49196	2.61774	22.852	0	15.5539	5.13201	0.806605	0	2.13656	0	1.70897	0.987113
ENSMUSG00000046961	Gpr156	101.271	3.69231	0.745163	4.95504	7.23E-07	0.00187812	55.9059	339.123	243.512	34.7482	215.97	94.2385	289.984	35.867	4.57467	233.792	19.3585	6.64415	25.6387	0	11.1083	9.87113
ENSMUSG00000059854	Hydin	30.0277	3.66079	1.03349	3.54215	0.000396877	0.170096	85.33	85.8677	29.5384	73.1929	0	26.1774	34.672	93.0301	28.363	3.42134	15.3255	0	0	0	2.56345	2.96134
ENSMUSG00000064493	Snora28	11.6099	3.6543	1.12559	3.24658	0.00116802	0.275617	2.94241	48.912	29.5384	44.3593	0.830654	0.872579	0.788	1.12084	0.914934	46.7584	0.806605	0.738239	2.13656	1.48965	2.56345	0.987113
ENSMUSG00000097726	9530036O11Rik	10.7967	3.64927	1.55396	2.34836	0.0188561	0.665896	32.3665	18.4779	11.5272	0	33.2262	11.3435	23.64	0	0	34.7837	0	7.38239	0	0	0	0
ENSMUSG00000086022	Rad51ap2	12.412	3.64831	1.35157	2.69932	0.00694809	0.522054	0	6.5216	35.302	18.4831	11.6292	73.2966	11.032	0	10.0643	23.3792	0	0	0	0	0	8.88402
ENSMUSG00000115232	Gm49378	440.28	3.64696	1.1012	3.3118	0.000926976	0.264455	205.969	2151.04	1691.61	640.993	99.6785	67.1885	36.248	164.764	85.0889	1580.66	104.052	80.468	0	1.48965	0	135.234
ENSMUSG00000004031	Brinp2	16.8279	3.5608	1.56909	2.26934	0.0232478	0.697553	0	44.5642	0	59.8851	22.4277	12.2161	34.672	0	47.5766	35.3539	0	12.5501	0	0	0	0
ENSMUSG00000054196	Cthrc1	18.2272	3.54841	1.6308	2.17587	0.0295649	0.7135	0	53.2597	0	78.3682	26.5809	30.5402	40.976	0	0	47.8988	0	0	0	0	5.12691	8.88402
ENSMUSG00000107468	5730507A11Rik	1.42019	3.54246	1.7851	1.98446	0.0472046	0.758845	0	3.2608	3.60224	2.21797	7.47589	0	0	0	2.7448	3.42134	0	0	0	0	0	0
ENSMUSG00000116041	Gm20369	4.66895	3.50691	1.57405	2.22795	0.0258836	0.705326	0	0	13.6885	20.701	6.64524	14.8338	2.364	12.3293	0.914934	0	3.22642	0	0	0	0	0
ENSMUSG00000074892	B3galt5	40.2006	3.49176	1.42112	2.45704	0.0140086	0.62848	100.042	238.038	61.9586	0	22.4277	2.61774	60.676	33.6253	0	91.806	0	22.1472	0	0	0	9.87113
ENSMUSG00000028044	Cks1b	19.3807	3.47323	1.59156	2.18229	0.0290884	0.7135	185.372	14.1301	0	9.61119	22.4277	0	30.732	0	2.7448	29.6516	10.4859	0	0	0	0	4.93556
ENSMUSG00000026398	Nr5a2	116.911	3.47046	1.62317	2.13807	0.0325108	0.721515	0	17.3909	36.7429	472.427	0	234.724	896.744	0	28.363	88.3847	1.61321	0	0	0	41.8697	52.317
ENSMUSG00000105512	Gm43714	9.55889	3.46922	1.6142	2.14919	0.0316193	0.721044	0	0	0	20.701	27.4116	25.3048	44.916	0	5.48961	21.6685	0.806605	6.64415	0	0	0	0
ENSMUSG00000024261	Syt4	310.357	3.45652	1.17953	2.93043	0.00338498	0.429366	52.9634	1235.84	122.476	24.3976	335.584	47.1192	643.008	121.051	170.178	1954.73	75.8208	26.5766	155.969	0	0	0
ENSMUSG00000043618	Eif5al3-ps	2.75289	3.4563	1.10831	3.11852	0.00181765	0.345412	5.88483	5.43466	4.32269	1.47864	6.64524	6.10805	6.304	0	1.82987	4.56179	0	1.47648	0	0	0	0
ENSMUSG00000112117	Rmst	2.76057	3.4544	1.71946	2.009	0.0445372	0.748496	0	9.7824	16.5703	0	1.66131	0	6.304	0	2.7448	5.13201	0	0	0	0	0	1.97423
ENSMUSG00000026475	Rgs16	86.3401	3.44995	1.29038	2.6736	0.00750412	0.542024	0	140.214	108.788	79.8468	43.194	0	893.592	19.0544	5.48961	19.9578	13.7123	34.6972	0	0	5.12691	17.768
ENSMUSG00000079415	Cntf	87.3949	3.44518	1.60368	2.1483	0.0316902	0.721254	0	301.08	309.072	348.221	0	65.4434	72.496	73.9757	118.941	36.4943	72.5944	0	0	0	0	0
ENSMUSG00000023999	Kif6	48.116	3.44137	1.1794	2.91791	0.00352391	0.429366	0	76.0853	104.465	59.8851	138.719	14.8338	107.168	0	47.5766	181.331	0	12.5501	0	0	2.56345	24.6778
ENSMUSG00000086436	Gm13690	3.80923	3.4206	1.38387	2.47176	0.013445	0.622088	26.4817	0	7.92493	0.739322	3.32262	2.61774	9.456	0	7.31948	0.570224	0.806605	0	0	0	1.70897	0
ENSMUSG00000044647	Csrnp3	10.8106	3.4097	1.56346	2.18087	0.029193	0.7135	0	17.3909	42.5065	6.6539	40.7021	0	0	7.84591	25.6182	23.3792	8.87265	0	0	0	0	0
ENSMUSG00000055833	1700034H15Rik	96.1349	3.40098	1.64924	2.06215	0.0391938	0.734195	0	740.201	158.499	135.296	61.4684	29.6677	187.544	60.5256	0	82.6825	82.2737	0	0	0	0	0
ENSMUSG00000041078	Grid1	57.2142	3.36813	0.806572	4.17586	2.97E-05	0.0346947	41.1938	139.127	115.272	12.5685	109.646	100.347	104.804	34.7462	102.473	106.632	7.25944	35.4354	0	0	0	5.92268
ENSMUSG00000058740	Kcnt1	26.1041	3.34343	1.3098	2.55262	0.0106915	0.570557	0	2.17387	77.088	95.3726	35.7181	0	58.312	42.5921	45.7467	37.6348	0	0	0	0	4.27242	18.7551
ENSMUSG00000071586	Gm10337	11.7004	3.30643	1.18906	2.78071	0.00542396	0.482583	55.9059	0	21.6135	17.0044	16.6131	14.8338	18.912	0	10.0643	22.2387	0	1.47648	0	0	8.54484	0
ENSMUSG00000016194	Hsd11b1	572.255	3.29899	1.21541	2.71431	0.00664139	0.511024	20.5969	3.2608	54.7541	5967.07	90.5413	1024.41	1209.58	84.0633	37.5123	138.564	16.9387	14.0265	0	28.3033	155.516	310.941
ENSMUSG00000026023	Cdk15	80.726	3.2648	1.16413	2.8045	0.00503947	0.46375	0	197.822	125.358	5.91458	157.824	0	197	79.5799	204.945	248.047	49.2029	16.9795	0	0	5.98139	2.96134
ENSMUSG00000027674	Pex5l	23.0524	3.24084	1.11338	2.91082	0.00360486	0.429366	0	32.608	51.8723	68.0177	2.49196	47.1192	19.7	23.5377	10.0643	91.806	4.83963	0	0	0	0	16.7809
ENSMUSG00000085890	Tnfsf13os	13.9958	3.2312	1.48097	2.18182	0.029123	0.7135	0	11.9563	47.5496	84.2828	10.7985	13.0887	0	40.3504	0	2.85112	0	8.12062	0	0	0	4.93556
ENSMUSG00000112592	Gm19972	11.6311	3.22929	1.41233	2.2865	0.0222249	0.688732	0	41.3034	36.7429	2.21797	26.5809	0	18.124	0	12.8091	37.6348	0	8.12062	0	0	2.56345	0
ENSMUSG00000026271	Gpr35	23.0442	3.22625	1.16427	2.77104	0.00558784	0.485093	8.82724	73.9114	100.863	30.3122	47.3473	2.61774	53.584	0	20.1286	9.69381	8.87265	12.5501	0	0	0	0
ENSMUSG00000065442	Mir20a	4.34343	3.20914	1.31507	2.44028	0.0146759	0.638783	47.0786	1.08693	0.720448	0.739322	0.830654	11.3435	0.788	1.12084	1.82987	0.570224	0.806605	0.738239	0	0	0.854484	0.987113
ENSMUSG00000098623	Mir8112	38.0952	3.2056	1.2861	2.49249	0.0126851	0.605104	173.602	2.17387	131.122	1.47864	230.922	0.872579	1.576	2.24169	21.0435	6.84269	0.806605	0.738239	0	34.2619	0.854484	0.987113
ENSMUSG00000059213	Ddn	21.1569	3.19054	1.54078	2.07074	0.0383834	0.733847	0	18.4779	33.8611	74.6716	0	14.8338	4.728	151.314	15.5539	4.56179	0	0	0	0	20.5076	0
ENSMUSG00000005124	Ccn4	18.072	3.17235	1.46371	2.16734	0.0302092	0.713686	55.9059	64.129	4.32269	37.7054	0	0	13.396	42.5921	26.5331	26.8005	0	0	0	0	0	17.768
ENSMUSG00000021953	Tdh	92.7477	3.16661	1.50763	2.10039	0.0356942	0.730531	0	530.423	86.4538	0	191.881	15.7064	287.62	0	30.1928	249.188	33.8774	39.8649	0	0	0	18.7551
ENSMUSG00000092083	Kcnb2	109.655	3.14999	0.945839	3.33037	0.000867309	0.264455	576.713	23.9125	132.563	22.1797	279.931	92.4933	137.112	45.9546	20.1286	313.623	61.3019	36.1737	6.40968	0	5.98139	0
ENSMUSG00000098698	Mir6960	2.93605	3.14785	1.56856	2.00683	0.0447672	0.748496	8.82724	6.5216	9.36583	0	2.49196	0	9.456	0	0	7.98313	0	1.47648	0	0	0.854484	0
ENSMUSG00000021263	Degs2	58.8502	3.14019	1.05358	2.98051	0.00287773	0.4196	23.5393	148.91	172.187	42.1414	74.7589	69.8063	120.564	0	10.9792	219.536	15.3255	25.1001	0	0	0	18.7551
ENSMUSG00000084076	Gm14600	1.06678	3.13185	1.53254	2.04357	0.0409961	0.735778	0	2.17387	1.4409	2.21797	0	0	2.364	2.24169	5.48961	1.14045	0	0	0	0	0	0
ENSMUSG00000084915	C230037L18Rik	29.252	3.13153	1.5697	1.99499	0.0460444	0.753671	0	0	49.7109	173.001	0	67.1885	81.164	36.9879	0	30.2219	4.83963	2.21472	0	0	0	22.7036
ENSMUSG00000111662	Gm7435	16.3272	3.12344	0.924323	3.37916	0.000727073	0.249921	0	41.3034	27.377	30.3122	7.47589	20.0693	44.916	21.296	0	52.4606	2.41981	2.95295	0	0	7.69036	2.96134
ENSMUSG00000086552	Dlx4os	154.504	3.10566	0.944959	3.28655	0.00101422	0.268296	23.5393	540.206	383.999	24.3976	353.028	66.316	487.772	113.205	11.8941	307.351	20.9717	87.8504	0	32.7722	0	18.7551
ENSMUSG00000083013	Gm12978	39.1268	3.09267	0.897253	3.44682	0.000567232	0.22472	338.378	4.34773	3.60224	9.61119	30.7342	69.8063	14.184	20.1752	89.6636	5.13201	2.41981	8.85886	6.40968	2.97929	12.8173	6.90979
ENSMUSG00000002769	Gnmt	639.055	3.08573	0.956839	3.22492	0.00126008	0.282651	918.033	699.985	452.442	95.3726	106.324	94.2385	6257.51	373.241	129.006	424.247	43.5566	330.731	115.374	0	81.176	103.647
ENSMUSG00000090698	Apold1	23.8131	3.06027	1.46182	2.09346	0.0363079	0.730802	0	60.8682	58.3563	36.2268	0	0	46.492	108.722	20.1286	25.0898	0	16.2412	0	0	0	8.88402
ENSMUSG00000114279	H2bc14	46.2415	3.05207	0.928365	3.28758	0.00101053	0.268296	182.43	118.476	59.7972	8.13255	33.2262	14.8338	78.012	6.72507	8.23441	181.331	26.6179	10.3353	0	0	0.854484	10.8582
ENSMUSG00000021313	Ryr2	65.6212	3.05112	1.0025	3.04352	0.00233827	0.398713	0	83.6938	220.457	343.046	2.49196	166.662	29.944	57.1631	41.1721	35.3539	11.2925	32.4825	0	0	9.39933	16.7809
ENSMUSG00000084146	Gm12104	7.57903	3.04112	0.84593	3.59501	0.000324381	0.162851	0	9.7824	15.8499	14.0471	15.7824	9.59836	18.124	3.36253	10.0643	17.1067	2.41981	0	0	0	5.12691	0
ENSMUSG00000046794	Ppp1r3b	675.713	3.033	0.87753	3.45629	0.000547657	0.220706	135.351	110.867	196.682	5729.75	313.157	1643.07	1333.3	71.734	63.1305	474.996	45.9765	155.768	252.114	102.786	11.9628	170.771
ENSMUSG00000119643		5.84626	3.03265	1.28985	2.35116	0.0187148	0.665896	0	44.5642	12.9681	0.739322	0.830654	1.74516	2.364	0	0.914934	23.3792	1.61321	0.738239	0	0	1.70897	1.97423
ENSMUSG00000082062	Ftl2-ps	4.87323	3.02098	1.27339	2.37239	0.0176736	0.662685	44.1362	0	4.32269	7.39322	0.830654	2.61774	6.304	2.24169	3.65974	1.71067	0.806605	0	0	0	0	3.94845
ENSMUSG00000054136	Adm2	20.5874	3.00379	1.24557	2.41158	0.0158837	0.659441	0	79.3461	20.893	0	93.864	21.8145	16.548	15.6918	33.8526	25.0898	0	10.3353	0	0	11.9628	0
ENSMUSG00000102602	A930004J17Rik	6.60559	2.9814	1.3517	2.20566	0.0274077	0.706118	0	19.5648	18.0112	4.43593	4.98393	0	33.096	0	5.48961	13.1151	0	4.42943	0	0	2.56345	0
ENSMUSG00000015652	Steap1	68.3034	2.98023	1.4592	2.04238	0.0411142	0.735778	0	173.909	149.133	11.0898	125.429	41.0112	223.004	0	0	292.525	13.7123	47.2473	0	0	0	15.7938
ENSMUSG00000114638	Gm31834	23.8047	2.97849	1.16821	2.54962	0.010784	0.572281	0	51.0858	21.6135	42.8807	93.864	28.7951	78.8	0	0	37.0645	0	10.3353	0	8.93788	2.56345	4.93556
ENSMUSG00000025359	Pmel	4025.68	2.94332	0.856519	3.43638	0.000589546	0.227306	788.567	17359.4	2711.77	261.72	6568.82	788.811	3937.64	1138.78	474.851	25717.7	437.986	569.182	2687.79	265.157	420.406	282.314
ENSMUSG00000032852	Rspo4	216.706	2.93718	1.41881	2.07017	0.0384366	0.733847	506.095	382.6	133.283	0	1184.51	105.582	226.156	19.0544	19.2136	637.51	2.41981	5.16767	245.705	0	0	0
ENSMUSG00000098319	Mir7038	4.01518	2.92892	0.974467	3.00566	0.00265003	0.412945	2.94241	14.1301	8.64538	4.43593	0.830654	14.8338	2.364	3.36253	6.40454	2.2809	2.41981	0.738239	0	0	0.854484	0
ENSMUSG00000015090	Ptgds	998.685	2.91358	1.00329	2.90402	0.00368408	0.429366	170.66	3882.52	502.153	38.4448	1650.51	134.377	1135.51	136.743	241.543	6905.98	190.359	2.21472	796.937	105.765	35.8883	49.3556
ENSMUSG00000063412	Gm10131	7.64839	2.90583	1.28288	2.26508	0.0235077	0.697642	67.6755	3.2608	1.4409	0	14.1211	7.85321	5.516	2.24169	0	11.9747	4.83963	1.47648	0	0	0	1.97423
ENSMUSG00000061414	Cracr2a	42.8928	2.8878	1.3419	2.15203	0.0313952	0.721044	0	60.8682	108.067	85.7614	73.9282	0	124.504	137.864	10.0643	34.2134	0	24.3619	0	0	0	26.652
ENSMUSG00000029544	Cabp1	37.0036	2.86056	0.882759	3.24047	0.00119332	0.275617	0	31.5211	74.9266	176.698	38.2101	89.8756	48.856	39.2296	22.8734	23.9494	4.83963	0	14.9559	0	3.41794	22.7036
ENSMUSG00000111348	Gm19531	69.5962	2.84667	1.22298	2.32765	0.0199305	0.676357	55.9059	68.4768	90.7765	213.664	222.615	146.593	107.168	0	0	123.168	19.3585	27.3148	0	0	0	38.4974
ENSMUSG00000024109	Nrxn1	41.5503	2.82552	1.14963	2.45777	0.0139801	0.62848	97.0996	29.3472	7.92493	17.0044	0	37.5209	283.68	85.1842	38.4272	17.1067	28.2312	0	0	13.4068	0	9.87113
ENSMUSG00000030909	Anks4b	112.095	2.80624	1.33636	2.0999	0.0357374	0.730531	102.984	136.954	164.983	16.2651	117.122	14.8338	981.848	36.9879	0	78.6909	0	28.7913	111.101	0	0	2.96134
ENSMUSG00000047565	Acot10	10.2577	2.8041	1.32384	2.11815	0.0341625	0.724397	0	6.5216	21.6135	1.47864	56.4845	10.4709	26.004	0	2.7448	25.6601	8.87265	0	4.27312	0	0	0
ENSMUSG00000065289	Gm23650	4.00229	2.77667	1.16011	2.39346	0.0166901	0.660706	2.94241	10.8693	0.720448	0.739322	0.830654	0.872579	31.52	1.12084	0.914934	7.98313	0.806605	0.738239	2.13656	0	0.854484	0.987113
ENSMUSG00000026834	Acvr1c	161.656	2.73301	1.25077	2.18506	0.0288846	0.7135	0	51.0858	65.5608	1427.63	0	150.084	211.184	141.226	189.391	136.854	73.401	70.1327	0	0	58.1049	11.8454
ENSMUSG00000109086	Gm5596	33.1021	2.72424	1.06916	2.54801	0.0108338	0.572281	32.3665	49.9989	97.981	3.69661	20.7664	8.72579	150.508	12.3293	36.5974	73.5589	12.0991	31.006	0	0	0	0
ENSMUSG00000113611	Gm47750	2.23977	2.70815	1.18245	2.29028	0.0220051	0.685535	0	11.9563	2.88179	2.95729	4.15327	1.74516	2.364	5.60422	0	1.71067	0	1.47648	0	0	0	0.987113
ENSMUSG00000117468	Gm7059	5.19311	2.66764	1.10549	2.41308	0.0158184	0.657897	11.7697	10.8693	15.1294	2.21797	15.7824	12.2161	6.304	0	0	2.2809	0	3.69119	0	0	0.854484	1.97423
ENSMUSG00000084838	Gm10241	9.1813	2.66506	0.886096	3.00764	0.00263287	0.412945	58.8483	5.43466	7.92493	7.39322	2.49196	2.61774	23.64	3.36253	17.3838	5.13201	0.806605	0	2.13656	4.46894	4.27242	0.987113
ENSMUSG00000085247	4930545L23Rik	61.0957	2.66137	1.34913	1.97265	0.048535	0.761269	0	19.5648	59.0768	482.038	22.4277	200.693	26.792	0	16.4688	66.146	8.87265	22.1472	0	0	0	53.3041
ENSMUSG00000087252	Gm14379	19.4403	2.65869	1.22073	2.17795	0.02941	0.7135	111.812	15.2171	12.2476	42.8807	5.81458	31.4128	0	0	60.3857	5.13201	12.0991	8.12062	0	0	0	5.92268
ENSMUSG00000064225	Paqr9	471.172	2.65842	1.0097	2.63288	0.00846646	0.555947	132.409	20.6517	29.5384	4265.15	180.252	821.969	1307.29	78.4591	27.448	21.0983	14.5189	71.6091	47.0043	233.874	81.176	206.307
ENSMUSG00000102922	Gm34176	5.37371	2.65387	0.923901	2.87246	0.0040729	0.439299	0	19.5648	13.6885	3.69661	9.96785	5.23547	14.972	1.12084	2.7448	7.98313	1.61321	0	0	0	3.41794	1.97423
ENSMUSG00000029195	Klb	249.323	2.64555	1.04164	2.53978	0.0110922	0.573242	0	31.5211	52.5927	2629.77	41.5327	358.63	349.872	34.7462	42.087	99.7892	31.4576	32.4825	12.8194	28.3033	160.643	82.9175
ENSMUSG00000028186	Uox	238.148	2.63418	1.02301	2.57494	0.0100258	0.560984	47.0786	366.296	290.341	16.2651	237.567	13.9613	2252.89	47.0755	32.9376	168.216	8.87265	53.1532	243.568	22.3447	6.83587	2.96134
ENSMUSG00000075029	4930558J22Rik	12.0358	2.63287	1.21096	2.1742	0.0296898	0.7135	67.6755	21.7387	20.1726	2.21797	5.81458	2.61774	17.336	2.24169	6.40454	30.2219	16.1321	0	0	0	0	0
ENSMUSG00000028020	Glrb	71.3163	2.63197	0.889229	2.95983	0.0030781	0.424639	102.984	354.34	74.2062	21.4403	41.5327	31.4128	145.78	6.72507	53.9811	208.702	20.9717	54.6297	14.9559	0	9.39933	0
ENSMUSG00000040907	Atp1a3	160.068	2.62753	1.25404	2.09525	0.0361484	0.730802	0	3.2608	25.9361	14959.4	212.648	1923.16	36.248	48.1963	21.9584	24.5196	8.87265	2.21472	0	99.8063	61.5229	54.2912
ENSMUSG00000028051	Hcn3	61.2844	2.627	1.09775	2.39308	0.0167074	0.660706	0	49.9989	50.4314	36.9661	132.074	0	367.996	79.5799	106.132	71.278	37.1038	22.1472	0	0	5.12691	21.7165
ENSMUSG00000038527	C1rl	151.442	2.62169	1.18749	2.20776	0.0272612	0.706118	0	33.6949	55.4745	1163.69	24.9196	196.33	591	86.305	28.363	27.941	12.0991	0	0	96.827	39.3063	67.1237
ENSMUSG00000080832	M6pr-ps	3.29019	2.61726	1.29234	2.02521	0.0428461	0.745127	0	3.2608	0	9.61119	0	1.74516	18.912	8.96675	1.82987	3.99157	1.61321	0.738239	0	0	0	1.97423
ENSMUSG00000037161	Mgarp	13.7993	2.61083	1.23521	2.11368	0.0345427	0.724397	0	9.7824	6.48404	53.9705	9.1372	0	29.944	50.438	24.7032	17.1067	7.25944	0	0	0	11.9628	0
ENSMUSG00000032554	Trf	7049.44	2.60679	0.913061	2.855	0.00430367	0.446629	1618.33	494.554	1078.51	29396.9	941.131	7522.5	55569	4527.09	689.861	839.369	565.43	896.222	1354.58	1938.03	1173.21	4186.35
ENSMUSG00000002664	Pspn	44.1505	2.59886	1.11141	2.33835	0.019369	0.669719	0	49.9989	58.3563	76.1502	80.5735	46.2467	51.22	29.142	94.2383	157.382	0	26.5766	0	0	0	36.5232
ENSMUSG00000027217	Tspan18	157.066	2.59852	1.22835	2.11546	0.0343906	0.724397	0	249.995	234.146	1187.35	62.2991	149.211	107.956	78.4591	25.6182	192.165	24.1981	160.198	0	0	0	41.4587
ENSMUSG00002075904		22.5243	2.59062	0.731829	3.53992	0.000400243	0.170096	35.309	67.3898	36.0224	5.17526	47.3473	20.9419	26.792	10.0876	9.14934	71.278	12.0991	12.5501	0	0	4.27242	1.97423
ENSMUSG00000119708	mmu-mir-7649	98.2191	2.58753	1.28049	2.02074	0.0433064	0.745163	2.94241	208.691	164.262	221.057	232.583	0.872579	133.172	464.03	0.914934	0.570224	0.806605	0.738239	4.27312	1.48965	0.854484	134.247
ENSMUSG00000020723	Cacng4	183.542	2.57072	1.25919	2.04156	0.0411952	0.735778	164.775	655.421	435.151	96.1119	161.978	143.975	407.396	0	0	602.727	0	171.271	49.1409	0	35.8883	12.8325
ENSMUSG00000059146	Ntrk3	332.073	2.56529	0.696154	3.68495	0.000228749	0.131355	32.3665	172.822	379.676	2356.22	156.994	246.067	231.672	103.118	142.73	1001.88	45.1699	124.024	111.101	61.0755	75.1946	73.0464
ENSMUSG00000020072	Pbld2	18.1004	2.55353	1.04893	2.43441	0.0149162	0.644456	44.1362	0	35.302	34.0088	32.3955	8.72579	867.588	14.571	48.4915	28.5112	0	10.3353	0	0	0	15.7938
ENSMUSG00000119388	SNORD16	9.62403	2.52136	1.04142	2.42108	0.0154746	0.653949	20.5969	19.5648	0.720448	19.9617	28.2423	23.5596	0.788	24.6586	0.914934	0.570224	0.806605	0.738239	2.13656	0	0.854484	9.87113
ENSMUSG00000000204	Slfn4	93.0352	2.50986	1.24957	2.00858	0.0445813	0.748496	0	41.3034	239.189	76.1502	15.7824	0	462.556	404.625	81.4292	26.2303	26.6179	14.7648	0	0	93.9933	5.92268
ENSMUSG00000080999	H2ac5-ps	20.0342	2.50144	0.900971	2.77638	0.00549683	0.483543	82.3876	46.7381	33.8611	1.47864	24.089	6.98063	30.732	4.48338	6.40454	53.601	4.83963	17.7177	4.27312	0	0	2.96134
ENSMUSG00000062382	Ftl1-ps1	7.25844	2.49972	1.11519	2.24151	0.0249932	0.705326	58.8483	0	7.20448	7.39322	2.49196	8.72579	8.668	3.36253	6.40454	2.2809	0	0	2.13656	0	1.70897	6.90979
ENSMUSG00000018569	Cldn7	163.229	2.46058	1.04845	2.34688	0.0189313	0.665896	0	45.6512	44.6678	538.227	50.6699	164.045	1353	30.2628	30.1928	98.6487	63.7218	29.5295	0	32.7722	12.8173	117.466
ENSMUSG00000066878	Gm10184	5.00475	2.45626	1.21659	2.01897	0.0434898	0.745163	29.4241	8.69546	9.36583	0	2.49196	2.61774	3.152	0	2.7448	13.6854	0	0	2.13656	1.48965	4.27242	0
ENSMUSG00000110613	Lncbate1	18.5947	2.42341	0.911935	2.65744	0.00787373	0.546114	0	35.8688	18.7317	575.193	9.1372	72.424	29.156	6.72507	55.811	25.6601	9.67925	0	0	0	7.69036	11.8454
ENSMUSG00000041827	Oasl1	39.6344	2.40523	1.2219	1.96843	0.0490188	0.761269	0	16.304	41.786	107.202	0	49.737	177.3	90.7884	24.7032	61.5842	10.4859	12.5501	0	41.7101	0	0
ENSMUSG00000028864	Hgf	54.7222	2.38042	1.13806	2.09165	0.0364697	0.730802	17.6545	0	15.8499	411.063	9.1372	77.6595	170.996	6.72507	45.7467	30.7921	4.83963	31.006	0	0	7.69036	46.3943
ENSMUSG00000020871	Dlx4	317.262	2.37515	0.994787	2.3876	0.0169588	0.660706	773.855	1078.24	644.801	19.9617	495.07	224.253	381.392	86.305	47.5766	798.884	171	220.733	115.374	0	0	18.7551
ENSMUSG00000030268	Bcat1	32.2254	2.36915	1.19848	1.9768	0.048064	0.761269	20.5969	61.9552	46.1087	223.275	4.98393	5.23547	38.612	15.6918	0	45.0477	0	0	0	40.2205	5.98139	7.8969
ENSMUSG00000071796	6820431F20Rik	12.8881	2.36439	0.911143	2.59497	0.00945982	0.560611	14.7121	34.7819	19.4521	18.4831	4.98393	4.36289	23.64	20.1752	20.1286	24.5196	0	2.21472	0	0	0	18.7551
ENSMUSG00000093273	Mir3064	29.5506	2.36225	1.07412	2.19924	0.0278611	0.706118	11.7697	76.0853	0.720448	25.8763	0.830654	7.85321	52.796	1.12084	78.6844	168.216	0.806605	36.1737	4.27312	1.48965	5.12691	0.987113
ENSMUSG00000110726	Gm18101	6.05813	2.34966	0.844066	2.78374	0.00537357	0.481233	11.7697	7.60853	10.0863	20.701	5.81458	4.36289	1.576	2.24169	4.57467	18.8174	4.83963	0	0	0	2.56345	1.97423
ENSMUSG00000022014	Epsti1	44.6933	2.32316	1.15125	2.01795	0.0435966	0.745163	88.2724	11.9563	59.0768	207.01	53.1619	4.36289	163.904	0	18.2987	33.073	12.9057	0	0	0	32.4704	30.6005
ENSMUSG00000049680	Urgcp	1202.26	2.30537	0.950471	2.4255	0.0152873	0.650864	8.82724	2791.24	2647.65	5346.78	1399.65	382.189	16.548	2369.46	41.1721	2150.88	233.109	45.0325	61.9603	217.488	832.268	691.966
ENSMUSG00000085715	Tsix	79.7377	2.30191	0.685882	3.35614	0.000790398	0.264455	50.021	224.995	136.885	34.7482	68.9443	19.1967	345.932	49.3171	109.792	98.0785	47.5897	6.64415	0	46.179	25.6345	11.8454
ENSMUSG00000042589	Cux2	220.577	2.29315	1.11122	2.06363	0.0390524	0.734195	0	232.604	265.845	44.3593	231.753	0	2029.89	115.447	92.4084	131.151	31.4576	40.6031	162.379	34.2619	2.56345	114.505
ENSMUSG00000068466	Gm5518	14.4169	2.26948	0.872879	2.59999	0.00932257	0.560611	114.754	11.9563	16.5703	1.47864	10.7985	3.49031	9.456	14.571	7.31948	16.5365	11.2925	5.16767	0	1.48965	0.854484	4.93556
ENSMUSG00000001349	Cnn1	113.152	2.26133	1.04349	2.16709	0.030228	0.713686	50.021	60.8682	49.7109	842.828	29.9036	128.269	42.552	117.689	192.136	95.7976	56.4623	58.3208	0	0	0	85.8788
ENSMUSG00000028078	Dclk2	474.819	2.25325	0.784988	2.87042	0.00409925	0.439299	117.697	1897.78	1290.32	245.455	1001.77	107.327	1436.52	93.0301	26.5331	529.738	20.1651	194.157	401.674	49.1583	62.3773	123.389
ENSMUSG00000019852	Arfgef3	486.644	2.2508	0.915815	2.4577	0.013983	0.62848	326.608	1715.18	721.169	408.106	757.557	479.918	988.152	119.93	122.601	1274.45	114.538	182.345	380.308	0	0	195.448
ENSMUSG00000030523	Trpm1	1086.33	2.24738	0.816996	2.75078	0.0059453	0.4944	597.31	5295.54	1250.7	42.8807	1775.94	205.929	2111.84	391.175	190.306	3567.32	221.816	198.586	1219.98	145.985	119.628	46.3943
ENSMUSG00000084353	Gm15452	3.71875	2.24235	1.08808	2.06083	0.0393196	0.734195	23.5393	4.34773	2.16135	2.21797	5.81458	0	5.516	2.24169	4.57467	3.42134	0	3.69119	0	0	0	1.97423
ENSMUSG00000016386	Mpped2	26.1474	2.23677	1.08764	2.05652	0.0397322	0.734195	8.82724	73.9114	89.3356	31.7909	34.0568	31.4128	54.372	0	2.7448	44.4775	0	8.12062	10.6828	0	0	28.6263
ENSMUSG00000051111	Sv2c	40.5081	2.23334	0.90039	2.48041	0.0131231	0.614019	0	20.6517	41.786	253.588	14.1211	117.798	36.248	30.2628	44.8318	15.396	13.7123	2.21472	0	28.3033	2.56345	26.652
ENSMUSG00000086537	Gnasas1	337.441	2.23155	0.965282	2.31182	0.0207878	0.676357	0	1018.46	1039.61	69.4963	234.245	53.2273	1174.12	218.565	17.3838	961.397	8.87265	145.433	252.114	20.855	27.3435	157.938
ENSMUSG00000028012	Rrh	2.67879	2.21291	1.04107	2.12561	0.0335356	0.721742	0	11.9563	5.04314	0	3.32262	5.23547	3.152	3.36253	2.7448	3.42134	0.806605	0	0	0	0.854484	2.96134
ENSMUSG00000065475	Mir27b	164.909	2.1948	1.02588	2.13943	0.0324008	0.721515	456.074	110.867	239.909	306.819	245.874	263.519	97.712	349.703	145.475	117.466	0.806605	0.738239	2.13656	1.48965	0.854484	299.095
ENSMUSG00000085197	1700125H03Rik	64.24	2.18487	0.935163	2.33635	0.0194727	0.670333	0	223.908	163.542	27.3549	109.646	46.2467	146.568	30.2628	27.448	134.003	31.4576	24.3619	0	0	58.1049	4.93556
ENSMUSG00000021091	Serpina3n	834.879	2.17156	0.778308	2.79011	0.00526908	0.477362	144.178	60.8682	322.761	6156.34	258.334	852.509	2618.52	299.265	593.792	480.699	146.802	70.1327	348.259	284.522	251.218	469.866
ENSMUSG00000030088	Aldh1l1	4238.3	2.16766	0.694853	3.1196	0.00181098	0.345412	1521.23	846.721	1652.71	30651.6	1786.74	4876.84	12608.8	3147.33	1188.5	1542.46	1224.43	949.375	2008.37	1020.41	1375.72	1411.57
ENSMUSG00000107719	Gm43937	14.4667	2.16314	1.02399	2.11246	0.0346468	0.724397	0	18.4779	25.9361	91.676	7.47589	14.8338	4.728	19.0544	5.48961	17.1067	18.5519	2.21472	0	0	0	5.92268
ENSMUSG00000062074	Ccn6	20.8823	2.15958	0.833411	2.59126	0.00956248	0.560984	20.5969	19.5648	55.4745	11.8292	23.2583	59.3353	21.276	16.8127	6.40454	61.014	21.7783	2.95295	0	0	0	13.8196
ENSMUSG00000030351	Tspan11	43.2581	2.15099	1.06972	2.01079	0.0443472	0.748496	0	30.4341	180.833	87.24	72.2669	0	61.464	15.6918	27.448	134.573	20.1651	18.456	0	20.855	0	22.7036
ENSMUSG00000056413	Adap1	329.792	2.14697	0.844237	2.54309	0.0109876	0.572615	14.7121	151.084	295.384	2152.91	289.898	497.37	464.92	434.888	120.771	224.668	108.892	161.674	175.198	34.2619	0	150.041
ENSMUSG00000065686	Snora5c	11.2561	2.14695	0.944415	2.27331	0.0230077	0.695889	5.88483	24.9995	1.4409	4.43593	7.47589	1.74516	26.004	1.12084	5.48961	80.4016	3.22642	7.38239	2.13656	0	3.41794	4.93556
ENSMUSG00000072919	Noxred1	39.7892	2.14122	1.05866	2.02257	0.0431171	0.745127	0	73.9114	97.981	85.0221	35.7181	34.0306	107.168	0	9.14934	118.036	5.64623	13.2883	0	0	41.8697	14.8067
ENSMUSG00000024534	Sncaip	222.997	2.13837	0.623079	3.43193	0.000599299	0.227306	50.021	351.079	343.654	388.144	540.756	172.771	551.6	44.8338	95.1532	602.156	30.651	196.371	83.3259	16.3861	23.0711	77.9819
ENSMUSG00000038059	Smim3	37.7421	2.1326	1.00089	2.1307	0.0331142	0.721515	73.5603	82.6069	43.2269	129.381	4.15327	109.072	29.944	2.24169	10.0643	47.8988	12.0991	33.959	0	0	0	25.6649
ENSMUSG00000081492	Gm9311	11.1718	2.09727	1.00455	2.08777	0.0368185	0.7318	0	18.4779	21.6135	19.2224	3.32262	33.158	17.336	0	23.7883	20.5281	7.25944	8.12062	0	0	0	5.92268
ENSMUSG00000084535	Mir1906-1	65.4727	2.0945	0.931897	2.24757	0.0246038	0.704554	0	42.3904	224.78	269.113	22.4277	27.9225	160.752	54.9214	22.8734	93.5167	11.2925	62.7503	25.6387	0	28.198	0.987113
ENSMUSG00000111877	Gm6477	11.3219	2.08544	1.04268	2.00007	0.0454922	0.752799	64.7331	18.4779	15.8499	2.21797	18.2744	0	14.184	3.36253	13.724	9.12358	0	8.12062	0	0	11.1083	1.97423
ENSMUSG00000109154	Gm44822	17.506	2.08285	0.722264	2.88377	0.00392941	0.433236	2.94241	35.8688	21.6135	23.6583	14.9518	28.7951	70.92	4.48338	4.57467	38.205	12.9057	5.90591	0	7.44823	6.83587	0.987113
ENSMUSG00000050520	Cldn8	676.431	2.06793	0.674874	3.06417	0.00218277	0.380747	373.686	2146.69	1618.13	748.194	927.841	413.602	1839.98	12.3293	410.806	975.083	196.811	189.727	540.55	52.1376	68.3587	308.966
ENSMUSG00000034987	Hrh2	45.2526	2.06542	1.02134	2.02226	0.0431497	0.745127	176.545	18.4779	13.6885	218.839	0	87.2579	23.64	45.9546	40.2571	9.69381	40.3302	8.12062	0	0	20.5076	20.7294
ENSMUSG00000041020	Map7d2	12.1195	2.05813	0.977553	2.10539	0.0352575	0.728012	41.1938	15.2171	7.92493	14.7864	40.7021	0	5.516	12.3293	10.0643	21.6685	0	3.69119	0	14.8965	0	5.92268
ENSMUSG00000082154	Gm16464	28.6974	2.05272	0.747273	2.74695	0.00601519	0.4944	150.063	39.1296	8.64538	33.2695	15.7824	49.737	10.244	47.0755	16.4688	32.5028	17.7453	3.69119	0	4.46894	1.70897	28.6263
ENSMUSG00000085483	Gm14198	33.2917	2.03558	0.952995	2.13598	0.0326812	0.721515	0	69.5637	48.27	10.3505	44.8553	78.5321	52.008	49.3171	38.4272	74.1291	25.0047	0	0	0	33.3249	8.88402
ENSMUSG00000048856	Slc25a47	273.346	2.03234	0.772839	2.62971	0.00854589	0.555947	47.0786	293.472	420.021	364.486	102.17	206.801	1929.02	131.139	47.5766	273.137	28.2312	178.654	12.8194	32.7722	43.5787	262.572
ENSMUSG00000107035	Ybx1-ps2	3.31491	2.01984	0.999057	2.02175	0.0432022	0.745127	5.88483	2.17387	4.32269	4.43593	9.1372	1.74516	0	5.60422	8.23441	5.13201	2.41981	0	0	0	0	3.94845
ENSMUSG00000020642	Rnf144a	125.196	2.01674	0.940951	2.1433	0.0320894	0.721515	161.833	61.9552	136.885	886.448	39.0408	81.1498	137.9	99.7551	10.9792	128.871	58.0755	67.1797	36.3215	0	0	96.7371
ENSMUSG00000098613	Mir6931	8.11398	2.01648	0.701001	2.87658	0.00402013	0.439096	0	17.3909	4.32269	7.39322	5.81458	6.98063	20.488	14.571	22.8734	14.2556	4.03302	7.38239	0	1.48965	0.854484	1.97423
ENSMUSG00000062480	Acat3	39.401	2.00246	0.762235	2.6271	0.00861169	0.555947	26.4817	74.9984	7.92493	58.4065	20.7664	20.0693	291.56	6.72507	11.8941	27.941	12.0991	11.0736	36.3215	7.44823	6.83587	9.87113
ENSMUSG00000064246	Chil1	320.676	1.97977	0.894361	2.21362	0.0268552	0.705326	0	321.732	203.887	1169.61	362.996	407.494	1106.35	24.6586	214.095	641.502	63.7218	2.21472	224.339	65.5444	45.2877	277.379
ENSMUSG00000092727	Mir3062	10.5844	1.97453	0.545755	3.61798	0.000296913	0.154223	2.94241	11.9563	23.7748	12.5685	15.7824	13.9613	14.972	19.0544	10.0643	21.6685	0.806605	2.95295	4.27312	1.48965	11.1083	1.97423
ENSMUSG00000077565	Gm23201	14.7289	1.97136	0.757319	2.60307	0.00923927	0.560611	5.88483	65.216	30.2588	11.8292	8.30654	6.98063	27.58	25.7794	0.914934	22.809	8.06605	11.0736	0	1.48965	2.56345	6.90979
ENSMUSG00000034706	Dnai2	61.9827	1.97076	0.934045	2.10992	0.034865	0.725307	41.1938	140.214	131.122	96.1119	47.3473	79.4046	112.684	94.1509	0	116.326	15.3255	13.2883	76.9162	0	0	27.6392
ENSMUSG00000044149	Nkrf	703.188	1.96246	0.765906	2.56227	0.0103989	0.563192	965.112	1195.63	1329.23	507.175	1081.51	839.421	1393.97	242.102	453.808	1740.89	8.87265	676.965	568.325	226.426	13.6717	7.8969
ENSMUSG00000110521	Olfr856-ps1	34.871	1.96082	0.963298	2.03552	0.0417983	0.741557	0	60.8682	72.7653	36.9661	72.2669	68.0611	47.28	14.571	53.0662	58.1628	6.45284	0	0	0	35.8883	31.5876
ENSMUSG00000029816	Gpnmb	3751.5	1.9603	0.753963	2.59999	0.00932256	0.560611	2033.21	15026.8	5688.66	473.166	10614.9	1106.43	6175.56	529.039	516.023	9839.21	713.038	1136.89	4433.36	799.94	566.523	371.154
ENSMUSG00000046844	Vat1l	237.775	1.92463	0.972529	1.979	0.0478163	0.761269	79.4452	1103.24	557.627	191.484	201.849	34.9031	461.768	141.226	175.667	337.002	207.297	0	213.656	80.4409	18.7987	0
ENSMUSG00000024665	Fads2	1929.24	1.91572	0.87718	2.18395	0.0289656	0.7135	812.106	2756.46	2123.88	3448.2	2025.97	1234.7	6646.78	393.416	183.902	7007.48	229.076	2076.66	737.114	0	230.711	961.448
ENSMUSG00000035875	AI182371	85.5556	1.91494	0.899722	2.12836	0.0333069	0.721515	182.43	42.3904	74.2062	79.8468	1.66131	32.2854	657.98	22.4169	19.2136	68.4269	46.7831	26.5766	55.5506	0	32.4704	26.652
ENSMUSG00000096842	Gm10736	2.21492	1.90711	0.936987	2.03536	0.0418145	0.741557	2.94241	1.08693	5.76359	1.47864	1.66131	6.10805	2.364	1.12084	3.65974	4.56179	0	2.21472	0	1.48965	0	0.987113
ENSMUSG00000056904	Gm5620	7.08773	1.90454	0.889439	2.14128	0.0322513	0.721515	52.9634	5.43466	2.88179	7.39322	16.6131	1.74516	3.152	2.24169	1.82987	5.13201	4.03302	3.69119	0	1.48965	0.854484	3.94845
ENSMUSG00000095217	H2bc15	44.0586	1.90132	0.965653	1.96895	0.048959	0.761269	261.875	53.2597	77.8084	4.43593	34.8875	27.0499	10.244	1.12084	33.8526	103.211	35.4906	25.8383	32.0484	0	0.854484	2.96134
ENSMUSG00000033022	Cdo1	1348.63	1.89277	0.824078	2.29683	0.0216285	0.679511	373.686	145.649	214.694	11338.2	513.344	1711.13	2695.75	744.241	263.501	575.926	123.41	142.48	497.819	509.459	627.191	1101.62
ENSMUSG00000059493	Nhs	1536.54	1.88828	0.648345	2.91246	0.00358593	0.429366	932.745	5129.24	3756.42	319.387	1634.73	470.32	4032.2	339.616	360.484	4180.31	422.661	1192.26	816.166	286.012	219.602	492.569
ENSMUSG00000052248	Zeb2os	18.3865	1.88147	0.931255	2.02036	0.0433465	0.745163	26.4817	9.7824	18.0112	113.856	19.1051	6.10805	4.728	22.4169	2.7448	30.2219	2.41981	0	0	2.97929	7.69036	27.6392
ENSMUSG00000003227	Edar	152.064	1.87983	0.824867	2.27895	0.02267	0.69448	200.084	544.553	440.194	89.458	112.138	12.2161	239.552	85.1842	23.7883	346.126	87.1133	179.392	0	25.324	9.39933	38.4974
ENSMUSG00000092679	Mir5129	18.1898	1.87499	0.713442	2.62809	0.00858651	0.555947	2.94241	11.9563	23.7748	116.813	7.47589	9.59836	22.064	6.72507	13.724	34.7837	4.83963	9.5971	8.54625	1.48965	6.83587	9.87113
ENSMUSG00000022033	Pbk	268.817	1.8743	0.922743	2.03123	0.0422315	0.74263	767.97	489.12	329.965	8.13255	347.214	168.408	823.46	29.142	86.9188	647.204	240.368	271.672	10.6828	0	58.1049	22.7036
ENSMUSG00000097536	2610037D02Rik	11.3495	1.8653	0.732231	2.54742	0.0108522	0.572281	0	2.17387	6.48404	19.9617	32.3955	6.98063	33.884	22.4169	7.31948	23.9494	6.45284	3.69119	6.40968	0	2.56345	6.90979
ENSMUSG00000027597	Ahcy	167.741	1.86466	0.639593	2.91539	0.00355248	0.429366	88.2724	294.559	183.714	92.4153	131.243	154.446	969.24	47.0755	27.448	315.334	89.5331	77.515	91.8721	20.855	21.3621	78.969
ENSMUSG00000065513	Mir26a-1	8.11779	1.86109	0.865305	2.15079	0.0314925	0.721044	0	9.7824	16.5703	8.87187	2.49196	6.10805	17.336	31.3836	19.2136	0	1.61321	3.69119	0	4.46894	3.41794	4.93556
ENSMUSG00000114880	Gm49098	15.0154	1.82663	0.601409	3.03725	0.00238749	0.401476	20.5969	13.0432	27.377	5.91458	8.30654	15.7064	29.944	42.5921	14.639	27.941	0.806605	2.95295	4.27312	1.48965	12.8173	11.8454
ENSMUSG00000079304	Tex52	13.5379	1.82325	0.90847	2.00695	0.0447554	0.748496	0	23.9125	10.0863	4.43593	29.9036	27.0499	29.944	41.4712	0	17.1067	1.61321	4.42943	10.6828	13.4068	2.56345	0
ENSMUSG00000081953	Gm12435	11.0914	1.82124	0.702105	2.59397	0.0094875	0.560611	58.8483	19.5648	5.76359	9.61119	7.47589	6.10805	7.092	3.36253	4.57467	30.2219	4.03302	7.38239	6.40968	1.48965	2.56345	2.96134
ENSMUSG00000027379	Bub1	635.839	1.81231	0.794493	2.28109	0.0225429	0.691493	523.75	1284.75	1497.09	56.1885	775.001	217.272	2671.32	50.438	83.259	1530.48	277.472	753.003	228.612	32.7722	123.9	68.1108
ENSMUSG00000008540	Mgst1	3639.96	1.79508	0.490298	3.6612	0.000251036	0.136459	1591.85	4337.95	2414.22	15328.4	2998.66	3291.37	6054.2	865.292	5887.6	6883.17	1437.37	920.583	1982.73	1200.65	763.054	2282.2
ENSMUSG00000099261	Mir6984	4.0198	1.79105	0.749162	2.39073	0.0168148	0.660706	8.82724	13.0432	7.92493	0.739322	6.64524	3.49031	4.728	3.36253	2.7448	4.56179	1.61321	2.95295	0	0	1.70897	1.97423
ENSMUSG00000015468	Notch4	1489.42	1.78906	0.770888	2.32078	0.0202988	0.676357	267.76	626.073	1989.16	10169.4	403.698	3312.31	921.96	985.222	731.948	898.673	258.92	393.481	49.1409	147.475	1396.23	1279.3
ENSMUSG00000084941	Gm11944	39.7957	1.78242	0.884794	2.0145	0.043957	0.747079	0	95.6501	55.4745	45.0987	8.30654	57.5902	103.228	50.438	30.1928	96.9381	5.64623	30.2678	0	0	8.54484	49.3556
ENSMUSG00000025810	Nrp1	1311.94	1.78197	0.760544	2.34302	0.0191284	0.669323	182.43	1547.79	1159.92	7410.97	640.435	3162.22	1941.63	462.909	355.91	1008.16	128.25	85.6357	489.273	220.468	173.46	2021.61
ENSMUSG00000048699	Krt90	367.516	1.78096	0.851556	2.09142	0.0364906	0.730802	514.922	1108.67	533.852	25.137	637.943	124.779	616.216	184.939	272.65	985.917	112.925	161.674	286.299	308.357	5.98139	0
ENSMUSG00000034591	Slc41a2	123.864	1.77526	0.880603	2.01596	0.0438041	0.747044	32.3665	236.951	242.071	281.682	122.106	76.7869	311.26	19.0544	68.6201	295.376	29.8444	68.6562	47.0043	0	0	150.041
ENSMUSG00000016942	Tmprss6	73.3333	1.76128	0.848085	2.07678	0.0378222	0.733687	0	41.3034	103.024	164.869	138.719	126.524	3217.4	141.226	100.643	102.64	12.9057	46.509	0	0	40.1608	76.0077
ENSMUSG00000006784	Odad4	147.785	1.76042	0.793326	2.21904	0.0264839	0.705326	144.178	79.3461	62.679	4269.59	97.1866	1209.39	63.828	136.743	83.259	49.6095	75.8208	49.462	70.5065	0	83.7395	76.0077
ENSMUSG00000002688	Prkd1	497.599	1.75068	0.699941	2.50118	0.0123779	0.599008	102.984	833.677	933.701	2779.85	213.478	433.672	648.524	147.951	144.56	518.333	66.9482	236.236	196.564	32.7722	82.0305	590.294
ENSMUSG00000058046	4933430I17Rik	27.4267	1.74829	0.587283	2.97691	0.00291168	0.4196	20.5969	45.6512	43.2269	27.3549	72.2669	23.5596	37.824	35.867	9.14934	58.7331	17.7453	14.0265	0	0	11.1083	21.7165
ENSMUSG00000062727	H2bc12	25.3299	1.74307	0.760405	2.29229	0.021889	0.68309	52.9634	60.8682	24.4952	1.47864	33.2262	13.9613	32.308	5.60422	22.8734	95.7976	17.7453	16.2412	19.2291	0	2.56345	5.92268
ENSMUSG00000024747	Aldh1a7	458.177	1.74133	0.807914	2.15535	0.0311348	0.721044	576.713	49.9989	36.0224	3885.14	278.269	610.805	207.244	152.435	354.995	63.8651	166.161	116.642	70.5065	347.088	252.073	162.874
ENSMUSG00000030041	M1ap	12.2394	1.72894	0.850824	2.03207	0.0421462	0.742529	0	11.9563	7.92493	16.2651	16.6131	13.0887	33.884	19.0544	9.14934	38.7752	15.3255	8.85886	0	0	0	4.93556
ENSMUSG00000114922	Ppifos	23.9582	1.7265	0.7971	2.16598	0.0303126	0.714412	47.0786	43.4773	48.27	8.13255	16.6131	38.3935	11.82	45.9546	21.0435	45.0477	9.67925	19.1942	0	0	0	28.6263
ENSMUSG00000022322	Shcbp1	263.777	1.72432	0.842484	2.04672	0.040686	0.735778	267.76	571.727	549.702	27.3549	284.084	96.8562	908.564	16.8127	108.877	741.291	229.882	223.686	0	26.8136	106.811	60.2139
ENSMUSG00000029910	Mad2l1	499.862	1.71902	0.580999	2.95874	0.00308904	0.424639	732.661	1120.63	697.394	189.267	505.869	271.372	1034.64	164.764	161.943	1888.01	385.557	440.728	104.692	72.9927	138.426	88.8402
ENSMUSG00000024502	Jakmip2	428.609	1.7019	0.734485	2.31713	0.0204965	0.676357	429.592	1583.66	831.398	29.5729	365.488	146.593	1219.82	163.643	86.0038	931.746	77.434	128.454	499.955	284.522	32.4704	47.3814
ENSMUSG00000092418	Gm20406	11.2757	1.69984	0.818698	2.07627	0.037869	0.733847	0	36.9557	2.88179	3.69661	15.7824	18.3241	15.76	16.8127	27.448	15.396	8.87265	2.95295	0	0	1.70897	13.8196
ENSMUSG00000030761	Myo7a	572.465	1.69443	0.562544	3.01208	0.00259466	0.412945	50.021	1793.44	961.078	667.608	576.474	277.48	1196.97	501.017	202.201	1499.69	132.283	259.122	299.119	169.82	117.064	456.046
ENSMUSG00000054720	Lrrc8c	178.772	1.68733	0.444607	3.79511	0.000147578	0.0989727	129.466	331.515	232.705	453.944	167.792	253.048	293.136	65.009	162.858	318.185	41.9434	81.2062	179.471	17.8758	64.0863	68.1108
ENSMUSG00000031938	4931406C07Rik	633.68	1.68277	0.567685	2.96426	0.00303409	0.424639	303.069	1317.36	498.55	3578.32	186.897	770.487	796.668	303.749	192.136	595.314	254.08	230.33	194.427	187.695	290.525	439.265
ENSMUSG00000069270	H2ac6	59.2578	1.67148	0.818068	2.0432	0.0410325	0.735778	273.644	103.259	89.3356	6.6539	50.6699	16.579	85.892	11.2084	25.6182	135.713	31.4576	62.7503	32.0484	16.3861	0	6.90979
ENSMUSG00000080076	H2ac14	52.1646	1.6709	0.708876	2.35711	0.0184179	0.665896	153.005	89.1285	72.0448	4.43593	78.9122	51.4821	78.012	10.0876	13.724	151.68	19.3585	55.3679	38.4581	4.46894	8.54484	5.92268
ENSMUSG00000031303	Map3k15	235.089	1.66932	0.722927	2.30911	0.0209374	0.676357	55.9059	289.124	375.354	80.5861	421.142	73.2966	709.2	24.6586	80.5142	1052.63	43.5566	64.965	275.616	29.7929	136.717	48.3685
ENSMUSG00000098363	Mir6993	53.2282	1.66809	0.778023	2.14401	0.0320323	0.721515	0	79.3461	105.185	85.7614	109.646	82.0224	119.776	6.72507	4.57467	123.739	21.7783	49.462	17.0925	1.48965	21.3621	23.6907
ENSMUSG00000043085	Tmem82	153.164	1.66451	0.821662	2.02578	0.0427869	0.745127	8.82724	352.166	158.499	79.8468	147.856	0	841.584	89.6675	168.348	213.834	73.401	31.7443	32.0484	80.4409	104.247	68.1108
ENSMUSG00000027134	Lpcat4	578.323	1.66085	0.60612	2.74013	0.00614146	0.4944	588.483	1621.7	894.077	619.552	1166.24	350.777	1237.95	178.214	242.458	875.864	38.717	301.94	491.409	329.212	14.5262	302.057
ENSMUSG00000106496	Gm7733	139.916	1.66008	0.730289	2.27319	0.0230149	0.695889	73.5603	286.95	182.994	130.121	218.462	112.563	220.64	57.1631	23.7883	574.786	43.5566	61.2738	70.5065	28.3033	0	153.99
ENSMUSG00000071478	H2ac7	66.1213	1.6518	0.782876	2.10992	0.0348656	0.725307	205.969	153.258	81.4107	7.39322	93.0333	43.6289	97.712	5.60422	36.5974	165.365	32.2642	88.5886	10.6828	0	19.6531	16.7809
ENSMUSG00000042079	Hnrnpf	54.4987	1.63964	0.751991	2.1804	0.0292278	0.7135	432.535	51.0858	15.1294	37.7054	46.5166	13.9613	11.032	34.7462	10.9792	78.6909	17.7453	34.6972	29.9119	32.7722	7.69036	16.7809
ENSMUSG00000002068	Ccne1	292.249	1.63433	0.644878	2.53433	0.0112664	0.574164	282.472	728.245	453.162	283.9	395.392	157.064	673.74	5.60422	103.388	835.948	74.2076	306.369	138.876	46.179	108.519	82.9175
ENSMUSG00000110138	4831440D22Rik	13.568	1.63001	0.68396	2.38319	0.0171632	0.662	47.0786	14.1301	17.2908	31.0515	18.2744	22.687	14.972	6.72507	4.57467	6.84269	13.7123	7.38239	0	4.46894	0	7.8969
ENSMUSG00000069309	H2ac22	28.778	1.61672	0.679946	2.37772	0.0174201	0.662685	58.8483	52.1728	70.6039	2.95729	36.5488	27.0499	44.916	4.48338	9.14934	78.6909	18.5519	25.8383	17.0925	4.46894	5.12691	3.94845
ENSMUSG00000097789	Gm2115	40.9962	1.60554	0.737905	2.1758	0.0295701	0.7135	17.6545	126.084	43.2269	14.7864	29.9036	30.5402	61.464	29.142	12.8091	181.901	11.2925	39.1266	29.9119	0	3.41794	24.6778
ENSMUSG00000082107	Gm16216	3.75878	1.59593	0.80061	1.9934	0.0462182	0.754191	17.6545	6.5216	4.32269	1.47864	3.32262	2.61774	4.728	2.24169	6.40454	1.71067	0	1.47648	2.13656	0	2.56345	2.96134
ENSMUSG00000074272	Ceacam1	183.959	1.5942	0.793468	2.00916	0.04452	0.748496	94.1572	72.8245	78.5289	985.517	83.8961	411.857	462.556	6.72507	86.0038	173.348	22.5849	68.6562	57.6872	25.324	20.5076	293.173
ENSMUSG00000064158	Izumo1	324.728	1.58778	0.548416	2.89522	0.00378898	0.429366	55.9059	809.765	641.199	86.5007	632.959	242.577	767.512	326.166	99.7279	668.873	77.434	290.866	121.784	123.641	158.934	91.8015
ENSMUSG00000024867	Pip5k1b	351.987	1.56249	0.448882	3.48085	0.000499832	0.208626	158.89	718.463	631.833	523.44	616.346	447.633	575.24	230.894	136.325	639.791	66.1416	222.948	288.436	40.2205	142.699	192.487
ENSMUSG00000025094	Slc18a2	128.19	1.56047	0.663571	2.35162	0.0186918	0.665896	0	424.991	399.849	59.8851	79.7428	95.9836	227.732	79.5799	81.4292	255.46	48.3963	58.3208	32.0484	31.2826	78.6125	97.7242
ENSMUSG00000020953	Coch	145.286	1.55824	0.670343	2.32454	0.0200963	0.676357	76.5027	63.0421	64.8404	40.6627	264.148	165.79	138.688	15.6918	675.222	424.817	61.3019	50.2002	141.013	49.1583	14.5262	78.969
ENSMUSG00000078439	Smim24	67.0233	1.55186	0.687366	2.25769	0.023965	0.69919	176.545	59.7813	31.6997	70.9749	73.0976	124.779	172.572	65.009	39.3422	78.6909	26.6179	67.1797	0	0	49.5601	36.5232
ENSMUSG00000093289	Snord92	12.8228	1.53271	0.597272	2.56618	0.0102826	0.563192	0	20.6517	17.2908	17.0044	16.6131	10.4709	29.156	19.0544	11.8941	29.0814	8.06605	5.16767	0	0	12.8173	7.8969
ENSMUSG00000034853	Acot11	691.873	1.53232	0.645601	2.37348	0.0176212	0.662685	88.2724	563.031	565.552	4613.37	679.475	972.052	572.088	373.241	250.692	489.252	136.316	279.792	467.907	195.144	168.333	655.443
ENSMUSG00000012443	Kif11	2107.9	1.53153	0.677619	2.26017	0.0238109	0.69919	2359.82	4305.34	4218.95	190.745	2198.74	1209.39	7572.68	427.042	488.575	4959.24	1614.82	2312.16	764.889	324.743	518.672	260.598
ENSMUSG00000074071	Fam169b	111.024	1.5288	0.773803	1.97569	0.0481898	0.761269	26.4817	32.608	137.606	67.2783	126.259	21.8145	485.408	164.764	213.18	194.446	62.1085	0	87.599	16.3861	99.9747	40.4716
ENSMUSG00000034324	Tmem132c	513.387	1.52539	0.383877	3.97363	7.08E-05	0.061279	685.582	754.331	1213.24	952.247	519.99	321.109	553.176	448.338	479.426	864.459	125.024	127.715	593.964	123.641	172.606	279.353
ENSMUSG00000032014	Oaf	865.105	1.52323	0.570689	2.66911	0.00760517	0.542024	250.105	1663.01	1139.03	1885.27	485.933	493.879	3789.49	439.371	236.053	1067.46	304.09	394.958	745.66	156.413	201.658	589.306
ENSMUSG00000016319	Slc25a5	194.633	1.52152	0.593873	2.56204	0.010406	0.563192	1144.6	221.734	152.015	98.3299	171.945	148.338	196.212	53.8005	71.3649	317.615	99.2124	47.2473	168.788	128.11	63.2318	31.5876
ENSMUSG00000036902	Neto2	269.273	1.5178	0.649587	2.33657	0.0194618	0.670333	208.911	720.636	599.413	87.9794	202.68	41.8838	902.26	94.1509	47.5766	655.757	86.3067	200.801	207.246	75.972	139.281	37.5103
ENSMUSG00000027894	Slc6a17	205.416	1.51676	0.723702	2.09584	0.0360965	0.730802	203.027	735.854	428.667	115.334	156.994	35.7757	282.104	78.4591	112.537	568.513	48.3963	200.063	115.374	0	125.609	79.9561
ENSMUSG00000022623	Shank3	1245.61	1.51534	0.721994	2.09882	0.0358326	0.730531	55.9059	409.774	1381.82	7763.62	274.947	2445.84	1016.52	1197.06	858.209	1069.17	555.751	465.829	179.471	172.799	863.884	1219.08
ENSMUSG00000063021	H2ac15	93.5651	1.51365	0.748692	2.02173	0.0432043	0.745127	123.581	254.342	118.154	11.8292	114.63	68.0611	123.716	21.296	53.0662	349.547	68.5614	119.595	23.5022	0	20.5076	26.652
ENSMUSG00000030935	Acsm3	411.224	1.51158	0.74867	2.01902	0.0434853	0.745163	126.524	920.632	858.054	1012.13	534.941	235.596	1141.81	15.6918	288.204	300.508	143.576	323.348	540.55	7.44823	55.5415	75.0206
ENSMUSG00000068758	Il3ra	100.494	1.50862	0.766265	1.9688	0.0489763	0.761269	0	164.127	89.3356	275.028	24.089	101.219	160.752	264.519	108.877	140.845	54.0425	51.6767	0	16.3861	63.2318	93.7757
ENSMUSG00000045273	Cenph	206.111	1.50179	0.710387	2.11404	0.0345121	0.724397	200.084	317.384	463.248	26.6156	223.446	108.2	764.36	144.589	133.58	339.283	61.3019	201.539	177.335	0	59.8139	76.9948
ENSMUSG00000046402	Rbp1	3414.59	1.49922	0.628262	2.38629	0.0170192	0.66081	2765.87	11453	6168.48	1724.84	2697.13	969.435	9217.24	1118.6	2374.25	6575.25	1282.5	513.814	5619.16	1057.65	448.604	647.546
ENSMUSG00000021569	Trip13	125.358	1.49905	0.607218	2.46871	0.01356	0.622692	117.697	247.821	192.36	22.919	164.47	189.35	327.808	65.009	92.4084	235.502	82.2737	99.6622	53.414	0	53.8325	61.201
ENSMUSG00000086926	Gm6226	19.9111	1.49549	0.714385	2.09339	0.0363144	0.730802	0	13.0432	21.6135	14.0471	61.4684	28.7951	3.152	63.8881	45.7467	10.264	7.25944	5.16767	6.40968	19.3654	2.56345	15.7938
ENSMUSG00000021176	Efcab11	139.525	1.49375	0.640629	2.33169	0.0197168	0.676357	147.121	318.471	311.234	42.1414	147.856	40.1386	407.396	75.0966	33.8526	318.185	35.4906	221.472	27.7753	49.1583	33.3249	23.6907
ENSMUSG00000034206	Polq	1265.24	1.48967	0.56525	2.63542	0.00840338	0.555947	785.624	3069.5	3024.44	261.72	1548.34	934.532	3562.55	327.287	340.356	2824.89	602.534	1001.79	873.854	357.515	353.756	375.103
ENSMUSG00000019966	Kitl	537.837	1.48949	0.684713	2.17534	0.0296043	0.7135	205.969	1380.4	907.765	1223.58	196.034	617.786	1371.12	70.6132	148.219	969.381	173.42	282.745	100.418	46.179	65.7953	845.956
ENSMUSG00000020598	Nrcam	326.298	1.48846	0.721037	2.06433	0.0389866	0.734195	350.147	958.675	1311.94	47.3166	211.817	47.1192	783.272	123.293	137.24	330.73	297.637	328.516	160.242	37.2412	26.489	69.0979
ENSMUSG00000038233	Gask1a	67.7538	1.48839	0.697129	2.13502	0.032759	0.721515	64.7331	126.084	121.035	249.891	17.4437	99.474	61.464	77.3383	20.1286	55.8819	17.7453	10.3353	23.5022	0	39.3063	99.6984
ENSMUSG00000032815	Fanca	500.479	1.47327	0.54133	2.72157	0.0064972	0.509616	129.466	1231.49	1144.07	179.655	568.168	553.215	1242.68	141.226	163.773	1230.54	231.495	366.166	279.89	117.682	230.711	197.423
ENSMUSG00000107066	Gm4482	93.5913	1.4704	0.60493	2.43069	0.01507	0.64514	100.042	158.692	93.6583	465.034	39.8714	123.906	61.464	79.5799	43.9169	66.146	48.3963	58.3208	12.8194	7.44823	25.6345	112.531
ENSMUSG00000032118	Fez1	161.855	1.47	0.707127	2.07883	0.0376328	0.733428	223.623	336.949	157.058	198.138	375.456	131.759	197	76.2174	75.9396	354.679	8.87265	39.8649	143.15	165.351	0	105.621
ENSMUSG00000026669	Mcm10	853.377	1.46272	0.655595	2.23113	0.0256724	0.705326	697.352	1770.61	1963.22	87.9794	1395.5	545.362	2326.96	234.256	236.053	1955.3	353.293	992.193	666.607	169.82	76.9036	182.616
ENSMUSG00000108873	Gm44609	14.7572	1.4571	0.636606	2.28885	0.0220882	0.685642	47.0786	22.8256	28.0975	10.3505	23.2583	16.579	5.516	13.4501	12.8091	15.9663	4.03302	5.16767	0	0	10.2538	20.7294
ENSMUSG00000025374	Nabp2	2750.05	1.45689	0.397651	3.66375	0.000248554	0.136459	4822.62	6718.33	1094.36	2836.78	1431.22	1135.22	5110.18	5026.99	2408.11	5525.47	1577.72	1269.77	1388.76	1044.24	966.422	1644.53
ENSMUSG00000042616	Oscp1	189.745	1.44657	0.713968	2.02609	0.0427551	0.745127	64.7331	342.384	324.922	487.953	250.027	171.898	439.704	60.5256	45.7467	300.508	72.5944	147.648	0	174.289	12.8173	140.17
ENSMUSG00000027201	Myef2	745.879	1.4429	0.483297	2.98553	0.00283083	0.418813	712.064	1239.1	1353	1227.28	756.726	495.625	1718.63	214.081	193.966	1864.63	170.194	548.511	544.823	224.937	182.86	487.634
ENSMUSG00000032946	Rasgrp2	397.397	1.44227	0.656853	2.19573	0.0281111	0.706118	129.466	168.475	378.956	2269.72	153.671	712.897	472.012	304.87	325.717	292.525	49.2029	160.198	198.7	20.855	410.152	310.941
ENSMUSG00000021294	Kif26a	6496.49	1.43848	0.679125	2.11814	0.0341636	0.724397	5743.59	24832.1	13637.4	3173.91	10642.3	2895.22	10597.8	2409.82	1060.41	10110.1	1978.6	6700.25	8136.03	625.651	546.87	853.853
ENSMUSG00000097433	Gm26781	45.7941	1.43598	0.619527	2.31786	0.0204569	0.676357	38.2514	64.129	64.8404	69.4963	52.3312	46.2467	100.864	56.0422	43.0019	65.5757	0	27.3148	0	22.3447	48.7056	33.5618
ENSMUSG00000083745	Gm13543	30.5106	1.42631	0.596023	2.39305	0.016709	0.660706	105.927	29.3472	42.5065	27.3549	29.0729	38.3935	29.156	24.6586	25.6182	50.1797	24.1981	25.8383	0	0	10.2538	25.6649
ENSMUSG00000045004	Spata21	30.9251	1.41908	0.654734	2.16741	0.0302036	0.713686	0	33.6949	25.9361	51.7526	121.276	69.8063	14.184	5.60422	26.5331	54.7415	8.87265	20.6707	17.0925	10.4275	8.54484	25.6649
ENSMUSG00000020102	Slc16a7	440.123	1.4179	0.561589	2.52481	0.0115761	0.580645	447.247	853.242	662.813	270.592	498.393	170.153	1231.64	114.326	218.669	1281.86	134.703	324.087	480.726	40.2205	182.005	131.286
ENSMUSG00000048007	Timm8a1	48.2884	1.41573	0.488706	2.8969	0.00376874	0.429366	61.7907	47.825	54.0336	70.9749	43.194	118.671	91.408	32.5045	53.0662	59.3033	32.2642	12.5501	0	14.8965	17.9442	62.1881
ENSMUSG00000055202	Zfp811	30.0515	1.41225	0.632201	2.23386	0.0254922	0.705326	0	41.3034	83.572	65.7997	14.9518	60.2079	38.612	16.8127	10.0643	60.4437	30.651	10.3353	17.0925	8.93788	4.27242	17.768
ENSMUSG00000047842	Diras2	95.1294	1.40719	0.590009	2.38504	0.0170774	0.661087	155.948	185.866	158.499	45.0987	89.7107	61.9531	215.124	152.435	37.5123	140.845	77.434	94.4945	0	67.0341	21.3621	18.7551
ENSMUSG00000042331	Specc1	1955.29	1.40446	0.423089	3.31953	0.000901678	0.264455	2212.69	2754.29	3393.31	1687.13	2315.86	1423.18	4635.8	1146.62	923.169	5012.84	1051.81	1886.2	1010.59	259.198	722.039	849.904
ENSMUSG00000035000	Dpp4	1378.79	1.39605	0.552125	2.52851	0.0114548	0.577035	717.949	2755.37	1930.8	528.616	2501.93	819.351	3511.33	558.18	345.845	4292.65	454.925	572.135	1694.29	336.66	450.313	590.294
ENSMUSG00002076300		4.32947	1.39344	0.697074	1.99898	0.0456103	0.752799	2.94241	9.7824	2.16135	4.43593	11.6292	12.2161	4.728	4.48338	1.82987	2.2809	2.41981	1.47648	2.13656	1.48965	4.27242	0.987113
ENSMUSG00000082809	Gm14150	45.3602	1.38853	0.512162	2.71111	0.00670591	0.512235	205.969	59.7813	38.1838	37.7054	46.5166	37.5209	36.248	17.9335	21.9584	91.2358	34.684	31.7443	23.5022	10.4275	20.5076	11.8454
ENSMUSG00000035783	Acta2	2160.85	1.38317	0.620204	2.23018	0.0257355	0.705326	2892.39	673.898	1543.2	11757.4	978.511	2170.1	1225.34	513.347	2533.45	3819.36	421.048	742.668	1687.88	570.535	463.13	2581.3
ENSMUSG00000069272	H2ac8	69.3356	1.37546	0.697921	1.9708	0.0487465	0.761269	220.681	155.431	118.874	6.6539	69.775	27.9225	91.408	12.3293	23.7883	175.059	30.651	76.0386	14.9559	65.5444	9.39933	10.8582
ENSMUSG00000081302	Gm12020	36.5844	1.37349	0.565563	2.42854	0.0151598	0.647134	5.88483	90.2154	65.5608	12.5685	58.9765	52.3547	48.856	23.5377	22.8734	91.2358	12.0991	5.16767	49.1409	13.4068	19.6531	13.8196
ENSMUSG00000025986	Slc39a10	6508.55	1.36871	0.648079	2.11195	0.0346904	0.724397	3104.25	14433.4	14978.1	2127.03	5675.86	1697.17	16064.2	1378.64	1744.78	23299.3	2086.69	8055.66	4572.24	1394.31	1702.99	1822.21
ENSMUSG00000051220	Ercc6l	571.027	1.36575	0.574477	2.37739	0.0174359	0.662685	423.708	1194.54	1328.51	169.305	426.126	396.151	1523.2	137.864	207.69	1604.61	433.953	547.035	239.295	72.9927	209.349	222.1
ENSMUSG00000110644	Gm7390	530.854	1.364	0.330665	4.12501	3.71E-05	0.0385585	573.771	1119.54	871.022	565.582	761.71	489.517	1006.28	360.912	185.732	952.844	189.552	352.878	326.894	220.468	230.711	286.263
ENSMUSG00000030102	Itpr1	2823.18	1.35946	0.640655	2.12199	0.033839	0.72184	400.168	1685.83	3318.39	16047	1187.01	4501.63	4438.8	1385.36	1252.55	2392.66	588.821	1030.58	1628.06	518.397	1213.37	3582.23
ENSMUSG00000088639	Mir1955	16.0863	1.35913	0.636994	2.13367	0.0328699	0.721515	26.4817	19.5648	20.893	37.7054	14.1211	26.1774	40.976	5.60422	7.31948	11.4045	6.45284	8.12062	0	0	12.8173	19.7423
ENSMUSG00000044164	Rnf182	53.0853	1.35801	0.64336	2.1108	0.0347892	0.725307	105.927	134.78	61.2381	8.13255	92.2026	27.0499	59.888	79.5799	31.1078	87.8145	38.717	30.2678	40.5947	40.2205	0	11.8454
ENSMUSG00000100774	Gm7329	116.79	1.3576	0.665884	2.03879	0.0414711	0.738267	194.199	40.2165	43.2269	784.421	42.3634	164.917	38.612	131.139	33.8526	41.6263	68.5614	56.8444	44.8678	52.1376	80.3215	51.3299
ENSMUSG00000026605	Cenpf	12652.8	1.35414	0.684819	1.97737	0.0480003	0.761269	12522.9	25260.3	31767.5	1284.2	14112	3608.11	44647.3	5491.02	1274.5	23994.4	7635.32	13523.1	9106.02	2371.52	4313.44	1532.99
ENSMUSG00000000392	Fap	729.76	1.35016	0.577047	2.33978	0.0192951	0.669719	350.147	1781.48	1918.55	882.012	779.154	323.727	2108.69	136.743	228.734	940.869	130.67	464.352	596.101	342.619	105.956	586.345
ENSMUSG00000010663	Fads1	1303.36	1.33817	0.516025	2.59323	0.00950788	0.560611	1306.43	1831.48	1513.66	3454.11	1156.27	1055.82	3609.83	174.852	504.129	2246.11	487.996	955.281	984.955	642.038	165.77	765.012
ENSMUSG00000037754	Ppp1r16b	333.531	1.33679	0.566403	2.36014	0.0182682	0.665896	120.639	247.821	249.275	1626.51	47.3473	568.921	423.156	496.534	258.012	273.137	123.41	66.4415	147.423	214.509	155.516	317.85
ENSMUSG00000105124	Gm5297	22.8636	1.33649	0.55595	2.40397	0.016218	0.660706	64.7331	23.9125	8.64538	38.4448	55.6538	11.3435	45.704	20.1752	9.14934	17.6769	4.83963	4.42943	19.2291	8.93788	23.0711	9.87113
ENSMUSG00000046598	Bdh1	1595.21	1.33036	0.553387	2.40403	0.0162156	0.660706	1597.73	3367.32	2149.1	297.947	3561.85	1372.57	3592.49	430.404	559.025	3676.23	720.298	1133.2	1805.39	437.956	307.614	514.286
ENSMUSG00000027489	Necab3	76.9672	1.33004	0.559586	2.37683	0.0174624	0.662685	0	71.7376	126.078	87.24	243.382	76.7869	150.508	117.689	30.1928	90.6656	28.2312	64.2268	23.5022	40.2205	50.4146	30.6005
ENSMUSG00000027533	Fabp5	171.653	1.32823	0.528904	2.51128	0.0120295	0.590685	185.372	611.943	257.921	138.993	105.493	54.9724	299.44	85.1842	115.282	360.952	119.377	82.6827	106.828	162.371	41.8697	17.768
ENSMUSG00000028587	Orc1	191.735	1.31809	0.56182	2.34611	0.0189707	0.665896	47.0786	256.516	296.104	167.087	262.487	275.735	364.056	29.142	225.989	549.696	119.377	121.809	8.54625	58.0962	135.009	151.028
ENSMUSG00000000409	Lck	162.679	1.31609	0.605489	2.17359	0.0297357	0.7135	376.629	352.166	161.38	121.988	149.518	54.9724	316.776	118.809	111.622	335.862	84.6935	214.827	0	80.4409	64.9408	58.2397
ENSMUSG00000012519	Mlkl	105.81	1.31584	0.507432	2.59314	0.00951051	0.560611	123.581	47.825	103.745	435.461	61.4684	107.327	97.712	136.743	80.5142	167.076	10.4859	27.3148	94.0087	92.3581	46.1421	61.201
ENSMUSG00000074797	Itpa	193.045	1.31568	0.45837	2.87035	0.00410024	0.439299	164.775	432.599	459.646	86.5007	415.327	75.0418	226.944	87.4259	155.539	386.612	135.51	136.574	44.8678	56.6066	97.4112	127.338
ENSMUSG00000015217	Hmgb3	104.049	1.30761	0.41124	3.17968	0.00147438	0.311482	123.581	208.691	151.294	62.8424	135.397	63.6982	181.24	52.6797	77.7694	285.112	72.5944	89.3269	23.5022	34.2619	56.396	46.3943
ENSMUSG00000032291	Crabp1	488.856	1.2992	0.655492	1.98203	0.0474762	0.759554	1585.96	1208.67	608.779	49.5346	599.733	301.912	338.052	198.389	341.271	1055.48	253.274	386.099	598.237	213.019	23.0711	60.2139
ENSMUSG00000060227	Golm2	334.137	1.29821	0.531655	2.44182	0.0146133	0.638783	147.121	586.944	635.436	399.973	300.697	233.851	899.108	130.018	215.925	748.134	98.4057	147.648	138.876	120.661	35.0339	508.363
ENSMUSG00000020614	Fam20a	289.159	1.29665	0.473722	2.73715	0.00619746	0.4944	79.4452	414.121	474.776	567.8	328.109	236.469	750.176	164.764	161.028	540.002	33.0708	236.236	222.202	90.8684	147.826	179.655
ENSMUSG00000024056	Ndc80	444.516	1.29222	0.65599	1.96987	0.048853	0.761269	567.886	888.024	974.046	31.7909	514.175	138.74	1492.47	114.326	83.259	907.796	214.557	451.802	316.211	157.903	180.296	78.969
ENSMUSG00000039904	Gpr37	404.443	1.29212	0.561116	2.30276	0.0212923	0.677282	167.718	961.936	719.728	31.0515	546.571	176.261	973.18	432.646	395.252	792.041	342.807	230.33	331.167	193.654	120.482	56.2654
ENSMUSG00000027514	Zbp1	283.117	1.28911	0.51227	2.51646	0.011854	0.585784	223.623	98.9109	482.7	365.965	108.816	223.38	899.896	735.274	246.117	252.039	123.41	45.0325	59.8237	288.991	223.875	152.015
ENSMUSG00000027977	Ndst3	65.8688	1.28394	0.566889	2.26489	0.0235194	0.697642	17.6545	153.258	96.5401	25.8763	104.662	59.3353	120.564	53.8005	39.3422	173.348	12.0991	16.2412	19.2291	72.9927	11.9628	76.9948
ENSMUSG00000043773	1700048O20Rik	74.8173	1.28171	0.651295	1.96795	0.0490743	0.761269	91.2148	146.736	129.681	74.6716	24.9196	112.563	89.832	96.3926	21.0435	173.918	17.7453	10.3353	0	37.2412	44.4332	126.35
ENSMUSG00000005410	Mcm5	4802.97	1.28016	0.466605	2.74357	0.00607751	0.4944	5143.34	9121.54	6761.41	1097.89	7695.18	5412.6	6817.78	1982.77	3538.97	14052.6	3217.55	5155.12	2640.79	1185.76	1254.38	1769.89
ENSMUSG00000074780	Anapc15-ps	38.866	1.27725	0.514186	2.48402	0.0129909	0.613434	55.9059	18.4779	50.4314	69.4963	73.0976	44.5015	50.432	65.009	5.48961	65.5757	20.1651	4.42943	23.5022	13.4068	46.1421	15.7938
ENSMUSG00000049612	Omg	168.931	1.27387	0.507946	2.50789	0.0121455	0.590685	200.084	213.039	249.275	263.938	115.461	210.291	286.044	125.535	94.2383	409.421	100.826	114.427	0	93.8477	86.3029	140.17
ENSMUSG00000016526	Dyrk3	241.891	1.26281	0.420862	3.00053	0.00269506	0.414437	282.472	643.464	435.151	142.689	403.698	212.909	366.42	97.5135	97.898	413.412	99.2124	215.566	138.876	153.434	58.9594	108.582
ENSMUSG00000114934	Gm48342	231.689	1.26262	0.631713	1.99872	0.0456389	0.752799	214.796	97.824	296.104	109.42	360.504	387.425	583.908	539.126	168.348	208.702	98.4057	135.098	115.374	0	298.215	93.7757
ENSMUSG00000053297	AI854703	267.743	1.2601	0.513672	2.45312	0.0141622	0.631731	91.2148	1027.15	461.087	158.215	432.771	263.519	516.14	72.8549	103.388	298.227	109.698	200.063	181.608	169.82	129.027	69.0979
ENSMUSG00000029838	Ptn	3175.6	1.25667	0.591698	2.12383	0.0336842	0.721742	3516.18	2139.08	1701.7	14386.5	1956.19	8156.86	2895.9	543.609	1888.42	3428.19	2573.87	2372.7	1068.28	475.197	634.027	3072.88
ENSMUSG00000028549	Itgb3bp	186.586	1.25538	0.585604	2.14373	0.0320543	0.721515	435.477	114.128	255.759	258.763	124.598	178.879	426.308	183.818	150.964	258.882	108.085	104.092	53.414	0	98.2657	233.946
ENSMUSG00000034329	Brip1	414.202	1.24531	0.537103	2.31856	0.0204186	0.676357	509.038	799.983	748.546	95.3726	351.367	346.414	1164.66	156.918	221.414	896.962	353.293	511.599	76.9162	102.786	135.009	156.951
ENSMUSG00000086688	Gm11560	53.1718	1.23359	0.456692	2.70113	0.00691036	0.522054	38.2514	80.433	61.2381	148.604	56.4845	41.0112	72.496	66.1298	19.2136	89.5251	9.67925	16.2412	68.37	34.2619	16.2352	32.5747
ENSMUSG00000098487	Mir6899	10.0556	1.22903	0.614319	2.00064	0.0454311	0.752799	0	10.8693	13.6885	28.8336	9.96785	2.61774	18.124	8.96675	10.0643	23.3792	0.806605	7.38239	8.54625	7.44823	4.27242	5.92268
ENSMUSG00000039153	Runx2	963.303	1.22787	0.569112	2.15751	0.0309658	0.721044	723.834	3897.74	744.944	253.588	686.951	570.666	2182.76	761.053	308.333	2138.91	451.699	696.159	893.083	201.102	166.624	735.399
ENSMUSG00000060470	Adgrg3	126.373	1.22523	0.41221	2.97235	0.00295534	0.4196	320.723	120.65	164.262	150.082	63.1297	169.28	241.916	88.5467	34.7675	256.601	45.1699	107.045	70.5065	80.4409	55.5415	53.3041
ENSMUSG00000106145	Mir7073	32.6686	1.22201	0.369572	3.30655	0.000944531	0.265993	73.5603	63.0421	48.27	34.0088	29.0729	24.4322	37.036	41.4712	13.724	51.3201	18.5519	11.0736	21.3656	17.8758	10.2538	27.6392
ENSMUSG00000045521	Tssk2	28.8691	1.22186	0.559445	2.18405	0.0289583	0.7135	76.5027	49.9989	51.1518	19.2224	47.3473	41.0112	33.096	11.2084	16.4688	21.6685	5.64623	2.21472	19.2291	16.3861	41.8697	8.88402
ENSMUSG00000032492	Pth1r	340.311	1.21958	0.611696	1.99376	0.0461782	0.754191	102.984	96.737	226.221	2276.37	147.856	479.046	206.456	376.604	176.582	239.494	126.637	194.895	245.705	190.675	169.188	189.526
ENSMUSG00000042807	Hecw2	730.957	1.21178	0.494197	2.45203	0.0142053	0.632449	367.802	1661.92	1847.95	1258.33	774.17	510.458	1411.31	338.495	290.949	824.544	149.222	301.94	875.99	213.019	199.949	669.263
ENSMUSG00000037337	Map4k1	158.969	1.20846	0.571582	2.11424	0.0344949	0.724397	50.021	257.603	252.157	208.489	293.221	89.8756	408.184	192.785	114.367	153.96	138.736	155.03	0	72.9927	69.2132	86.8659
ENSMUSG00000019647	Sema6a	2415.71	1.20803	0.59798	2.02019	0.0433634	0.745163	820.933	8199.82	1452.42	6869.04	1383.87	2253.87	5529.4	331.77	1206.8	2632.72	766.274	1205.54	2954.86	394.756	1044.18	1605.05
ENSMUSG00000043501	Lgals2	255.614	1.20462	0.554718	2.17159	0.0298866	0.7135	161.833	234.777	207.489	376.315	355.52	379.572	669.8	325.045	268.991	266.865	117.764	123.286	0	131.089	135.863	335.618
ENSMUSG00000060636	Rpl35a	184.883	1.19933	0.437478	2.74147	0.00611652	0.4944	250.105	304.341	225.5	101.287	320.633	151.829	304.956	79.5799	146.39	463.592	191.972	148.386	34.185	35.7515	93.9933	105.621
ENSMUSG00000005667	Mthfd2	331.957	1.19502	0.581269	2.05588	0.0397936	0.734195	347.205	742.375	455.323	164.869	515.006	129.142	717.868	121.051	73.1948	942.01	114.538	441.467	294.845	46.179	108.519	97.7242
ENSMUSG00000117440	Gm50087	31.444	1.19299	0.593729	2.00932	0.0445035	0.748496	50.021	30.4341	59.7972	51.7526	37.3794	26.1774	26.004	19.0544	33.8526	66.146	21.7783	14.0265	0	0	41.0152	25.6649
ENSMUSG00000099123	Mir6965	46.4822	1.19219	0.565766	2.10722	0.0350988	0.72666	32.3665	93.4762	136.165	14.0471	44.0247	38.3935	73.284	41.4712	12.8091	100.93	9.67925	41.3414	61.9603	10.4275	20.5076	12.8325
ENSMUSG00000031387	Renbp	408.977	1.19058	0.354872	3.35495	0.000793797	0.264455	338.378	789.113	599.413	516.786	549.893	291.441	686.348	413.592	236.053	754.976	164.547	120.333	502.092	132.579	165.77	282.314
ENSMUSG00000030528	Blm	1084.38	1.19056	0.531009	2.24206	0.0249573	0.705326	720.891	2210.82	2107.31	421.414	990.971	732.966	3143.33	346.341	393.422	2671.5	610.6	1280.11	585.418	186.206	513.545	435.317
ENSMUSG00000043251	Exoc3l	132.031	1.18826	0.568528	2.09006	0.0366122	0.730802	35.309	134.78	90.7765	459.119	116.292	169.28	389.272	45.9546	77.7694	152.82	40.3302	45.0325	72.6431	46.179	31.6159	205.319
ENSMUSG00000059810	Rgs3	848.383	1.18823	0.384549	3.08992	0.00200212	0.359981	411.938	1614.1	1192.34	2558.06	993.463	818.479	965.3	702.769	397.996	1091.98	525.1	775.889	213.656	381.349	433.224	498.492
ENSMUSG00000062991	Nrg1	411.481	1.18127	0.593515	1.99029	0.0465587	0.756263	650.273	1502.14	802.58	118.292	238.398	335.07	805.336	103.118	57.6409	592.463	232.302	266.504	378.171	300.909	126.464	74.0335
ENSMUSG00000025980	Hspd1	801.112	1.17977	0.372447	3.16762	0.00153695	0.315128	670.87	1219.54	1068.43	914.542	1018.38	834.185	1641.4	480.842	397.996	1885.73	291.991	428.178	660.197	160.882	416.134	728.489
ENSMUSG00000055660	Mettl4	359.925	1.1782	0.417254	2.82369	0.00474745	0.45858	285.414	511.945	749.266	340.088	176.099	283.588	1005.49	245.465	232.393	723.614	176.646	236.975	87.599	116.192	243.528	344.502
ENSMUSG00000021714	Cenpk	354.831	1.1754	0.532897	2.20568	0.0274062	0.706118	188.314	435.86	809.784	118.292	348.044	185.859	1358.51	207.356	176.582	656.898	214.557	188.989	222.202	49.1583	364.865	152.015
ENSMUSG00000026094	Stk17b	1287.61	1.16709	0.375512	3.10799	0.00188367	0.349435	1103.4	2428.21	2500.68	1233.19	1902.2	754.78	3386.04	929.18	545.301	1472.89	550.104	1015.08	1098.19	516.907	656.244	509.35
ENSMUSG00000038578	Susd1	370.904	1.16591	0.54699	2.13151	0.0330472	0.721515	58.8483	933.675	746.385	229.929	448.553	95.9836	938.508	283.574	135.41	809.148	142.769	187.513	335.44	308.357	133.3	147.08
ENSMUSG00000022425	Enpp2	941.035	1.1645	0.543862	2.14117	0.0322602	0.721515	579.655	1163.02	1332.83	3928.02	630.467	879.559	1231.64	235.377	659.668	1237.39	257.307	1151.65	452.951	172.799	189.695	954.538
ENSMUSG00000025001	Hells	1650.76	1.1573	0.562517	2.05736	0.0396514	0.734195	747.373	2215.17	2511.48	388.884	2033.44	1438.88	5673.6	367.637	1009.17	4427.79	1158.28	1689.09	905.902	226.426	984.366	634.714
ENSMUSG00000044814	Olfr543	107.334	1.15219	0.488657	2.35788	0.0183797	0.665896	97.0996	72.8245	95.0992	77.6289	165.3	184.114	85.104	282.453	138.155	155.101	44.3632	9.5971	12.8194	99.8063	117.919	79.9561
ENSMUSG00000022766	Serpind1	217.255	1.14857	0.574565	1.99903	0.0456048	0.752799	200.084	114.128	96.5401	143.429	154.502	150.956	1234.01	342.978	70.45	229.23	107.278	214.827	111.101	38.7308	163.206	104.634
ENSMUSG00000108655	Gm44949	58.0007	1.14383	0.495533	2.30829	0.0209828	0.676357	50.021	71.7376	103.745	63.5817	68.1137	60.2079	133.172	68.3715	26.5331	85.5336	25.0047	59.0591	27.7753	0	55.5415	29.6134
ENSMUSG00000033446	Lpar6	898.042	1.13906	0.39789	2.86275	0.00419978	0.441555	382.514	1257.58	1229.81	2140.34	992.632	983.396	2137.84	386.691	472.106	1308.66	585.595	608.309	576.872	208.55	527.217	570.551
ENSMUSG00000031910	Has3	1216.63	1.13015	0.567285	1.9922	0.0463489	0.754428	553.174	2815.16	2169.27	850.96	1376.39	874.324	2464.08	978.497	340.356	2857.39	913.883	1330.31	34.185	399.225	746.819	762.051
ENSMUSG00000025203	Scd2	4955.76	1.12936	0.453576	2.48991	0.0127776	0.607912	4598.99	9462.84	3918.52	8972.42	10489.5	5158.68	4368.67	2150.9	1931.43	11171.3	3147.37	4171.79	5409.77	2127.21	1344.1	868.659
ENSMUSG00000048087	Gm4737	143.367	1.12457	0.436224	2.57797	0.00993829	0.560984	220.681	255.429	149.133	106.462	125.429	104.709	417.64	65.009	51.2363	301.648	64.5284	70.1327	130.33	67.0341	46.9966	117.466
ENSMUSG00000001436	Slc19a1	881.697	1.12298	0.466777	2.40583	0.0161359	0.660706	547.289	1314.1	1217.56	3037.14	712.702	971.18	888.864	485.326	634.965	1252.21	412.175	532.27	57.6872	630.12	820.305	593.255
ENSMUSG00000037686	Aspg	1524.3	1.12296	0.547895	2.0496	0.040404	0.734372	341.32	755.418	863.097	7551.44	1086.5	1647.43	3181.16	1514.26	1446.51	732.167	1004.22	891.792	1313.99	1097.87	596.43	365.232
ENSMUSG00000039578	Ccser1	3205.14	1.12051	0.451775	2.48024	0.0131295	0.614019	1182.85	6880.28	6049.61	1182.92	5964.1	2430.13	7022.66	1893.11	1732.89	5849.93	1327.67	2019.08	2687.79	2690.3	1482.53	886.427
ENSMUSG00000065734	Snord49a	38.758	1.11505	0.500249	2.229	0.0258142	0.705326	8.82724	95.6501	73.4857	29.5729	60.6378	27.0499	94.56	19.0544	12.8091	63.2948	31.4576	16.9795	25.6387	11.9172	26.489	22.7036
ENSMUSG00000021697	Depdc1b	241.248	1.11024	0.557977	1.98976	0.0466179	0.756658	267.76	533.684	504.314	37.7054	406.19	161.427	435.764	160.281	107.962	405.429	159.708	287.913	209.383	19.3654	106.811	56.2654
ENSMUSG00000084592	Mir1898	29.4247	1.10803	0.471361	2.35071	0.0187377	0.665896	8.82724	29.3472	37.4633	40.6627	29.9036	32.2854	87.468	41.4712	12.8091	49.0392	19.3585	12.5501	4.27312	10.4275	34.1794	20.7294
ENSMUSG00000098376	Mir6907	26.2679	1.10502	0.446349	2.47568	0.0132983	0.617959	0	30.4341	46.1087	26.6156	44.8553	40.1386	55.948	31.3836	13.724	39.3454	15.3255	19.9324	6.40968	16.3861	11.9628	21.7165
ENSMUSG00000113137	Gm7511	56.2879	1.10409	0.489621	2.25498	0.0241346	0.699904	41.1938	95.6501	92.2174	51.0132	77.2509	52.3547	124.504	61.6464	19.2136	85.5336	4.83963	25.8383	74.7796	41.7101	41.0152	11.8454
ENSMUSG00000022722	Arl6	81.8415	1.0994	0.461219	2.38368	0.0171407	0.662	217.739	61.9552	103.024	113.116	57.3152	44.5015	167.844	25.7794	98.8129	135.713	61.3019	85.6357	34.185	13.4068	29.9069	59.2268
ENSMUSG00000020099	Unc5b	9869.46	1.09831	0.556586	1.97329	0.0484624	0.761269	6661.62	33733	16205.8	2019.09	18118.2	6794.77	15356.5	3899.42	4813.47	15740.5	3911.23	6867.09	15043.5	4112.91	2641.21	1992.98
ENSMUSG00000037572	Wdhd1	688.126	1.09282	0.496375	2.2016	0.0276933	0.706118	482.556	1394.53	1334.99	185.57	781.646	595.971	1480.65	270.123	323.887	1742.6	300.863	806.895	506.365	140.027	343.503	319.825
ENSMUSG00000029402	Snrnp35	817.233	1.09224	0.366359	2.98134	0.00286989	0.4196	614.964	1552.14	1095.8	843.567	1570.77	1280.95	717.08	544.73	979.895	1005.87	317.802	601.664	108.965	580.962	362.301	898.273
ENSMUSG00000018846	Pank3	3043.92	1.09152	0.357265	3.05522	0.00224898	0.38939	2977.72	3491.23	4077.74	9394.57	3554.37	2917.03	5022.71	1407.78	1411.74	3746.37	1373.65	2038.28	2318.17	1135.11	1714.95	2121.31
ENSMUSG00000027342	Pcna	1239.44	1.08589	0.365416	2.97165	0.00296201	0.4196	1889.03	1910.83	1824.18	805.122	1473.58	1076.76	1733.6	520.072	784.099	3444.15	820.317	1107.36	805.484	436.466	453.731	746.257
ENSMUSG00000025574	Tk1	815.364	1.08427	0.33818	3.2062	0.00134503	0.291179	585.54	1551.05	1363.09	301.644	940.301	1259.13	992.092	1153.35	661.498	1360.55	219.396	613.476	482.863	323.253	707.513	531.067
ENSMUSG00000021611	Tert	310.766	1.08225	0.516868	2.09386	0.0362722	0.730802	73.5603	576.074	603.736	433.243	306.511	228.616	836.068	140.106	181.157	496.095	104.859	401.602	94.0087	58.0962	125.609	312.915
ENSMUSG00002075045		43.8	1.08046	0.516172	2.09321	0.0363302	0.730802	102.984	90.2154	58.3563	29.5729	53.9925	31.4128	39.4	41.4712	13.724	86.674	39.5236	45.0325	25.6387	1.48965	13.6717	27.6392
ENSMUSG00000015766	Eps8	2817.82	1.0789	0.448887	2.40351	0.0162386	0.660706	2033.21	7222.67	5149.77	3782.37	2972.91	1678.84	5093.63	1757.48	1117.14	4301.2	896.944	2453.9	3403.54	957.843	546.015	1717.58
ENSMUSG00000034714	Ttyh2	1535.13	1.07855	0.491194	2.19577	0.0281087	0.706118	662.043	3605.36	2881.07	1559.23	2399.76	595.971	3008.58	729.67	445.573	3238.3	725.137	1289.7	1743.43	460.301	604.975	612.997
ENSMUSG00000030630	Fah	1733.17	1.07061	0.522177	2.05028	0.0403371	0.734195	1733.08	735.854	719.008	8776.5	789.952	2008.68	3253.65	1440.28	1036.62	1076.01	1677.74	1142.79	611.057	980.187	972.403	776.858
ENSMUSG00000100130	Gm28379	118.734	1.06527	0.533875	1.99535	0.0460047	0.753671	94.1572	236.951	55.4745	48.7953	226.769	124.779	246.644	186.06	64.9603	192.736	33.0708	32.4825	49.1409	19.3654	228.147	60.2139
ENSMUSG00000064061	Dzip3	1227.08	1.05215	0.457572	2.29941	0.0214815	0.678973	300.126	1805.4	1978.35	1363.31	1298.31	1034.01	3895.87	418.075	694.435	2438.85	452.505	969.307	638.832	513.928	1024.53	807.458
ENSMUSG00000037601	Nme1	2400.06	1.05093	0.493459	2.12973	0.033194	0.721515	2468.68	5522.71	2808.31	1437.98	3516.99	1565.41	4263.87	852.963	831.675	6505.68	996.157	1424.8	3644.97	789.513	614.374	1156.9
ENSMUSG00000021318	Gli3	3462.26	1.05018	0.51549	2.03724	0.0416256	0.740455	4340.06	9854.13	7049.59	1399.54	3551.05	1294.03	6671.21	892.192	1516.05	6383.66	2532.74	3911.93	2491.23	1218.53	939.933	1350.37
ENSMUSG00000058407	Txndc9	727.497	1.04581	0.410633	2.54683	0.0108707	0.572281	341.32	884.763	1087.16	324.563	1066.56	840.293	2086.62	554.818	534.322	1297.83	426.694	358.784	493.546	140.027	710.076	492.569
ENSMUSG00000032740	Ccdc88a	1521.91	1.04249	0.433145	2.40679	0.0160934	0.660706	815.048	1715.18	3297.49	1726.32	1781.75	1304.5	4883.24	492.051	788.674	2052.81	727.557	1372.39	955.043	433.487	799.797	1205.26
ENSMUSG00000029401	Rilpl2	239.638	1.03721	0.430371	2.41005	0.0159505	0.660706	464.901	360.862	152.735	571.496	191.881	226.87	278.952	263.398	190.306	266.295	130.67	262.813	211.52	19.3654	74.3401	167.809
ENSMUSG00000026019	Wdr12	169.691	1.03639	0.44905	2.30797	0.0210007	0.676357	229.508	298.907	215.414	66.539	235.075	164.045	509.836	71.734	103.388	206.421	79.8538	107.783	130.33	23.8343	152.953	119.441
ENSMUSG00000091831	Gm4707	164.065	1.03593	0.436927	2.37094	0.0177427	0.662685	97.0996	277.168	306.191	178.177	167.792	152.701	312.836	269.003	109.792	161.944	78.2406	155.768	57.6872	11.9172	193.968	94.7628
ENSMUSG00000013338	Fer1l4	471.904	1.03348	0.524958	1.96868	0.0489893	0.761269	197.142	617.378	144.81	1618.38	372.133	791.429	416.852	552.576	625.815	501.227	286.345	60.5356	243.568	424.549	83.7395	613.984
ENSMUSG00000036875	Dna2	1241.43	1.03146	0.457733	2.25341	0.0242333	0.701894	1456.49	2255.39	2917.1	356.353	1801.69	743.437	2812.37	703.89	439.169	1868.05	408.948	1114	1198.61	744.823	584.467	458.02
ENSMUSG00000045917	Tmem268	474.534	1.03007	0.484962	2.12402	0.0336687	0.721742	323.665	1052.15	750.707	1059.45	708.548	469.447	525.596	116.568	234.223	628.387	112.925	604.617	292.709	68.5237	346.921	298.108
ENSMUSG00000048371	Pdp2	1418.14	1.02836	0.444948	2.31119	0.0208225	0.676357	900.378	2245.6	1554.73	4070.71	1810.83	1417.94	1988.12	266.761	545.301	2731.37	613.019	1016.55	865.307	804.409	550.288	1308.91
ENSMUSG00000048538	Gm9826	97.4481	1.02745	0.451582	2.27522	0.0228928	0.695889	191.257	163.04	96.5401	66.539	94.6946	68.9337	257.676	41.4712	39.3422	183.042	29.0378	45.0325	126.057	40.2205	52.1235	64.1623
ENSMUSG00000047945	Marcksl1	2184.48	1.02676	0.470948	2.18019	0.029243	0.7135	2562.84	4307.51	2378.2	646.907	2452.92	1131.73	2595.67	1503.05	2807.02	6611.75	1445.44	1488.29	2862.99	1208.1	536.616	412.613
ENSMUSG00000040613	Apobec1	215.805	1.02646	0.368181	2.78793	0.00530467	0.478731	141.236	221.734	387.601	349.699	162.808	179.751	407.396	123.293	130.836	559.39	114.538	126.977	168.788	195.144	94.8477	88.8402
ENSMUSG00000002617	Zfp40	481.254	1.0227	0.487636	2.09725	0.0359713	0.730531	541.404	549.988	672.899	1064.62	297.374	716.387	757.268	93.0301	602.027	649.485	203.264	157.245	275.616	108.744	134.154	876.556
ENSMUSG00000019214	Chtf18	941.264	1.02179	0.490498	2.08317	0.0372358	0.733175	497.268	2446.69	1983.39	265.417	1594.03	670.14	1361.66	368.758	496.809	1940.47	446.859	1175.28	655.924	335.17	311.032	511.324
ENSMUSG00000083367	Gm8806	54.1401	1.02128	0.277287	3.68311	0.000230407	0.131355	108.869	85.8677	75.6471	62.1031	76.4202	47.1192	46.492	78.4591	38.4272	51.3201	16.9387	43.5561	34.185	32.7722	38.4518	29.6134
ENSMUSG00000032875	Arhgef17	12447.4	1.02027	0.465247	2.19296	0.0283101	0.708479	9300.97	28205.9	21746.7	17726	18918.2	10440.4	15291.1	4722.12	4604.87	22734.8	4408.09	8982.15	15077.7	2423.65	2983	11592.7
ENSMUSG00000028391	Wdr31	146.289	1.02015	0.46322	2.2023	0.0276438	0.706118	205.969	299.993	264.405	82.0648	181.083	176.261	225.368	86.305	43.0019	240.064	103.245	57.5826	188.017	16.3861	69.2132	101.673
ENSMUSG00000022364	Tbc1d31	977.624	1.02012	0.337413	3.02336	0.00249986	0.410727	1029.84	1420.62	1347.96	2415.37	950.269	1012.19	1473.56	550.335	600.197	1268.18	592.048	817.23	982.818	290.481	340.085	550.809
ENSMUSG00000063605	Ccdc102a	618.739	0.99846	0.457005	2.18479	0.0289043	0.7135	1656.58	608.682	919.292	1163.69	781.646	602.079	567.36	648.969	69.535	598.735	268.599	626.026	217.929	181.737	433.224	555.745
ENSMUSG00000025742	Prps2	1234.26	0.998249	0.373643	2.67167	0.00754758	0.542024	1338.8	2620.6	1263.67	660.215	2449.6	1061.06	1346.69	870.896	648.689	2924.11	842.902	893.269	1292.62	519.887	538.325	476.776
ENSMUSG00000020766	Galk1	511.543	0.996355	0.386497	2.57791	0.00993997	0.560984	806.221	842.373	850.85	869.443	435.263	615.168	534.264	424.8	139.07	773.794	220.203	256.169	294.845	536.273	104.247	481.711
ENSMUSG00000074182	Znhit6	6703.26	0.992443	0.453605	2.1879	0.0286766	0.71243	12258.1	8388.95	11248.4	2772.46	13985.7	10693.4	8288.97	5924.78	3894.88	4946.12	2644.86	7364.67	7225.85	591.39	3565.76	3457.86
ENSMUSG00000032624	Eml4	3058.51	0.991962	0.365479	2.71414	0.00664472	0.511024	1253.47	5532.49	5473.97	1990.26	4314.42	2883.87	6823.29	2052.27	2715.53	4556.09	2556.94	2676.85	1407.99	950.394	2401.96	1346.42
ENSMUSG00000097493	9930014A18Rik	1983.24	0.984126	0.377115	2.60962	0.0090644	0.560611	2662.88	4383.6	2472.58	2402.8	2141.43	1725.96	2834.44	623.189	1968.94	3134.52	1768.88	1630.03	628.149	378.37	1615.83	1360.24
ENSMUSG00000032058	Ppp2r1b	5483.14	0.981138	0.361333	2.71533	0.006621	0.511024	4281.21	9554.14	7750.58	9920.23	9383.07	4259.06	8772.8	2931.01	3099.8	7323.38	3186.09	3392.21	7046.38	3242.96	1805.53	1781.74
ENSMUSG00000045007	Tubg2	103.692	0.976992	0.387871	2.51886	0.0117735	0.585217	135.351	227.169	170.026	171.523	60.6378	62.8257	116.624	42.5921	107.962	177.34	77.434	55.3679	40.5947	78.9513	29.0525	105.621
ENSMUSG00000033227	Wnt6	721.83	0.976917	0.466953	2.09211	0.0364287	0.730802	779.74	1360.84	766.557	330.477	1626.42	910.099	486.196	1091.7	695.35	805.726	517.84	786.962	337.577	29.7929	582.758	441.239
ENSMUSG00002075456		84.1182	0.976597	0.405752	2.40688	0.0160893	0.660706	79.4452	86.9546	106.626	219.579	113.8	104.709	89.044	152.435	22.8734	57.0224	25.8113	71.6091	27.7753	49.1583	58.1049	80.9433
ENSMUSG00000022844	Pdia5	215.32	0.976332	0.45786	2.13238	0.0329756	0.721515	194.199	359.775	240.63	264.677	177.76	167.535	663.496	186.06	113.452	273.707	101.632	192.68	89.7356	20.855	113.646	285.276
ENSMUSG00000090626	Tex9	568.081	0.96432	0.452514	2.13103	0.0330869	0.721515	438.42	781.505	1297.53	406.627	544.909	462.467	1422.34	366.516	210.435	1018.99	316.996	589.114	658.061	110.234	195.677	269.482
ENSMUSG00000080772	Gm12543	390.2	0.959456	0.401957	2.38696	0.0169883	0.660706	729.719	359.775	544.659	779.985	362.165	461.594	104.016	503.259	335.781	590.752	219.396	361.737	290.572	233.874	313.596	52.317
ENSMUSG00000023345	Poc1a	228.633	0.958199	0.462511	2.07173	0.0382903	0.733847	188.314	490.207	340.052	131.599	245.874	260.901	391.636	165.885	155.539	427.098	95.9859	320.396	12.8194	129.599	132.445	169.783
ENSMUSG00000062933	Gm10123	83.7952	0.956667	0.470597	2.03288	0.0420647	0.742529	391.341	73.9114	60.5177	47.3166	78.9122	89.003	57.524	30.2628	113.452	86.1038	75.8208	62.7503	42.7312	38.7308	41.0152	51.3299
ENSMUSG00000028937	Acot7	1664.18	0.953628	0.482142	1.9779	0.0479399	0.761269	1447.67	3919.48	2456.73	1350	3404.02	965.072	2310.42	839.512	578.239	3053.55	331.514	877.027	2781.8	1078.5	537.471	695.915
ENSMUSG00000025007	Aldh18a1	1482.83	0.952575	0.386082	2.46729	0.013614	0.62395	1824.3	3167.32	2267.97	1052.06	2088.27	1075.02	2404.19	996.431	641.369	2590.53	612.213	1277.89	1807.53	846.119	374.264	699.863
ENSMUSG00000041268	Dmxl2	3796.64	0.940283	0.359202	2.6177	0.00885247	0.560611	1756.62	7340.06	6687.2	4966.03	4650	3580.19	7217.29	1879.66	2301.06	5897.83	2010.87	3357.51	2574.56	1036.79	2529.27	2961.34
ENSMUSG00000042606	Hirip3	1726.2	0.939353	0.441748	2.12645	0.0334661	0.721621	918.033	3605.36	2300.39	875.358	3686.44	1294.03	3549.15	885.467	767.63	3152.2	914.69	1365.74	2170.75	761.209	548.579	824.239
ENSMUSG00000031246	Sh3bgrl	287.503	0.936676	0.462882	2.02358	0.0430139	0.745127	385.456	177.17	173.628	1190.31	303.189	443.27	286.832	112.084	176.582	255.46	207.297	229.592	70.5065	132.579	234.983	221.113
ENSMUSG00000044562	Rasip1	2278.55	0.935341	0.412293	2.26863	0.0232909	0.697642	1830.18	2174.95	2731.94	7981.72	1411.28	3235.52	1682.38	3464.53	2191.27	1045.79	1109.08	1229.17	717.885	2912.26	1242.42	1496.46
ENSMUSG00000068744	Psrc1	572.685	0.934743	0.401851	2.32609	0.0200135	0.676357	329.55	1091.28	1082.11	241.758	819.025	657.052	951.116	598.531	387.017	816.561	481.543	748.574	378.171	241.323	135.009	204.332
ENSMUSG00000040675	Mthfd1l	1063.94	0.923511	0.38032	2.42825	0.015172	0.647134	1427.07	1809.74	1712.51	322.345	1386.36	1506.94	1821.07	443.854	532.492	1971.26	617.859	891.792	437.995	610.755	648.554	882.479
ENSMUSG00000026228	Htr2b	359.636	0.923289	0.308749	2.99042	0.00278593	0.418813	317.781	572.814	466.13	428.807	388.746	449.378	702.896	279.09	184.817	583.339	210.524	284.96	81.1893	226.426	325.558	251.714
ENSMUSG00000015474	Ppt2	2379.47	0.922977	0.312324	2.95519	0.00312475	0.424639	2092.06	5603.14	2685.11	1794.34	4007.08	2231.18	3093.69	2348.17	1397.1	3664.83	1084.88	1373.86	2501.91	792.492	1614.98	1786.67
ENSMUSG00000082675	Gm6382	58.5641	0.919727	0.391878	2.34697	0.0189268	0.665896	100.042	147.823	78.5289	79.8468	63.1297	31.4128	60.676	40.3504	22.8734	87.8145	31.4576	27.3148	38.4581	19.3654	48.7056	59.2268
ENSMUSG00000040260	Daam2	639.642	0.918344	0.362596	2.53269	0.011319	0.575152	918.033	744.549	1162.8	1630.95	523.312	441.525	657.192	673.627	426.359	593.033	415.401	594.282	224.339	145.985	419.552	663.34
ENSMUSG00000090000	Ier3ip1	463.006	0.914431	0.33396	2.73814	0.0061787	0.4944	976.881	493.468	319.159	842.088	576.474	684.102	282.104	494.292	277.225	672.294	213.75	191.942	440.132	317.295	164.915	461.969
ENSMUSG00000025207	Sema4g	2866.91	0.913029	0.368127	2.4802	0.0131308	0.614019	1497.69	5567.27	5286.65	1205.83	3582.61	2085.46	7401.68	2704.6	2215.97	3237.16	2240.75	2386.73	2113.06	1674.36	1522.69	1148.01
ENSMUSG00000074219	Gm10644	430.713	0.909778	0.358903	2.53489	0.0112483	0.574164	161.833	671.725	597.972	710.489	644.588	402.259	798.244	365.395	247.947	621.544	131.477	415.628	228.612	363.474	374.264	155.964
ENSMUSG00000032349	Elovl5	833.737	0.90863	0.273687	3.31996	0.000900291	0.264455	1135.77	1031.5	737.019	1464.6	986.817	689.337	1497.99	423.679	894.806	1243.66	485.576	547.035	724.294	752.271	350.339	375.103
ENSMUSG00000020993	Trappc6b	1167.25	0.906956	0.279086	3.24973	0.00115513	0.275617	876.839	1529.31	1809.77	1520.79	1255.12	1064.55	2769.03	1000.91	581.898	1738.04	550.911	749.312	779.845	795.471	840.812	813.381
ENSMUSG00000070315	4930581F22Rik	174.54	0.906472	0.410496	2.20824	0.0272278	0.706118	79.4452	130.432	219.737	396.277	117.122	210.291	418.428	98.6343	182.987	262.873	115.344	170.533	66.2334	46.179	90.5753	187.551
ENSMUSG00000078453	Abracl	483.635	0.901963	0.232247	3.88363	0.000102908	0.080179	750.315	615.204	691.631	484.256	659.54	394.405	689.5	311.595	406.231	853.625	283.118	286.437	292.709	469.239	270.017	280.34
ENSMUSG00000108414	Snhg1	901.189	0.900739	0.407698	2.20933	0.0271519	0.70595	503.153	1497.79	1188.02	452.465	1000.11	978.161	2334.84	303.749	807.887	1846.95	763.048	837.162	363.215	303.888	593.012	645.572
ENSMUSG00000031066	Usp11	687.004	0.893268	0.321805	2.7758	0.00550654	0.483543	588.483	907.589	1347.24	1100.11	548.232	524.42	1107.14	774.503	428.189	983.636	521.873	688.777	384.581	168.33	311.887	607.074
ENSMUSG00000027580	Helz2	3743.17	0.891188	0.432733	2.05944	0.039452	0.734195	1403.53	4178.17	3783.07	11567.4	1829.93	4951.88	5582.19	2561.13	4061.39	5332.16	2418.2	3037.11	2745.48	718.01	1451.77	4269.26
ENSMUSG00000111942	Gm5182	2163.36	0.886863	0.416922	2.12717	0.0334061	0.721515	1068.1	2257.56	1863.08	59030.5	2869.08	9344.44	2155.97	1792.23	1006.43	2036.27	1337.35	1192.99	1856.67	1468.79	1346.67	1279.3
ENSMUSG00000033904	Ccp110	1597.17	0.88276	0.405433	2.17733	0.0294561	0.7135	694.41	2780.37	3190.87	1522.26	2305.9	1611.65	3521.57	486.446	713.649	2451.96	807.411	1349.5	1363.13	664.382	963.004	1128.27
ENSMUSG00000003500	Impdh1	649.704	0.881596	0.37168	2.37193	0.0176956	0.662685	609.08	721.723	642.64	2118.16	608.039	897.883	566.572	471.875	305.588	900.383	371.845	580.994	346.123	291.971	254.636	707.76
ENSMUSG00000053552	Ebf4	188.811	0.881416	0.434118	2.03036	0.0423198	0.74263	64.7331	243.473	283.136	218.1	349.706	342.051	322.292	109.843	89.6636	254.32	147.609	163.889	143.15	105.765	21.3621	161.887
ENSMUSG00000007850	Hnrnph1	31144	0.879584	0.271859	3.23544	0.00121454	0.275617	15250.5	74296.2	36345.2	27371.2	35026.2	33147.5	37444.2	54622.1	24159.8	38097.2	18285.7	22092.5	24064.1	18038.1	18807.2	21256.5
ENSMUSG00000032640	Chsy1	1972.63	0.876961	0.42123	2.08191	0.0373508	0.733175	2100.88	2233.65	2776.61	7683.78	1511.79	1972.03	1906.17	920.213	842.655	1840.68	913.076	1931.23	1589.6	1611.8	829.704	898.273
ENSMUSG00000028252	Ccnc	883.714	0.87355	0.322349	2.70995	0.00672933	0.512349	659.101	1024.98	1194.5	1072.76	1148.8	534.891	2131.54	729.67	790.503	1365.69	509.774	481.332	390.991	297.929	918.571	888.402
ENSMUSG00000001348	Acp5	1444.39	0.870169	0.384485	2.26321	0.023623	0.69894	1777.22	1467.36	608.779	3874.79	912.059	2623.84	1632.74	726.307	2137.29	1639.96	1280.89	994.407	828.986	506.48	1472.28	626.817
ENSMUSG00000048772	Tmem53	269.54	0.8649	0.428475	2.01855	0.0435337	0.745163	226.566	398.904	266.566	914.542	211.817	216.399	309.684	122.172	223.244	354.109	259.727	243.619	200.837	44.6894	108.519	211.242
ENSMUSG00000071072	Ptges3	250.218	0.862623	0.362818	2.37757	0.0174272	0.662685	285.414	314.124	306.191	275.028	430.279	298.422	512.2	210.719	111.622	269.716	128.25	330.731	59.8237	81.9305	183.714	205.319
ENSMUSG00000013701	Timm23	81.8575	0.860167	0.425074	2.02357	0.0430145	0.745127	100.042	70.6506	136.885	140.471	96.3559	88.1304	148.144	86.305	52.1513	67.8566	29.0378	84.1592	4.27312	40.2205	62.3773	102.66
ENSMUSG00000040078	Ptges3-ps	37.4441	0.859897	0.363799	2.36366	0.0180954	0.664644	38.2514	45.6512	26.6566	19.9617	63.9604	57.5902	45.704	23.5377	37.5123	91.2358	24.1981	16.2412	14.9559	34.2619	30.7614	28.6263
ENSMUSG00000044712	Slc38a6	239.566	0.858973	0.422726	2.03198	0.0421552	0.742529	220.681	222.821	306.191	628.424	192.712	285.333	316.776	244.344	175.667	289.103	143.576	252.478	12.8194	195.144	123.9	223.088
ENSMUSG00000029521	Chek2	497.906	0.857065	0.385798	2.22154	0.0263145	0.705326	279.529	659.768	953.874	660.215	518.328	439.78	1079.56	198.389	324.802	866.74	239.562	388.313	600.374	151.944	367.428	237.894
ENSMUSG00000048706	Lurap1l	408.857	0.856421	0.407704	2.1006	0.0356765	0.730531	123.581	698.898	592.209	463.555	706.887	223.38	814.004	395.658	527.917	364.373	223.429	397.172	399.537	345.598	70.0677	195.448
ENSMUSG00000030641	Ddias	367.692	0.852335	0.429687	1.98362	0.0472982	0.758862	682.64	541.293	522.325	93.8939	330.6	251.303	921.96	152.435	258.012	661.46	329.095	296.772	333.304	150.454	176.878	180.642
ENSMUSG00000043004	Gng2	77.7025	0.850659	0.408913	2.08029	0.0374985	0.733428	44.1362	88.0416	130.401	136.775	22.4277	55.845	86.68	107.601	168.348	90.6656	35.4906	50.9385	81.1893	22.3447	38.4518	83.9046
ENSMUSG00000020649	Rrm2	799.04	0.84871	0.369582	2.29641	0.0216526	0.679511	1185.79	1407.58	1101.57	237.322	1133.84	814.116	995.244	685.957	591.963	1439.24	675.128	929.442	215.793	598.838	464.839	307.979
ENSMUSG00000098656	Mir7028	38.2679	0.840754	0.387327	2.17065	0.0299573	0.7135	35.309	52.1728	41.0656	53.2312	63.9604	57.5902	49.644	52.6797	14.639	35.3539	5.64623	21.4089	36.3215	46.179	27.3435	19.7423
ENSMUSG00000044921	Rassf9	2406.35	0.838808	0.414828	2.02206	0.0431699	0.745127	1865.49	3678.18	4003.53	1706.36	3073.42	1686.69	6047.9	712.857	1811.57	4241.32	1685	2098.07	2978.37	1059.14	763.909	1089.77
ENSMUSG00000033721	Vav3	2533.24	0.837856	0.335476	2.49752	0.0125067	0.602214	1377.05	4724.9	3687.98	1632.42	3762.03	2068.88	5145.64	1628.59	1670.67	4644.47	1850.35	1802.04	2288.26	1434.53	1769.64	1044.37
ENSMUSG00000079478	Znrd2	769.748	0.837481	0.376109	2.2267	0.0259676	0.705326	1091.64	1247.8	919.292	612.898	1388.85	766.124	1077.2	673.627	626.73	812.569	104.859	352.14	1104.6	300.909	604.975	631.752
ENSMUSG00000022369	Mtbp	922.114	0.837371	0.325956	2.56897	0.0102001	0.560984	897.436	1485.84	1605.16	387.405	1265.92	907.482	1624.07	735.274	497.724	1637.11	619.472	772.936	854.625	393.267	597.284	472.827
ENSMUSG00000060981	H4c8	452.082	0.830043	0.369516	2.2463	0.0246848	0.704554	741.488	1088.02	741.341	207.01	578.135	369.973	655.616	227.531	251.607	547.415	353.293	417.105	401.674	275.585	187.987	189.526
ENSMUSG00000002870	Mcm2	3469.76	0.829694	0.385215	2.15385	0.031252	0.721044	3689.79	5632.49	4239.84	1084.59	4786.23	3685.77	4293.02	1822.49	2635.01	9636.21	2690.03	4048.5	2040.42	1462.83	1538.07	2230.88
ENSMUSG00000041406	BC055324	479.389	0.825208	0.415203	1.98748	0.0468689	0.757616	453.132	949.979	778.805	296.468	344.722	388.297	1138.66	359.791	204.945	812.569	225.043	435.561	647.378	137.047	277.707	220.126
ENSMUSG00000057113	Npm1	1262.14	0.824352	0.332812	2.47693	0.0132517	0.617024	1150.48	2076.04	1629.65	677.959	1556.65	1095.96	2801.34	538.005	1025.64	2529.51	753.369	728.641	1123.83	671.83	1003.16	832.136
ENSMUSG00000020089	Ppa1	1789.39	0.822829	0.310959	2.6461	0.0081425	0.554877	1836.07	2647.77	1448.82	3304.03	2786.85	1519.16	2055.89	698.286	1774.97	3307.3	1316.38	1308.16	741.387	1474.75	757.073	1653.41
ENSMUSG00000024253	Dync2li1	174.176	0.813772	0.375473	2.16733	0.03021	0.713686	279.529	232.604	172.908	180.395	220.954	181.496	208.032	99.7551	238.798	266.865	105.665	237.713	25.6387	107.255	49.5601	179.655
ENSMUSG00000104585	4921511C10Rik	100.501	0.807956	0.372294	2.17021	0.0299908	0.7135	132.409	133.693	96.5401	87.24	95.5253	92.4933	221.428	165.885	84.174	91.2358	79.0472	77.515	6.40968	95.3374	88.8664	60.2139
ENSMUSG00000101589	Rbm6-ps1	235.698	0.802094	0.3644	2.20114	0.0277265	0.706118	520.807	273.907	401.29	269.853	320.633	171.898	288.408	149.072	84.174	324.457	130.67	67.9179	275.616	134.068	164.915	193.474
ENSMUSG00000051225	Fam83a	171.747	0.80123	0.347168	2.30791	0.0210044	0.676357	303.069	186.952	136.885	351.917	138.719	279.225	124.504	124.414	161.943	240.634	139.543	247.31	64.0968	80.4409	92.2843	76.0077
ENSMUSG00000051223	Bzw1	903.943	0.801192	0.324013	2.47272	0.0134089	0.621864	638.504	1274.97	1298.97	840.61	650.402	897.883	2084.26	835.029	499.554	1739.75	863.067	745.621	416.629	354.536	689.569	633.726
ENSMUSG00000097412	1810014B01Rik	760.072	0.799206	0.385184	2.07487	0.0379989	0.733847	523.75	1105.41	1263.67	949.29	659.54	524.42	2081.9	432.646	344.93	1154.13	504.128	537.438	969.999	302.398	406.734	400.768
ENSMUSG00000026640	Plxna2	16211.5	0.798256	0.40514	1.97032	0.0488015	0.761269	9253.89	29776.5	25927.5	9626.72	24403	12033.7	28586.3	9037.37	10392.7	33805.1	11966.8	12404.6	22487.3	5118.42	8830.24	5733.15
ENSMUSG00000075528	Aarsd1	2713.46	0.795824	0.39291	2.02546	0.0428201	0.745127	3448.51	4645.55	3481.93	2747.32	3428.11	3012.14	3260.74	2056.75	1723.74	4462.57	2242.36	2586.05	863.171	463.28	900.626	4092.57
ENSMUSG00000000028	Cdc45	1036.72	0.795407	0.328865	2.41865	0.0155783	0.653949	1062.21	1857.57	1677.2	623.249	1275.05	984.269	1587.03	540.247	619.411	2099.56	639.637	1158.3	805.484	522.866	475.093	660.379
ENSMUSG00000099033	Mir7013	47.9623	0.794286	0.23155	3.43029	0.000602934	0.227306	61.7907	77.1722	48.9905	40.6627	45.686	65.4434	48.856	61.6464	54.8961	62.7246	17.7453	38.3884	44.8678	34.2619	24.78	39.4845
ENSMUSG00000042804	Gpr153	940.783	0.792924	0.402989	1.96761	0.049113	0.761269	800.336	1567.36	1449.54	1438.72	1484.38	580.265	1412.88	479.721	457.467	1508.81	269.406	1192.99	705.065	715.03	206.785	783.768
ENSMUSG00000058355	Abce1	2090.9	0.791137	0.354904	2.22915	0.0258037	0.705326	1385.88	3729.27	3061.19	1576.97	2472.03	2010.42	4410.44	1054.71	1170.2	3970.47	1234.91	1619.7	1098.19	725.458	1813.22	2121.31
ENSMUSG00000092203	1110038B12Rik	1149.07	0.78946	0.371702	2.1239	0.0336782	0.721742	1082.81	2666.25	1404.87	541.184	1486.87	610.805	1986.55	471.875	1122.62	2272.34	632.378	967.092	1083.24	551.169	650.262	854.84
ENSMUSG00000059834	Sclt1	871.624	0.785356	0.384882	2.04051	0.0412996	0.736899	664.985	1422.8	1573.46	618.813	870.526	571.539	2319.87	442.734	405.316	1452.93	433.953	692.468	841.805	354.536	642.572	637.675
ENSMUSG00000053641	Dennd4a	1726.96	0.78266	0.278565	2.80962	0.00496006	0.46375	1474.15	1820.61	2207.45	3176.87	2205.39	1663.13	2892.75	931.422	1192.16	2921.26	1077.62	1920.9	1194.34	1057.65	874.992	1020.67
ENSMUSG00000057406	Nsd2	3588.02	0.77839	0.385434	2.01952	0.0434333	0.745163	2968.9	5855.31	7271.49	2716.27	3091.7	3359.43	6954.89	1731.7	2153.76	6428.7	2854.57	4470.03	1775.48	823.774	2448.95	2503.32
ENSMUSG00000041747	Utp15	1557.93	0.77798	0.274037	2.83896	0.0045261	0.45148	900.378	2429.29	2435.12	1263.5	2074.97	1636.08	2930.57	1295.7	867.358	2629.87	934.855	1200.38	1149.47	1053.18	1139.03	987.113
ENSMUSG00000091530	Cldn20	193.105	0.774437	0.305533	2.5347	0.0112542	0.574164	188.314	334.775	316.997	260.241	95.5253	182.369	222.216	249.948	108.877	330.16	107.278	188.251	70.5065	129.599	161.498	143.131
ENSMUSG00000013629	Cad	7269.76	0.769148	0.344881	2.23018	0.0257352	0.705326	5528.79	15304	10058.9	4618.55	9840.76	6574.01	10748.3	3946.49	3834.49	15572.8	5152.59	7278.29	6480.19	4191.86	3702.48	3483.52
ENSMUSG00000038552	Fndc4	520.787	0.768238	0.389982	1.96993	0.0488461	0.761269	438.42	883.676	903.442	443.593	421.972	306.275	1334.08	514.468	259.841	652.336	314.576	399.387	752.07	256.219	158.08	294.16
ENSMUSG00000107168	Gm42507	92.4068	0.762959	0.272178	2.80316	0.00506043	0.463853	58.8483	98.9109	133.283	178.177	83.0654	112.563	122.928	88.5467	56.7259	156.812	47.5897	70.1327	72.6431	50.648	85.4484	62.1881
ENSMUSG00000085156	Snhg15	901.122	0.758516	0.354626	2.13892	0.0324424	0.721515	494.325	2029.3	1208.91	433.243	1257.61	858.617	1549.21	1062.56	457.467	1289.85	680.774	689.515	927.268	323.253	444.332	711.708
ENSMUSG00000030465	Psd3	6588.12	0.754575	0.338169	2.23135	0.0256578	0.705326	4028.16	11819.3	11843.5	6100.89	9015.92	5901.25	10513.5	4170.66	3259.91	11102.3	3561.16	6035.1	5837.09	2171.9	3920.37	6128.98
ENSMUSG00000052539	Magi3	4565.49	0.75362	0.377062	1.99866	0.0456446	0.752799	8421.19	11010.6	4780.9	6069.1	5434.14	1486	4682.3	3011.71	6650.66	2329.93	4808.98	2865.1	3029.64	4072.69	1626.94	2767.86
ENSMUSG00000026385	Dbi	8863.04	0.74909	0.28892	2.59273	0.0095218	0.560611	10345.5	15152.9	10051.7	14639.3	12660.8	9846.18	9797.2	4578.65	5021.16	12403.5	4917.87	4726.94	11484	5715.77	5204.66	5262.3
ENSMUSG00000045751	Mms22l	1049.69	0.748084	0.377672	1.98078	0.0476159	0.760403	570.828	1397.8	1793.92	487.213	1608.98	985.141	2198.52	489.809	817.036	2024.29	673.515	1007.7	831.122	406.673	1010	492.569
ENSMUSG00000077239	Snord66	29.469	0.747259	0.36995	2.01989	0.0433948	0.745163	14.7121	30.4341	23.7748	45.0987	39.0408	57.5902	59.888	33.6253	22.8734	21.0983	24.1981	30.2678	17.0925	8.93788	29.0525	13.8196
ENSMUSG00000035351	Nup37	300.66	0.746799	0.310834	2.40256	0.0162806	0.660706	250.105	460.86	470.453	279.464	397.883	245.195	567.36	187.181	200.371	484.69	236.335	201.539	222.202	81.9305	299.924	225.062
ENSMUSG00000037296	Lsm1	791.184	0.746215	0.225336	3.31157	0.000927753	0.264455	812.106	904.328	1081.39	1552.58	799.92	655.306	1105.56	885.467	510.533	1015.57	517.033	702.065	645.242	361.984	493.892	615.958
ENSMUSG00000093800	Gm20796	76.5793	0.745072	0.366281	2.03415	0.041936	0.742465	141.236	111.954	101.583	71.7143	112.138	49.737	114.26	61.6464	40.2571	97.5083	26.6179	30.2678	83.3259	25.324	90.5753	67.1237
ENSMUSG00000017167	Cntnap1	2622.76	0.732299	0.312008	2.34706	0.0189224	0.665896	1159.31	4986.85	3615.93	3102.2	3926.5	2559.27	3567.28	2563.37	1588.33	3754.35	990.51	1856.67	3268.94	1941.01	1603.01	1480.67
ENSMUSG00000045045	Lrfn4	2562.28	0.728926	0.344891	2.11349	0.0345586	0.724397	1497.69	4740.11	2856.58	4165.34	2300.08	3919.62	2667.38	2403.09	2000.05	3552.49	1269.6	2683.5	561.916	1078.5	2641.21	2659.28
ENSMUSG00000020253	Ppm1m	365.181	0.728824	0.353046	2.06439	0.0389807	0.734195	344.262	320.645	530.25	1125.99	200.188	489.517	420.792	304.87	173.838	379.199	237.948	213.351	179.471	311.336	265.745	345.49
ENSMUSG00000022248	Rad1	198.368	0.728665	0.347115	2.0992	0.0357988	0.730531	111.812	286.95	342.213	151.561	160.316	229.488	392.424	130.018	130.836	394.025	92.7595	174.963	132.467	75.972	204.222	163.861
ENSMUSG00000110754	4930405J17Rik	341.851	0.727162	0.358607	2.02774	0.0425868	0.745127	323.665	558.683	663.533	161.912	388.746	211.164	619.368	518.951	172.923	395.165	227.462	329.254	318.348	135.558	313.596	131.286
ENSMUSG00000028243	Ubxn2b	310.584	0.726016	0.335594	2.16338	0.0305121	0.717496	111.812	413.034	399.849	546.359	311.495	358.63	464.92	191.664	281.8	563.951	180.679	150.601	151.696	402.205	169.188	271.456
ENSMUSG00000019891	Dcbld1	1031.72	0.723947	0.335997	2.15462	0.0311915	0.721044	1741.91	1449.97	1250.7	502.739	1746.04	1053.2	1598.85	364.274	857.294	1541.89	704.972	721.259	1226.39	715.03	486.202	546.861
ENSMUSG00000059479	B3gnt8	1225.85	0.723927	0.234185	3.09126	0.00199308	0.359981	726.776	1789.09	1119.58	2101.89	1410.45	1111.67	1178.06	1024.45	1988.15	1934.2	663.029	800.989	833.259	838.671	1013.42	1079.9
ENSMUSG00000051934	Spats2	571.585	0.720736	0.220055	3.27525	0.00105568	0.268296	532.577	745.636	741.341	579.629	705.226	735.584	942.448	522.313	493.15	701.946	392.01	565.491	591.827	314.315	219.602	362.27
ENSMUSG00000030759	Far1	1333.8	0.719414	0.271425	2.65051	0.00803705	0.550903	1565.36	1611.92	1694.49	1461.64	1211.92	1552.32	2249.74	735.274	1053.09	2508.41	1122.79	1248.36	666.607	500.521	944.205	1214.15
ENSMUSG00000041079	Rwdd2b	151.31	0.718637	0.260764	2.75589	0.00585333	0.4944	270.702	202.17	160.66	130.86	235.906	96.8562	165.48	136.743	94.2383	283.401	125.83	102.615	94.0087	101.296	107.665	112.531
ENSMUSG00000092558	Med20	1672.59	0.714526	0.217721	3.28184	0.00103133	0.268296	944.515	2677.12	2024.46	1715.97	1805.01	2406.57	2331.69	2101.58	1283.65	2305.99	1382.52	1233.6	935.814	877.402	1244.98	1490.54
ENSMUSG00000041975	Mettl8	826.911	0.711332	0.3208	2.21736	0.0265982	0.705326	532.577	1413.01	1551.85	705.314	809.057	846.401	1550.78	703.89	625.815	939.729	304.897	763.339	1029.82	327.722	552.851	573.513
ENSMUSG00000070883	Ccdc173	369.535	0.710928	0.360207	1.97367	0.0484197	0.761269	176.545	468.468	702.437	421.414	576.474	301.04	896.744	210.719	199.456	370.075	135.51	276.101	361.079	265.157	270.017	281.327
ENSMUSG00000070979	Actl7a	94.0898	0.710139	0.358585	1.98039	0.0476594	0.760403	73.5603	136.954	142.649	56.1885	85.5574	82.895	117.412	85.1842	123.516	195.017	33.0708	50.2002	47.0043	150.454	41.8697	83.9046
ENSMUSG00000025626	Phf6	592.046	0.709302	0.333925	2.12414	0.0336587	0.721742	609.08	785.852	840.043	466.512	537.433	498.242	1282.08	304.87	430.019	1176.94	543.651	533.008	356.806	171.309	457.149	479.737
ENSMUSG00000034739	Mfrp	363.834	0.708805	0.326183	2.17303	0.0297779	0.7135	226.566	799.983	497.83	451.726	294.882	423.201	667.436	229.773	238.798	428.808	156.481	349.187	158.106	215.999	321.286	361.283
ENSMUSG00000022774	Ncbp2	4859.55	0.708146	0.183885	3.85104	0.000117619	0.0886501	5269.86	7479.18	5565.46	5981.12	6277.26	5070.55	5387.56	5204.08	3952.52	6671.62	2865.87	3943.67	5046.56	4035.45	2707.01	2295.04
ENSMUSG00000032350	Gclc	5335.72	0.706993	0.358	1.97484	0.0482864	0.761269	3542.67	6003.13	6765.73	9853.69	5557.08	5724.12	10102.2	3108.1	2785.98	8977.6	2175.41	3619.58	8492.83	3043.35	2724.95	2895.2
ENSMUSG00000054364	Rhob	7206.15	0.706374	0.325474	2.17029	0.0299848	0.7135	8035.73	8663.94	7963.12	21568.3	7113.72	7788.64	6501.79	5287.02	3606.67	7767.59	4258.07	4927.74	8003.56	5971.99	3217.99	4622.65
ENSMUSG00000025077	Dclre1a	2174.94	0.706313	0.337397	2.09342	0.0363116	0.730802	2042.03	2718.42	3164.21	2403.54	2295.1	2912.67	2795.04	2051.15	2079.65	2985.12	1837.45	2562.43	600.374	354.536	2076.4	1920.92
ENSMUSG00000056458	Mok	262.223	0.706278	0.299821	2.35566	0.0184896	0.665896	176.545	447.816	435.151	274.289	189.389	240.832	512.988	207.356	157.369	425.957	215.363	198.586	158.106	117.682	229.856	208.281
ENSMUSG00000053714	4732471J01Rik	525.721	0.704382	0.308111	2.28613	0.0222466	0.688732	720.891	547.814	685.146	1483.82	371.303	476.428	550.024	405.746	380.613	524.036	222.623	414.89	480.726	451.363	278.562	417.549
ENSMUSG00000020899	Pfas	4256.63	0.703149	0.264289	2.66053	0.0078018	0.545123	2889.45	7871.57	6960.25	3752.06	6164.29	3617.71	5581.4	3520.57	2845.45	6558.71	1922.14	3530.26	3993.23	2939.07	3251.31	2708.64
ENSMUSG00000035245	Eogt	860.112	0.702829	0.319142	2.20225	0.0276478	0.706118	976.881	1649.96	1070.59	586.283	956.914	649.198	1481.44	506.622	666.987	1513.37	865.487	798.774	399.537	312.826	799.797	527.118
ENSMUSG00000044676	Zfp612	1424.91	0.702741	0.348664	2.01552	0.0438497	0.747044	897.436	1785.83	2419.99	1392.88	1480.23	1747.77	2314.36	1068.16	1142.75	2405.77	691.26	924.275	1647.29	247.281	1509.02	1124.32
ENSMUSG00000053846	Lipg	619.042	0.699736	0.289373	2.41811	0.0156014	0.653949	370.744	816.287	719.728	1097.89	943.623	693.7	861.284	411.35	477.596	837.659	447.665	668.844	467.907	586.921	247.8	255.662
ENSMUSG00000084349	Rpl3-ps1	44.6044	0.697332	0.327841	2.12705	0.0334163	0.721515	94.1572	63.0421	66.2813	31.7909	34.0568	47.1192	32.308	52.6797	60.3857	42.1966	54.0425	15.503	19.2291	43.1997	29.0525	28.6263
ENSMUSG00000063445	Nmral1	1059.08	0.696947	0.314198	2.21818	0.0265426	0.705326	976.881	1903.22	1562.65	678.698	1457.8	787.938	1447.56	683.715	681.626	2185.1	767.887	1001.79	1128.1	533.293	572.504	576.474
ENSMUSG00000037890	Wdr19	771.57	0.696663	0.251067	2.7748	0.00552348	0.483543	779.74	968.457	1050.41	1412.11	803.243	861.235	860.496	600.773	685.286	989.909	557.364	623.812	508.502	204.082	696.405	743.296
ENSMUSG00000078812	Eif5a	5807.86	0.694226	0.262105	2.64866	0.00808126	0.552314	8309.38	9572.62	6850.74	4061.84	7261.58	5206.68	8943.8	3681.97	3674.38	10225.3	5032.41	4489.23	5144.84	3146.13	3335.05	3989.91
ENSMUSG00000015341	Golga7	106.085	0.692388	0.299056	2.31524	0.0205997	0.676357	253.048	101.085	121.035	90.9367	127.09	53.2273	155.236	109.843	80.5142	147.118	54.0425	71.6091	89.7356	93.8477	51.2691	97.7242
ENSMUSG00000008668	Rps18	553.032	0.69013	0.29179	2.36516	0.0180223	0.664436	632.619	903.241	478.378	331.956	372.133	582.01	669.012	549.214	609.346	1322.35	318.609	509.385	444.405	223.447	450.313	452.098
ENSMUSG00000025507	Pidd1	953.336	0.688808	0.297502	2.31531	0.0205961	0.676357	850.357	1917.35	1648.39	621.77	1029.18	733.839	1435.74	790.195	523.343	1562.98	530.746	855.618	875.99	764.189	526.362	587.332
ENSMUSG00000020532	Acaca	8539.91	0.688072	0.330407	2.0825	0.0372971	0.733175	6249.69	8693.29	7314.71	186813	10936.4	28756.7	8511.98	7861.6	4479.52	9354.52	5940.64	6234.42	6439.6	6403.99	6953.79	5106.33
ENSMUSG00000028318	Polr1e	994.07	0.679928	0.239805	2.83533	0.00457777	0.45148	823.876	1502.14	1419.28	739.322	1480.23	989.504	1568.12	643.365	759.396	1644.53	600.114	837.162	628.149	850.588	706.658	712.696
ENSMUSG00000100347	Gm7895	268.62	0.678565	0.29214	2.32274	0.0201932	0.676357	353.09	403.252	407.774	491.649	362.165	168.408	231.672	349.703	198.541	157.382	145.995	121.071	254.251	272.605	220.457	159.912
ENSMUSG00000021773	Comtd1	455.52	0.673797	0.304555	2.2124	0.0269392	0.705326	358.974	628.247	599.413	1015.83	585.611	285.333	509.048	440.492	314.737	554.258	238.755	225.901	382.444	554.148	191.404	403.729
ENSMUSG00000024013	Fgd2	308.803	0.673775	0.312619	2.15526	0.0311417	0.721044	232.451	309.776	444.517	360.789	593.918	110.817	598.092	290.299	229.649	420.255	261.34	235.498	145.286	247.281	248.655	212.229
ENSMUSG00000062012	Zfp13	450.542	0.673177	0.337087	1.99704	0.0458209	0.753671	255.99	854.329	847.247	692.745	376.286	301.04	498.804	295.903	430.934	683.128	517.84	149.124	333.304	239.833	287.961	444.201
ENSMUSG00000030471	Zdhhc13	813.645	0.672642	0.336113	2.00124	0.0453667	0.752799	603.195	1293.45	1353.72	397.016	868.865	684.974	1793.49	456.184	599.282	1407.88	742.883	763.339	561.916	367.943	560.542	563.641
ENSMUSG00000006678	Pola1	3089.63	0.67259	0.306997	2.19087	0.0284613	0.711136	1918.45	4544.47	4956.69	1769.94	3618.33	3280.9	6243.32	2095.98	2108.92	5376.07	2255.27	3125.7	2613.01	1570.09	2119.98	1837.02
ENSMUSG00000033706	Smyd5	1295.11	0.667473	0.280949	2.37578	0.0175117	0.662685	1432.96	2532.55	1587.15	1193.27	1263.43	1159.66	1832.1	893.313	786.844	2357.88	1107.47	1209.23	978.545	1184.27	630.609	572.525
ENSMUSG00000026547	Tagln2	8460.62	0.666723	0.309662	2.15307	0.0313134	0.721044	12575.9	9603.05	7641.08	6639.85	15049.8	15481.3	7739.74	5496.62	5712.85	12297.4	4934.81	8200.35	8411.64	8286.9	4623.61	2675.08
ENSMUSG00000026121	Sema4c	2703.9	0.665907	0.299948	2.22007	0.0264138	0.705326	2910.05	6679.2	3990.56	2195.05	2741.99	2463.29	3154.36	1376.4	2054.94	3823.35	2132.66	1661.04	2871.54	1228.96	1774.76	2204.22
ENSMUSG00000066829	Zfp810	609.557	0.66506	0.332475	2.00033	0.0454645	0.752799	903.321	932.588	640.479	808.819	457.691	594.226	959.784	503.259	173.838	1103.95	448.472	449.587	337.577	247.281	549.433	642.61
ENSMUSG00000024007	Ppil1	995.021	0.664233	0.323451	2.05358	0.0400162	0.734195	1459.44	1569.53	941.626	595.894	1851.53	685.847	1590.97	486.446	905.785	1460.91	678.354	1086.69	969.999	588.41	663.934	384.974
ENSMUSG00000020528	Prpsap2	235.565	0.660365	0.255782	2.58175	0.00982994	0.560984	341.32	170.648	371.751	209.228	284.084	301.912	197	310.474	311.993	237.783	308.123	208.922	121.784	157.903	106.811	129.312
ENSMUSG00000118815	U1	44.3591	0.660245	0.309738	2.13163	0.0330376	0.721515	58.8483	53.2597	59.7972	84.2828	44.0247	47.1192	44.916	36.9879	36.5974	51.3201	27.4246	30.2678	4.27312	46.179	41.0152	43.433
ENSMUSG00000079139	Gm4204	273.406	0.659983	0.30975	2.13069	0.0331144	0.721515	229.508	401.078	365.267	248.412	383.762	187.604	514.564	149.072	183.902	505.218	196.005	255.431	267.07	131.089	132.445	224.075
ENSMUSG00000070960	Gm19680	350.192	0.656163	0.318217	2.062	0.0392077	0.734195	638.504	565.205	286.738	371.879	344.722	396.151	352.236	261.157	311.078	536.01	350.066	453.278	162.379	83.4202	237.547	252.701
ENSMUSG00000081476	Itpa-ps1	436.809	0.653798	0.243237	2.68791	0.00719018	0.531846	617.907	476.077	437.312	417.717	625.483	312.383	818.732	304.87	366.889	683.698	327.481	455.493	326.894	254.73	250.364	312.915
ENSMUSG00000022978	Mis18a	741.769	0.6498	0.240814	2.69835	0.00696846	0.522054	623.792	1064.11	1278.8	766.677	902.091	735.584	560.268	817.096	963.426	866.74	629.958	506.432	850.351	607.776	258.909	436.304
ENSMUSG00000082454	Gm12183	3772.38	0.647785	0.194706	3.327	0.000877874	0.264455	3616.23	5146.63	5520.8	4465.51	4478.06	4271.27	5132.24	4026.07	2310.21	4671.27	1801.95	2636.25	3732.57	2542.83	3373.5	2632.63
ENSMUSG00000032717	Mdfi	203.988	0.642848	0.322098	1.99582	0.0459537	0.753671	76.5027	565.205	156.337	202.574	235.906	278.353	178.088	220.806	240.628	202.429	150.028	198.586	143.15	145.985	103.393	165.835
ENSMUSG00000028689	Ccdc163	565.632	0.64279	0.302997	2.12144	0.0338845	0.72184	285.414	459.773	820.591	830.259	578.966	666.65	754.116	595.168	783.184	761.819	200.845	349.187	444.405	277.074	865.593	377.077
ENSMUSG00000038042	Ptpdc1	1246.24	0.642116	0.2898	2.21572	0.0267105	0.705326	1203.45	2127.13	2060.48	1250.19	1226.88	1413.58	1426.28	1306.9	680.711	1709.53	710.619	1182.66	711.475	394.756	1574.81	960.461
ENSMUSG00000038482	Tfdp1	1802.79	0.641692	0.239373	2.68073	0.00734626	0.539973	1285.83	3254.28	2450.25	1274.59	2664.74	1932.76	2402.61	1569.18	1336.72	2661.8	1219.59	1892.11	1200.75	1053.18	1279.16	1367.15
ENSMUSG00000024054	Smchd1	7939.67	0.640463	0.286469	2.23572	0.0253703	0.705326	5461.12	12031.3	11931.3	6953.33	7696.84	7055.67	17053.9	4780.4	5451.18	13312.4	5907.57	6492.81	5328.58	4117.38	6807.68	6653.14
ENSMUSG00000021990	Spata13	1399.15	0.639087	0.312607	2.04438	0.0409165	0.735778	1691.89	1913	1209.63	2824.21	1259.27	1609.03	2178.03	1025.57	1601.14	843.931	621.085	645.22	1798.98	1218.53	583.613	1363.2
ENSMUSG00000039787	Cercam	565.633	0.63447	0.272447	2.32878	0.0198708	0.676357	685.582	786.939	843.645	819.169	667.846	321.981	397.94	493.171	400.741	1107.94	431.533	419.319	542.687	406.673	258.054	466.904
ENSMUSG00000027340	Slc23a2	1188.96	0.631411	0.294861	2.14138	0.0322432	0.721515	844.473	1811.92	1559.05	1072.76	1721.12	1016.55	1512.96	1030.06	838.08	2300.28	921.949	928.704	1604.56	443.915	626.337	790.677
ENSMUSG00000025008	Tctn3	243.296	0.631355	0.295903	2.13366	0.0328709	0.721515	241.278	392.383	334.288	238.062	295.713	220.762	310.472	159.16	255.267	358.671	170.194	186.036	213.656	44.6894	214.476	257.636
ENSMUSG00000036206	Sh3bp4	2956.4	0.631257	0.256334	2.46264	0.0137919	0.626806	3251.37	3386.88	3517.95	6201.44	2425.51	3561.87	3170.12	1964.84	2762.19	3853.57	2192.35	2911.61	2425	966.78	2280.62	2430.27
ENSMUSG00000057963	Itpk1	1128.64	0.630357	0.307107	2.05256	0.0401148	0.734195	1176.97	1056.5	909.206	2897.4	985.987	1453.72	1763.54	937.026	794.163	1034.96	583.982	913.939	1487.05	743.334	574.213	746.257
ENSMUSG00000040557	Mettl27	472.949	0.62857	0.227219	2.76636	0.0056686	0.48534	394.283	501.076	533.852	992.171	475.134	438.034	764.36	525.676	405.316	421.966	277.472	379.455	262.797	354.536	463.985	377.077
ENSMUSG00000024851	Pitpnm1	2439.62	0.627764	0.270611	2.3198	0.0203516	0.676357	2377.47	1974.96	2599.38	5904.97	3002.82	3574.95	2708.36	2450.17	1288.23	2234.71	1759.2	2332.83	1839.58	1315.36	1546.62	2124.27
ENSMUSG00000071644	Eef1g	328.004	0.627354	0.273963	2.28992	0.022026	0.685535	517.865	639.117	435.151	246.934	469.32	273.99	438.128	152.435	235.138	374.637	245.208	245.833	200.837	224.937	256.345	292.185
ENSMUSG00000026020	Nop58	3291.28	0.627099	0.309564	2.02575	0.0427905	0.745127	2889.45	4258.6	4693	1702.66	4542.85	3173.57	6718.49	1828.1	2153.76	5965.68	2960.24	3049.66	2523.28	1652.02	2547.22	2001.86
ENSMUSG00000054836	Elp6	199.238	0.624216	0.29736	2.09919	0.0357997	0.730531	153.005	278.255	298.266	256.545	240.89	180.624	350.66	149.072	179.327	210.413	217.783	175.701	91.8721	53.6273	137.572	214.203
ENSMUSG00000025823	Pdia4	9459.14	0.621509	0.314882	1.97378	0.0484064	0.761269	8444.73	17318.1	10742.6	8615.32	13209.9	9516.34	12615.1	4907.06	6073.34	17436.3	7122.32	8615.98	12394.2	4614.92	3930.63	5789.42
ENSMUSG00000021007	Spata7	189.033	0.619648	0.266713	2.32328	0.0201643	0.676357	267.76	253.255	220.457	235.844	168.623	273.99	185.968	160.281	117.112	296.516	205.684	165.365	79.0528	96.827	97.4112	200.384
ENSMUSG00000024507	Hsd17b4	14287.2	0.617949	0.254193	2.43103	0.0150561	0.64514	15706.6	13586.7	10453.7	33027.7	17620.7	16086	18124	15104.5	13296.7	11336.6	10191.4	8815.31	7488.65	14878.6	8185.1	14692.2
ENSMUSG00000001755	Coasy	2571.62	0.617695	0.295637	2.08937	0.0366745	0.730802	2106.77	2234.73	2408.46	7906.31	2406.41	2588.07	3118.12	2256.26	2340.4	2214.75	2214.13	2229.48	1363.13	1680.32	2322.49	1756.07
ENSMUSG00000071506	Tmem139	289.078	0.614985	0.252573	2.43488	0.0148967	0.644456	326.608	292.385	426.505	166.348	436.924	286.206	486.196	201.752	303.758	395.165	265.373	173.486	260.66	190.675	275.998	137.209
ENSMUSG00000093904	Tomm20	154.423	0.614432	0.243958	2.5186	0.0117823	0.585217	205.969	160.866	169.305	105.723	251.688	125.651	263.98	105.359	155.539	233.222	129.057	155.768	96.1453	108.744	99.1202	104.634
ENSMUSG00000042354	Gnl3	3514.9	0.613786	0.308697	1.98832	0.0467767	0.757335	3675.07	5945.52	5446.59	2591.32	4430.71	3064.5	6215.74	1694.72	1849.08	5482.7	1957.63	2851.08	3854.36	2086.99	2061.02	3031.42
ENSMUSG00000019863	Qrsl1	442.422	0.613546	0.286761	2.13958	0.032389	0.721515	759.143	666.29	589.327	431.764	429.448	393.533	553.176	316.078	249.777	697.954	207.297	279.792	326.894	247.281	317.014	613.984
ENSMUSG00000032409	Atr	3016.17	0.611722	0.295477	2.07029	0.0384253	0.733847	2386.3	3746.66	4165.63	3451.16	3109.97	3122.09	6098.33	1449.25	2486.79	4638.2	2523.06	2642.89	1341.76	1284.08	3329.93	2482.59
ENSMUSG00000041147	Brca2	1524.43	0.608927	0.308107	1.97635	0.0481151	0.761269	1079.87	1797.79	1940.89	1087.54	2326.66	1294.91	2969.97	815.975	1861.89	2328.79	1047.78	965.616	1059.73	606.286	2060.16	1147.03
ENSMUSG00000097368	Gm10390	413.51	0.606987	0.227332	2.67004	0.00758412	0.542024	317.781	583.683	709.642	368.183	470.981	507.841	468.86	286.936	422.7	611.85	290.378	390.528	198.7	233.874	381.1	373.129
ENSMUSG00000018068	Ints2	1325.79	0.606543	0.289212	2.09723	0.0359734	0.730531	1118.12	2120.61	2186.56	1164.43	1426.23	959.836	2155.97	786.833	789.588	2505.56	812.251	1214.4	1290.48	798.45	948.477	934.796
ENSMUSG00000089872	Rps6kc1	4693.03	0.605924	0.250508	2.41878	0.0155727	0.653949	2012.61	6050.96	7306.79	4903.93	8034.09	5649.95	6203.92	4112.38	3864.68	5715.35	3415.16	4233.8	3311.67	2511.54	3281.22	4480.51
ENSMUSG00000028034	Fubp1	14035.8	0.605194	0.178061	3.3988	0.000676819	0.243384	10575	16695.3	16654.6	16115	17181.3	20646.1	18717.4	15246.8	11119.2	18098.9	11153.7	11912.2	10039.7	6395.05	12334.5	11687.4
ENSMUSG00000037461	Ints7	2039.63	0.602522	0.301521	1.99828	0.0456867	0.752799	1447.67	3311.88	3115.22	1787.68	2610.75	1533.99	3449.86	1250.86	1360.51	3520.56	1390.59	2380.08	1967.77	942.946	1283.44	1280.29
ENSMUSG00000080797	Gm15760	408.411	0.601994	0.156633	3.84335	0.000121366	0.0886501	509.038	421.73	502.153	575.932	375.456	442.397	501.168	457.304	321.142	582.199	315.382	294.557	207.246	329.212	338.376	361.283
ENSMUSG00000042682	Selenok	183.15	0.601194	0.287846	2.08859	0.0367445	0.731573	155.948	199.996	208.93	207.75	264.979	246.94	224.58	200.631	129.006	262.303	116.958	200.063	104.692	75.972	70.0677	261.585
ENSMUSG00000074793	Hspa12b	747.794	0.597987	0.301407	1.98399	0.0472573	0.758862	594.367	592.378	1087.16	5917.54	541.587	1609.91	648.524	802.525	900.296	1061.76	467.024	614.214	348.259	467.749	381.1	1117.41
ENSMUSG00000023908	Pkmyt1	1242.26	0.597329	0.230022	2.59683	0.00940877	0.560611	1450.61	2052.13	1450.26	791.814	1897.21	1260	1221.4	1516.5	938.723	1655.36	834.029	1115.48	833.259	942.946	1344.96	571.538
ENSMUSG00000041438	Utp4	1830.27	0.594157	0.28011	2.12116	0.0339086	0.72184	1438.84	2711.9	2285.26	2280.81	2394.78	1722.47	2608.28	1166.8	1272.67	3074.65	1363.16	1704.59	1036.23	715.03	1159.54	2349.33
ENSMUSG00000028693	Nasp	5000.69	0.592796	0.299191	1.98133	0.0475541	0.76028	5022.7	7165.06	8161.96	2790.2	6126.08	4642.99	9151.83	3848.98	2926.88	7398.08	2672.28	3925.21	6745.12	3031.43	3358.98	3043.27
ENSMUSG00000027624	Epb41l1	5775.5	0.592539	0.292286	2.02726	0.0426363	0.745127	6617.49	11133.5	6767.17	5644.73	8659.57	5134.25	6681.45	3885.97	4788.77	6785.66	3784.59	3953.27	9142.35	4205.27	2790.75	2433.23
ENSMUSG00000033373	Fntb	1412.91	0.591016	0.205991	2.86914	0.00411596	0.439299	1279.95	2153.21	1729.08	1344.09	1595.69	1267.86	1943.21	1314.75	1048.51	2491.88	1199.42	1229.91	908.039	749.292	1040.76	1310.89
ENSMUSG00000032280	Tle3	10410	0.587718	0.260463	2.25644	0.0240433	0.69919	9309.8	18072.4	14651.8	7368.83	14518.2	8263.32	14136.7	9594.43	6790.64	16327.2	7525.62	10617.3	10041.8	8003.87	6832.46	4505.18
ENSMUSG00000020571	Pdia6	7569.29	0.585773	0.278637	2.10228	0.035529	0.730531	5163.94	11524.7	8074.79	9226	11860.1	7519.01	9673.49	3987.96	6173.06	13312.4	6694.82	6156.91	8700.08	4172.5	3398.28	5470.58
ENSMUSG00000053091	Lins1	636.782	0.585275	0.283031	2.06788	0.0386515	0.733847	606.137	985.848	1007.19	450.987	927.841	596.844	1222.19	550.335	420.87	512.061	371.038	688.777	333.304	335.17	608.393	571.538
ENSMUSG00000021018	Polr2h	477.188	0.581403	0.270504	2.14934	0.0316078	0.721044	485.498	638.03	545.379	405.888	622.16	466.83	601.244	341.858	494.065	851.344	263.76	564.752	269.207	168.33	364.865	551.796
ENSMUSG00000021039	Snw1	1275.32	0.579725	0.244987	2.36635	0.0179646	0.664405	797.394	1746.7	1735.56	1372.18	1662.97	1322.83	1857.32	1160.07	1044.86	1858.93	1128.44	789.177	897.356	557.128	836.54	1637.62
ENSMUSG00000024968	Rcor2	606.748	0.578991	0.263628	2.19625	0.0280743	0.706118	1026.9	616.291	674.34	692.006	885.478	663.16	405.82	866.413	348.59	747.563	508.967	544.082	666.607	299.419	258.909	503.428
ENSMUSG00000053398	Phgdh	346.786	0.577421	0.289817	1.99236	0.0463314	0.754428	850.357	396.73	297.545	461.337	308.173	340.306	365.632	223.048	262.586	459.03	354.099	324.825	164.515	175.778	229.002	335.618
ENSMUSG00000031105	Slc25a14	133.904	0.57356	0.197301	2.90704	0.00364868	0.429366	167.718	174.996	156.337	195.181	184.405	132.632	145.78	109.843	97.898	157.952	91.1463	113.689	136.74	122.151	88.8664	67.1237
ENSMUSG00000026709	Dars2	689.636	0.57348	0.256465	2.2361	0.0253454	0.705326	450.189	513.032	1074.91	867.225	754.234	644.836	1269.47	459.546	794.163	1034.96	642.864	397.911	431.585	409.653	690.423	599.178
ENSMUSG00000022105	Rb1	6679.79	0.571442	0.222932	2.56331	0.0103681	0.563192	5043.3	8838.94	9411.22	8181.34	7178.52	7662.98	13103.7	5381.17	4606.7	6727.5	4516.99	4964.65	4112.88	4532.99	6598.33	6015.47
ENSMUSG00000031781	Ciapin1	1334.2	0.571256	0.220323	2.59281	0.00951943	0.560611	1218.16	2195.6	1644.06	1521.53	1900.54	1212.88	1560.24	1052.47	996.364	1900.56	959.053	1069.71	1487.05	586.921	1057.85	984.152
ENSMUSG00000040565	Btaf1	6967.06	0.564366	0.256132	2.20342	0.027565	0.706118	6223.2	10312.8	9361.51	5220.36	7783.23	5918.7	13834.1	4560.72	4659.76	11422.7	5259.06	6194.56	5191.84	4406.37	6148.87	4975.05
ENSMUSG00000021809	Nudt13	1150.58	0.557448	0.241251	2.31066	0.0208518	0.676357	691.467	1456.49	1808.33	1318.95	1704.5	1109.92	1702.87	1023.33	793.248	1464.33	646.897	778.842	1085.37	631.61	1235.58	957.499
ENSMUSG00000079109	Pms2	789.241	0.553586	0.234243	2.3633	0.0181132	0.664644	847.415	769.548	981.251	511.611	1083.17	890.903	1191.46	648.969	1150.99	892.971	600.114	970.045	371.762	420.08	569.086	728.489
ENSMUSG00000005481	Ddx39a	4140.29	0.553538	0.26565	2.08372	0.037186	0.733175	4187.05	6777.03	5392.56	2736.97	6220.77	3903.92	5763.43	3452.2	2349.55	6233.69	2611.79	3533.21	4745.3	3783.7	2398.54	2154.87
ENSMUSG00000024066	Xdh	11590.3	0.55298	0.26912	2.05477	0.039901	0.734195	6849.94	11374.8	14375.8	28217	13043.8	13591.3	12066.6	8262.86	10382.7	13448.2	5742.22	7747.08	10197.8	8779.98	9749.67	11614.4
ENSMUSG00000040688	Tbl3	2032.1	0.55165	0.239696	2.30145	0.021366	0.677799	2174.44	3504.27	2327.77	2403.54	2541.8	1753.01	2594.1	1102.91	1344.95	3323.83	1741.46	1771.03	1534.05	1123.19	1462.88	1810.37
ENSMUSG00000039630	Hnrnpu	53460.7	0.550216	0.258445	2.12895	0.0332582	0.721515	24033.6	79080.9	62061.6	49273.6	80392.4	64176.4	65144	62728.1	51306.8	68557.4	45976.5	56401.4	31257.9	20353	47840.9	46787.2
ENSMUSG00000029016	Clcn6	1374.16	0.548816	0.265369	2.06813	0.0386282	0.733847	588.483	2085.82	1881.09	1841.65	1830.76	1330.68	1447.56	1277.76	975.32	2325.94	972.765	1057.16	1540.46	1084.46	722.039	1024.62
ENSMUSG00000053012	Krcc1	1198.66	0.547226	0.266296	2.05496	0.0398832	0.734195	1338.8	598.9	1259.34	1773.63	1175.38	1427.54	1494.05	1318.11	2062.26	1145.01	1256.69	591.329	1098.19	1363.03	718.621	557.719
ENSMUSG00000007815	Rhoa	8442.57	0.54622	0.187294	2.91638	0.00354121	0.429366	11734.3	9010.67	6925.67	9748.7	12126.7	11176	9033.63	5197.36	7812.63	12974.3	6221.34	6170.2	7841.18	6929.83	6406.92	5771.65
ENSMUSG00000018651	Tada2a	661.698	0.54312	0.246603	2.2024	0.027637	0.706118	553.174	1082.59	816.268	471.688	806.565	425.818	1104.78	497.655	624.9	1115.36	596.887	525.626	395.264	585.431	476.802	508.363
ENSMUSG00000024736	Tmem132a	4464.64	0.542009	0.243929	2.222	0.0262835	0.705326	3366.12	8143.3	7854.33	3749.1	5963.27	3665.7	5003.8	3861.31	3380.68	5599.03	3011.86	4804.46	2815.99	4300.61	2875.34	3039.32
ENSMUSG00000078789	Dph1	1161.54	0.541565	0.207384	2.61141	0.00901694	0.560611	876.839	1698.88	1066.26	1624.29	1432.88	883.049	1750.15	1230.69	1197.65	1398.19	716.265	711.662	658.061	1020.41	1039.05	1280.29
ENSMUSG00000029434	Vps33a	2984.38	0.541279	0.227307	2.38127	0.017253	0.662685	3416.14	4823.81	3323.43	3947.24	3745.42	2962.4	3173.28	2625.02	1865.55	3923.14	1858.42	2023.51	3630.02	1730.97	1639.76	3062.02
ENSMUSG00000040648	Ppip5k2	2230.22	0.53727	0.223161	2.40754	0.0160603	0.660706	2324.51	2931.46	2718.97	1834.26	2378.99	2336.77	3981.76	1823.61	1481.28	3435.03	1811.63	2264.18	1786.17	1121.7	1918.32	1534.96
ENSMUSG00000027243	Harbi1	741.057	0.53603	0.233591	2.29473	0.0217484	0.680518	323.665	923.893	995.66	970.73	625.483	915.335	923.536	819.337	937.808	946.001	682.387	443.681	702.929	507.969	754.51	383.987
ENSMUSG00000048445	Ccdc57	1499.32	0.534642	0.264963	2.0178	0.0436119	0.745163	815.048	2498.86	2315.52	2097.46	1755.17	1294.91	2215.07	1277.76	927.744	1761.99	885.652	1352.45	1502	759.72	1215.93	1313.85
ENSMUSG00000006442	Srm	656.889	0.533726	0.235002	2.27115	0.0231378	0.696039	909.206	919.545	896.958	433.982	791.614	914.462	748.6	503.259	424.53	889.549	452.505	595.02	390.991	774.616	428.097	437.291
ENSMUSG00000058240	Cryzl1	621.899	0.530747	0.237386	2.2358	0.025365	0.705326	450.189	554.336	707.48	1219.14	666.185	693.7	926.688	654.573	484.915	671.153	397.656	528.579	525.594	303.888	441.768	724.541
ENSMUSG00000025630	Hprt	2339.25	0.526737	0.245323	2.14711	0.0317843	0.721515	3775.12	2289.08	1493.49	3458.55	2806.78	2257.36	3096.84	1265.43	2296.49	3687.07	2351.25	1547.35	1444.32	2040.82	1517.56	2100.58
ENSMUSG00000038759	Nup205	3965.31	0.525952	0.22488	2.33881	0.019345	0.669719	3757.46	5341.19	5389.67	3664.82	4066.88	3743.36	6246.48	2816.68	3538.97	6220.57	3827.34	4149.64	2587.38	1742.89	3386.32	2965.29
ENSMUSG00000056209	Npm3	568.272	0.525272	0.249246	2.10745	0.0350789	0.72666	1085.75	864.112	496.389	446.551	706.056	529.655	646.948	331.77	548.961	766.381	524.293	645.959	405.947	364.963	329.831	398.794
ENSMUSG00000054434	Tmem120b	1299.1	0.525235	0.219588	2.39192	0.0167607	0.660706	923.918	1995.61	1891.18	8419.4	1659.65	1515.67	1666.62	1404.42	815.207	1462.05	631.571	1020.98	1313.99	1287.05	1033.07	836.085
ENSMUSG00000056131	Pgm3	895.267	0.524894	0.242153	2.16762	0.0301879	0.713686	741.488	1031.5	1015.83	6052.83	862.219	1943.23	1044.1	892.192	550.791	1145.58	558.17	783.271	910.175	709.072	467.403	791.665
ENSMUSG00000034667	Xpot	3523.33	0.524518	0.252394	2.07818	0.0376931	0.733428	4487.18	5941.17	4609.43	2929.93	4032	3016.5	5518.36	3009.47	2010.11	4221.94	2002.8	2742.56	4702.57	2295.54	2486.55	2367.1
ENSMUSG00000001440	Kpnb1	11171.8	0.523037	0.226432	2.3099	0.0208935	0.676357	13920.6	16089.9	12507.7	10530.2	12167.4	10533.8	14473.2	6775.5	8007.51	21093.1	9791.37	10571.6	8529.15	7954.71	6288.15	9515.77
ENSMUSG00000021361	Tmem14c	539.735	0.519105	0.232326	2.23438	0.0254581	0.705326	647.331	543.466	345.095	1061.67	644.588	777.467	463.344	452.821	654.178	498.946	535.585	396.434	346.123	423.06	313.596	532.054
ENSMUSG00000064030	Pym1	657.123	0.515999	0.253841	2.03276	0.0420764	0.742529	314.838	749.984	1090.04	662.433	740.944	737.329	1014.16	637.76	696.265	762.959	584.788	773.674	271.343	575.003	411.861	490.595
ENSMUSG00000026836	Acvr1	1205.18	0.514518	0.239308	2.15002	0.0315535	0.721044	1338.8	1407.58	1478.36	1284.94	1559.97	1244.3	1769.85	726.307	1031.13	1734.62	645.284	1111.05	1382.36	612.245	663.934	1292.13
ENSMUSG00000026575	Nme7	498.227	0.513994	0.180101	2.85392	0.0043184	0.446629	506.095	635.856	566.272	642.471	432.771	588.99	715.504	349.703	464.787	711.069	459.765	443.681	401.674	263.667	364.865	424.459
ENSMUSG00000007029	Vars	6830.43	0.508228	0.230797	2.20205	0.0276614	0.706118	4163.51	12208.4	9989.74	6940.76	10033.5	7220.59	8039.96	5433.85	4870.2	7956.9	4085.45	6336.3	6659.66	5146.73	4684.28	5516.97
ENSMUSG00000028517	Plpp3	2561.08	0.506349	0.232889	2.17421	0.0296891	0.7135	2933.59	4015.13	2681.51	4160.17	2953.81	2376.9	3051.14	1795.59	2015.6	2820.33	1844.7	2055.26	3221.93	1666.91	1145.01	2239.76
ENSMUSG00000024251	Thada	4554.54	0.504061	0.234147	2.15275	0.031338	0.721044	3068.94	6471.6	6582.74	3814.16	6045.5	5050.48	7333.13	3177.59	2894.85	6767.42	3447.43	4123.06	2944.18	3797.11	3819.54	3534.85
ENSMUSG00000055923	Aasdh	1737.6	0.503712	0.181173	2.78028	0.00543115	0.482583	1527.11	2315.17	2242.04	2083.41	2092.42	1821.94	2527.9	1828.1	1333.06	1767.12	1184.1	1514.87	807.62	1449.43	1758.53	1548.78
ENSMUSG00000022386	Trmu	3718.41	0.502712	0.20577	2.44308	0.0145626	0.638783	3113.07	5957.48	4108.72	6118.63	4108.42	4715.41	2411.28	4040.64	3368.79	3850.72	2624.69	2968.46	2798.9	3320.42	2130.23	3858.62
ENSMUSG00000041570	Camsap2	16544.5	0.501366	0.232321	2.15807	0.030922	0.721044	18472.5	10181.3	28655.1	13312.2	22134.4	18507.4	23746.4	18801	10783.4	21317.2	11347.3	14244.3	11214.8	16974.5	15167.1	9853.36
ENSMUSG00000034826	Nup54	1115.59	0.500489	0.187514	2.66907	0.00760605	0.542024	938.63	1344.54	1295.37	1202.88	936.978	1218.99	1886.47	1049.11	913.105	1746.6	796.925	1150.18	752.07	896.767	780.144	940.719
ENSMUSG00000033961	Zfp446	974.01	0.497396	0.234234	2.1235	0.0337116	0.721742	1076.92	1433.66	1305.45	1048.36	1437.86	884.795	1059.07	1068.16	722.798	894.111	934.855	344.019	1070.42	978.698	615.229	709.734
ENSMUSG00000035845	Alg12	572.156	0.496958	0.243349	2.04216	0.0411354	0.735778	397.226	885.85	399.849	416.239	685.29	820.224	486.984	541.368	705.414	1082.86	410.562	404.555	478.59	366.453	521.235	551.796
ENSMUSG00000079036	Alkbh1	1492.84	0.495456	0.186261	2.66001	0.00781393	0.545123	1300.55	2030.39	2311.92	1511.17	1637.22	1904.84	2091.35	1314.75	1003.68	1642.24	899.364	1226.21	1405.86	1418.14	1130.48	1057.2
ENSMUSG00000074746	Pdzd8	10433.8	0.494691	0.244001	2.02741	0.0426206	0.745127	10516.2	19231.1	13159.7	8315.16	12042.8	8442.2	15488.9	7266.43	6860.18	15757	7174.75	7761.1	9841	11080	6841.86	7162.49
ENSMUSG00000020612	Prkar1a	4145.38	0.490446	0.199194	2.46216	0.0138104	0.626806	3839.85	4887.94	3984.08	6479.42	5802.95	4859.39	4289.87	2516.3	3523.41	6290.14	3108.65	3875.01	3647.11	3074.63	2520.73	3626.65
ENSMUSG00000031984	2810004N23Rik	1588.77	0.488844	0.188923	2.58753	0.00966664	0.560984	1894.91	2020.61	1897.66	1999.87	2066.67	1403.11	2074.8	1626.35	1052.17	1768.83	994.543	1325.88	1660.11	807.388	1232.17	1595.17
ENSMUSG00000118661		3472.76	0.488111	0.243922	2.00109	0.0453827	0.752799	1974.36	3441.23	3823.42	4326.51	4604.32	4381.22	4155.91	3901.66	2426.41	5880.15	1859.22	2992.82	1645.15	3491.73	3212.01	3447.99
ENSMUSG00000025487	Psmd13	2035.32	0.486979	0.217105	2.24306	0.0248928	0.705266	2489.28	3201.02	1950.25	2209.83	2768.57	1842.89	2547.6	1184.73	1428.21	3180.71	1819.7	1737.81	1764.8	1331.74	1332.14	1775.82
ENSMUSG00000062270	Morf4l1	606.468	0.485894	0.233019	2.08521	0.0370498	0.733175	544.346	609.769	791.773	792.554	538.264	615.168	953.48	640.002	530.662	779.496	412.175	536.699	378.171	223.447	723.748	633.726
ENSMUSG00000074384	AI429214	174.745	0.485707	0.232803	2.08635	0.0369473	0.733113	214.796	132.606	185.155	181.873	201.018	223.38	277.376	160.281	260.756	124.879	224.236	152.077	91.8721	105.765	125.609	134.247
ENSMUSG00000042508	Dmtf1	3498.34	0.483665	0.198162	2.44075	0.0146566	0.638783	2462.8	4466.21	4969.65	3054.88	3993.79	3729.4	5764.22	3741.38	2550.84	4431.21	2061.68	2882.08	2615.15	2715.63	3625.58	2909.02
ENSMUSG00000035439	Haus8	388.031	0.483227	0.218254	2.21406	0.0268249	0.705326	450.189	529.336	574.918	247.673	518.328	321.109	483.832	384.45	261.671	569.083	241.175	315.966	414.493	306.867	311.032	278.366
ENSMUSG00000035150	Eif2s3x	2344.51	0.482151	0.244906	1.96872	0.048985	0.761269	2056.75	3077.11	2672.86	2223.88	2972.08	1890.88	4504.21	1385.36	1747.52	3707.03	1900.36	1794.66	2140.83	1675.85	1412.46	2350.32
ENSMUSG00000032249	Anp32a	9959.16	0.480807	0.193326	2.48703	0.0128814	0.609558	10101.3	12610.6	11098.5	14826.4	10512.8	13299	11073	10465.3	5173.95	12268.9	7471.58	6760.05	9597.43	10119.2	7339.17	6629.45
ENSMUSG00000027522	Stx16	3170.54	0.477967	0.191514	2.49573	0.0125698	0.602214	2024.38	3859.7	4467.5	4404.88	3613.35	3382.99	4552.28	3086.81	2270.87	3788.57	1907.62	2720.41	2360.9	2402.8	3024.87	2860.65
ENSMUSG00000044317	Gpr4	404.005	0.477732	0.22179	2.15399	0.0312411	0.721044	441.362	532.597	490.625	829.52	355.52	421.455	372.724	422.558	324.802	327.879	233.915	428.178	256.387	363.474	332.394	330.683
ENSMUSG00000029507	Pus1	2632.8	0.477264	0.227812	2.09499	0.0361715	0.730802	2147.96	4883.59	2945.19	2109.29	3459.68	3142.16	2963.67	2088.13	1807	3892.35	2021.35	2569.81	1393.04	1985.7	2426.74	2289.11
ENSMUSG00000024078	Ttc27	2706.8	0.476397	0.187359	2.5427	0.011	0.572615	2492.22	3758.61	3668.52	2311.12	4120.05	2841.99	3918.72	1944.66	2112.58	3090.04	2060.87	2562.43	1920.77	2219.57	1884.99	2401.65
ENSMUSG00000109865	Hspa14	2669.97	0.476013	0.240892	1.97604	0.0481498	0.761269	2936.53	3705.35	4138.98	2054.58	2895.66	2426.64	4451.41	2017.52	1827.12	3385.99	2147.18	2036.8	3476.19	1961.86	1645.74	1611.96
ENSMUSG00000031903	Pla2g15	562.285	0.473969	0.214329	2.21141	0.0270075	0.705326	812.106	606.509	433.71	923.414	438.586	628.257	435.764	618.706	543.471	846.782	588.821	364.69	343.986	387.308	471.675	552.783
ENSMUSG00000042699	Dhx9	9971.89	0.472014	0.204985	2.30267	0.0212973	0.677282	9380.41	12042.1	12579.8	9978.63	10977.9	8932.59	17296.6	6925.7	7704.66	15554.6	8021.68	9301.07	7727.94	5815.58	9113.07	8197.97
ENSMUSG00000015176	Nolc1	2804.33	0.46977	0.238283	1.97148	0.0486696	0.761269	2383.35	4035.78	3840.71	1726.32	3946.44	3099.4	3594.07	1983.89	1954.3	4740.27	2165.73	2969.93	2405.77	1818.86	2045.64	2158.82
ENSMUSG00000002129	Sf3a1	7466.21	0.468833	0.223306	2.09951	0.0357723	0.730531	7712.07	10554.1	10123	4830.73	10440.5	7061.78	9777.5	6503.14	6015.69	10309.6	6033.4	7406.75	8924.42	4911.36	4528.77	4326.52
ENSMUSG00000028911	Srsf4	3962.91	0.467568	0.201728	2.31781	0.0204595	0.676357	4372.43	4868.37	3708.15	3189.44	6922.67	4333.22	4659.44	5359.88	3459.37	3347.78	3111.88	2543.23	2258.35	4586.62	3720.42	2965.29
ENSMUSG00000038685	Rtel1	2184.16	0.462305	0.181618	2.54548	0.0109128	0.572396	1480.03	3091.24	3200.23	2229.8	2252.73	2088.95	2969.18	2286.52	1778.63	2966.87	1909.23	2155.66	1450.73	1520.93	1943.95	1621.83
ENSMUSG00000027193	Api5	2288.38	0.460702	0.232124	1.98473	0.047175	0.758845	2562.84	3064.06	2613.07	2186.92	2595.8	1834.16	3718.57	1410.02	1685.31	3823.35	1805.18	1635.2	2625.83	1349.62	1784.16	1919.93
ENSMUSG00000045980	Tmem104	431.885	0.460101	0.218801	2.10283	0.0354809	0.730531	397.226	591.291	371.751	590.719	613.854	509.586	364.056	450.579	488.575	435.081	374.264	375.025	222.202	429.018	190.55	506.389
ENSMUSG00000032264	Zw10	4717.89	0.459334	0.178076	2.57943	0.00989638	0.560984	5252.21	6350.95	5921.37	3185	7061.39	4148.24	5552.25	5614.31	4233.4	5229.52	2924.75	4268.5	4773.08	4224.64	3716.15	3030.44
ENSMUSG00000037997	Parp11	250.054	0.458596	0.192532	2.38192	0.0172227	0.662685	176.545	283.689	329.245	290.554	260.825	212.037	462.556	244.344	209.52	310.202	171	206.707	224.339	210.04	218.748	190.513
ENSMUSG00000037426	Depdc5	4359.47	0.456732	0.230324	1.98299	0.047368	0.758862	3333.75	5933.57	6228.28	3877.75	5936.69	4207.57	6814.62	3883.73	2942.43	5368.66	2756.97	3757.63	5599.93	2648.59	3646.08	2815.25
ENSMUSG00000035378	Shq1	755.138	0.456322	0.17649	2.58555	0.00972249	0.560984	829.761	1109.76	809.064	618.813	956.914	916.207	936.932	627.673	605.687	994.47	460.571	631.932	514.911	843.14	627.191	599.178
ENSMUSG00000022394	L3mbtl2	1438.55	0.449607	0.207585	2.16589	0.0303199	0.714412	1430.01	2001.04	1811.93	1455.73	1722.78	1962.43	1600.43	1319.23	960.681	1718.65	838.062	1057.16	1672.93	1665.42	859.611	940.719
ENSMUSG00000002984	Tomm40	2307.71	0.448243	0.186878	2.39859	0.0164582	0.660706	2147.96	4247.73	2363.79	2327.39	2926.4	2815.81	2249.74	1941.3	1710.01	2913.27	1525.29	2267.13	1980.59	1896.32	1616.68	1993.97
ENSMUSG00000033813	Tcea1	1263.87	0.447949	0.208513	2.1483	0.0316899	0.721254	1585.96	1044.54	1443.78	1723.36	1289.18	1545.34	1752.51	1243.02	1290.06	1133.6	1070.36	1025.41	442.268	1023.39	1391.95	1217.11
ENSMUSG00000030538	Cib1	813.157	0.447429	0.153803	2.9091	0.00362474	0.429366	785.624	977.153	719.008	1274.59	960.237	927.551	903.048	638.881	843.57	1003.59	609.793	873.336	655.924	668.851	593.867	575.487
ENSMUSG00000033068	Entpd6	488.828	0.446497	0.215754	2.06948	0.0385014	0.733847	473.729	693.463	622.467	658.736	741.774	499.987	394.788	383.329	338.526	619.263	237.142	355.831	461.497	460.301	407.589	472.827
ENSMUSG00000033732	Sf3b3	11802.7	0.443443	0.197413	2.24627	0.0246868	0.704554	11295.9	16931.2	14939.9	10516.9	13709.1	12528.5	14962.5	8914.07	8887.67	18339	9995.44	11413.9	13043.7	7476.53	7675.83	8212.78
ENSMUSG00000026280	Atg4b	2222.52	0.44162	0.19686	2.24332	0.024876	0.705266	2303.91	3008.63	2622.43	2266.02	2985.37	2018.27	2938.45	1950.27	1870.13	2696.59	2002.8	2388.2	2474.14	1614.78	1068.96	1351.36
ENSMUSG00000022698	Naa50	15223.4	0.43919	0.215714	2.03598	0.0417524	0.741557	23795.3	20247.4	17664	17719.3	15226.7	19172.3	12511.1	13217	13020.4	16284.5	10260	11093.5	10870.8	7853.42	13029.2	21609.9
ENSMUSG00000037204	Atg101	3444.89	0.438045	0.143667	3.04903	0.00229582	0.394577	4443.04	3966.22	3360.89	2671.17	4624.25	3313.18	3175.64	3547.47	4745.77	4358.79	3542.61	2831.14	2489.09	2754.36	2519.87	2774.77
ENSMUSG00000033216	Eefsec	2322.07	0.434943	0.147932	2.94015	0.00328051	0.429366	2333.33	2856.46	2350.82	2643.08	3023.58	2221.58	2784	2119.52	2380.66	3023.9	1821.31	2344.65	1677.2	1208.1	2162.7	2202.25
ENSMUSG00000024135	Srbd1	1899.62	0.43417	0.214775	2.02151	0.0432272	0.745127	1491.8	2718.42	3114.5	1761.81	2172.99	1958.07	2455.41	1302.42	1556.3	2508.98	1343.8	1723.05	2294.67	1290.03	1392.81	1308.91
ENSMUSG00000038957	Edc3	3406.19	0.431874	0.166313	2.59676	0.00941079	0.560611	3077.76	4170.56	4657.7	3191.65	4096.79	3716.31	4754	2719.17	2953.41	4386.16	3132.85	3010.54	2322.44	2158.5	3640.96	2510.23
ENSMUSG00000022685	Parn	1784.16	0.428602	0.178716	2.39823	0.0164744	0.660706	2730.56	2292.34	2202.41	2005.04	1752.68	1572.39	2254.47	1462.7	1333.97	2141.76	1707.58	1561.37	1732.75	983.167	1481.68	1331.62
ENSMUSG00000020888	Dvl2	2757.77	0.428366	0.147544	2.90332	0.00369233	0.429366	1941.99	3465.14	2941.59	2598.72	3249.52	3251.23	3612.98	3325.55	2635.01	3495.47	2038.29	2685.71	1845.99	2118.28	2765.97	2152.89
ENSMUSG00000030881	Arfip2	3059.16	0.425345	0.205452	2.07028	0.0384257	0.733847	2662.88	3903.18	3747.05	3227.88	3794.43	3492.06	3319.06	4092.2	2080.56	3501.74	1607.56	1913.51	3890.68	3260.84	2168.68	2284.18
ENSMUSG00000006932	Ctnnb1	22571.2	0.420781	0.209108	2.01226	0.0441921	0.747428	33402.3	30183	24146.6	17894.6	27993.1	18815.4	27699	14826.5	21307.9	33104.3	23107.6	24418.7	18462	15447.6	13155.6	17174.8
ENSMUSG00000022401	Xpnpep3	413.883	0.418173	0.183025	2.28478	0.0223255	0.689459	273.644	396.73	586.445	568.539	480.118	517.439	529.536	298.145	384.272	530.308	387.977	314.49	365.352	272.605	375.973	340.554
ENSMUSG00000033991	Ttc37	3027.51	0.417532	0.18432	2.26525	0.0234973	0.697642	3001.26	3392.32	3928.61	2961.73	3055.98	2844.61	5109.39	2387.4	2496.86	4249.31	2754.55	2553.57	1948.54	1941.01	2957.37	2857.69
ENSMUSG00000028292	Rars2	2173.11	0.413902	0.179198	2.30974	0.0209025	0.676357	1447.67	2908.63	2675.03	2392.45	2313.37	2016.53	3421.5	1861.72	2016.52	2915.55	1791.47	1600.5	1796.85	1488.16	1884.99	2238.77
ENSMUSG00000006763	Saal1	787.004	0.410564	0.184249	2.22831	0.0258597	0.705326	1132.83	863.025	1074.19	910.106	924.518	597.716	901.472	617.585	664.242	993.9	537.199	754.48	690.109	448.384	841.667	640.636
ENSMUSG00000021710	Nln	1646.37	0.408485	0.165394	2.46977	0.0135202	0.622088	1374.11	1959.74	2278.06	2297.07	1765.97	1727.71	1787.97	1375.28	1495	2073.33	1259.92	1717.88	1741.3	1121.7	1031.36	1335.56
ENSMUSG00000034121	Mks1	734.404	0.408166	0.148573	2.74725	0.00600971	0.4944	662.043	869.546	940.906	811.776	660.37	826.332	843.16	870.896	925.914	670.013	596.887	445.158	754.206	802.919	576.777	493.556
ENSMUSG00000040029	Ipo8	3078.08	0.406848	0.173418	2.34605	0.0189735	0.665896	2842.37	3987.96	3795.32	3471.86	3027.74	3144.77	4482.93	2609.33	2078.73	4459.15	2205.26	2616.32	3065.97	2118.28	2613.87	2729.37
ENSMUSG00000032092	Mpzl2	2434.44	0.404902	0.203088	1.99372	0.0461824	0.754191	2933.59	2499.95	2293.91	2673.39	3482.93	2709.36	2374.24	2033.21	2819.83	2988.54	2640.02	3304.36	1737.02	1537.32	1637.19	1286.21
ENSMUSG00000032846	Zswim6	2422.71	0.402773	0.190555	2.11368	0.0345427	0.724397	2562.84	3667.31	2471.14	2364.35	1511.79	2837.63	3424.65	2678.82	1716.42	3427.05	2007.64	1695	1899.4	2261.28	2128.52	2109.46
ENSMUSG00000004642	Slbp	910.8	0.399124	0.193078	2.06716	0.0387188	0.733847	1624.21	1131.5	822.752	614.377	1189.5	1034.88	878.62	793.558	845.399	1087.42	636.411	979.643	773.435	722.478	773.308	665.314
ENSMUSG00000019143	Hars2	2264.38	0.397038	0.171528	2.31472	0.0206284	0.676357	1583.02	2711.9	3203.11	2952.11	2433.82	2253	3294.63	2048.9	1955.21	2449.11	1645.47	1692.04	1845.99	1774.17	2551.49	1836.03
ENSMUSG00000018548	Trim37	2274.91	0.39468	0.16504	2.39142	0.0167833	0.660706	2486.34	2796.68	3023.72	1758.11	2257.72	2235.55	3420.71	1693.6	2216.89	3100.88	1837.45	2088.48	2108.79	1809.92	1988.38	1575.43
ENSMUSG00000030555	Ttc23	1045.23	0.387387	0.144673	2.67768	0.00741349	0.542024	1047.5	899.98	1295.37	1085.33	1245.15	1222.48	1414.46	1037.9	895.721	1325.77	988.091	972.26	687.973	655.444	968.985	981.19
ENSMUSG00000060992	Copz1	1125.82	0.385454	0.149175	2.58391	0.0097688	0.560984	1391.76	1304.32	952.433	1643.51	1253.46	1188.45	1228.49	976.255	1071.39	1338.32	1149.41	883.672	732.841	1026.37	757.073	1115.44
ENSMUSG00000069565	Dazap1	6143.95	0.384853	0.156114	2.46521	0.0136933	0.62569	5278.69	9630.23	7256.36	4869.18	8207.7	6484.13	6667.27	6234.14	4904.96	7816.63	4774.29	5232.63	5416.18	5321.02	5583.2	4626.6
ENSMUSG00000031256	Cstf2	2717.36	0.381132	0.179655	2.12147	0.0338821	0.72184	3121.9	3649.92	3215.36	2172.87	3251.18	2864.68	3296.2	2047.78	2278.19	3862.13	2386.74	2275.99	2856.58	2727.54	1895.25	1575.43
ENSMUSG00000030726	Pold3	2238.97	0.378682	0.163488	2.31626	0.0205438	0.676357	1856.66	2796.68	2684.39	2321.47	2323.34	2392.61	3077.14	2119.52	1963.45	2979.42	1863.26	2494.51	1431.5	1389.84	1852.52	2277.27
ENSMUSG00000029916	Agk	376.807	0.375157	0.129925	2.88749	0.00388335	0.433236	338.378	418.469	457.485	483.517	365.488	385.68	410.548	374.362	437.339	454.468	404.109	366.166	254.251	283.033	340.939	254.675
ENSMUSG00000035234	Abraxas1	718.973	0.374212	0.184064	2.03306	0.0420468	0.742529	853.3	769.548	879.668	885.708	775.001	575.029	872.316	728.549	833.505	699.665	717.878	753.742	373.898	369.432	643.427	772.909
ENSMUSG00000009079	Ewsr1	3920.54	0.371404	0.170997	2.17199	0.0298562	0.7135	5213.96	3808.61	4447.33	3779.42	3952.25	4406.52	5281.18	3831.05	3655.16	4488.23	4097.55	3673.47	1702.84	3071.65	3644.38	3675.02
ENSMUSG00000028330	Ncbp1	4778.83	0.371165	0.126429	2.93577	0.00332726	0.429366	4563.68	5978.13	5448.75	4182.35	5147.57	4752.06	6246.48	4417.25	4749.42	6737.19	3558.74	4496.61	4734.62	4023.53	3842.62	3582.23
ENSMUSG00000039715	Dync2i2	707.86	0.369759	0.187221	1.97498	0.0482699	0.761269	750.315	814.113	816.268	1107.5	627.144	645.708	726.536	635.519	752.991	863.319	592.048	807.633	335.44	598.838	504.146	748.232
ENSMUSG00000006599	Gtf2h1	2129.94	0.367584	0.156606	2.34718	0.0189159	0.665896	2039.09	2348.86	2427.91	2135.16	2016	2392.61	3170.12	1588.24	1979	3165.31	1926.17	1763.65	1469.95	1635.63	2004.62	2016.67
ENSMUSG00000053333	Dis3l2	4132.79	0.360036	0.155018	2.32255	0.0202035	0.676357	3183.69	4940.11	5845	3195.35	4810.32	4414.37	5801.26	4342.15	3535.31	4986.04	3576.48	3592.27	4008.19	2977.8	3392.3	3523.99
ENSMUSG00000041926	Rnpep	4117.44	0.359388	0.1589	2.26173	0.0237141	0.69919	3054.23	5640.09	4418.51	3980.51	6699.23	4184.01	4564.88	3471.25	4272.74	4595.43	3019.12	3772.4	3422.77	3868.61	3793.91	3121.25
ENSMUSG00000027067	Ssrp1	9506.17	0.357464	0.170413	2.09763	0.0359379	0.730531	9042.04	11470.4	11187.8	8494.81	12068.6	10332.2	12322.7	6849.48	8077.96	13740.1	8581.47	10983.5	8121.07	6822.58	7143.49	6860.43
ENSMUSG00000008976	Gabpa	2180.72	0.357204	0.149531	2.38883	0.0169023	0.660706	2327.45	2157.56	3120.98	2579.5	2472.03	1879.53	2629.56	2218.15	1656.95	2711.98	1715.65	1986.6	2448.5	1812.9	1585.92	1588.26
ENSMUSG00000024785	Rcl1	758.327	0.357033	0.154758	2.30704	0.0210524	0.676357	744.431	788.026	742.782	871.661	1108.09	859.49	1040.16	485.326	789.588	833.097	738.043	661.462	608.92	557.128	667.352	637.675
ENSMUSG00000039768	Dnajc11	7793.79	0.353078	0.157614	2.24014	0.0250815	0.705326	9868.85	9405.23	8999.84	8270.06	9472.78	8560.87	8106.16	9197.65	5506.99	7451.69	5738.18	7284.94	9704.26	6019.66	5433.67	5679.85
ENSMUSG00000025484	Bet1l	613.329	0.351553	0.166367	2.11312	0.0345907	0.724397	838.588	674.985	566.272	887.926	667.016	540.126	615.428	582.839	494.065	807.437	522.68	386.099	489.273	709.072	509.273	522.183
ENSMUSG00000066979	Bub3	3645.6	0.350089	0.161027	2.1741	0.0296977	0.7135	3857.5	4744.46	3535.24	3742.45	5346.92	3917.88	3422.28	3132.76	3239.78	4723.16	3401.45	3656.5	2536.1	3374.05	2121.68	3577.3
ENSMUSG00000029670	Ing3	751.617	0.343146	0.171168	2.00473	0.0449917	0.750726	817.991	689.115	1085.72	915.281	782.476	603.824	1066.95	655.694	707.244	837.659	538.812	657.771	786.255	437.956	744.256	698.876
ENSMUSG00000024271	Elp2	4206.16	0.342996	0.158048	2.17019	0.0299921	0.7135	3622.11	5105.32	5265.76	4518.74	4703.17	3682.28	5435.62	3380.47	3631.37	6341.46	3891.06	4083.94	3260.39	2827.35	3694.79	3854.68
ENSMUSG00000029104	Htt	12120.7	0.331245	0.134472	2.46331	0.013766	0.626806	9574.61	15779	15320.3	11834.3	13871.1	12841.7	15010.6	11529	10264.6	15280.3	10414.1	11850.9	9565.39	10044.7	11931.2	8818.87
ENSMUSG00000032743	Katnip	4370.61	0.324133	0.162463	1.99512	0.0460294	0.753671	2683.48	4448.82	4221.11	5876.13	5702.44	5173.52	5489.21	5359.88	4509.71	3806.24	3510.34	4427.22	3365.08	3307.01	3837.49	4212.01
ENSMUSG00000000378	Ccm2	2301.54	0.322339	0.160099	2.01337	0.0440756	0.747079	2348.05	2856.46	2728.34	3107.37	2715.41	2350.73	2294.66	2359.38	1650.54	2467.36	1712.42	1611.57	2341.67	1988.68	1551.74	2740.23
ENSMUSG00000020962	Gtf2a1	274.27	0.321252	0.156707	2.05002	0.0403628	0.734195	376.629	319.558	283.136	320.866	280.761	319.364	304.168	158.039	274.48	327.879	242.788	239.189	262.797	248.771	193.968	235.92
ENSMUSG00000030314	Atg7	2398.52	0.309547	0.127218	2.4332	0.0149659	0.644585	2377.47	2821.68	2461.05	3096.28	2983.71	2730.3	2193	2223.76	2284.59	2676.06	1727.75	1830.83	2245.53	2810.96	2057.6	1855.77
ENSMUSG00000020537	Drg2	2597.15	0.308592	0.133187	2.31698	0.0205047	0.676357	2245.06	3519.49	3092.16	2698.53	2867.42	2372.54	3080.29	2350.41	2232.44	3525.12	1966.5	2394.85	2606.6	2329.81	2009.75	2263.45
ENSMUSG00000001424	Snd1	7879.69	0.302876	0.142636	2.12342	0.0337188	0.721742	6414.46	10133.5	8658.35	8516.99	9810.86	8226.67	8360.68	5647.93	8238.07	10812	6947.28	7439.97	5484.55	6728.73	7375.05	7279.96
ENSMUSG00000054309	Cpsf3	1892.89	0.301715	0.127796	2.36091	0.0182304	0.665896	1971.42	2056.48	2235.55	2016.13	2175.48	1948.47	2289.93	1379.76	1818.89	2481.61	1812.44	1978.48	1348.17	1668.4	1548.33	1556.68
ENSMUSG00000026383	Epb41l5	823.712	0.297248	0.115067	2.58326	0.00978709	0.560984	865.07	809.765	822.752	884.23	666.185	799.282	1074.83	1021.09	878.337	1030.96	793.699	668.844	737.114	786.533	723.748	616.946
ENSMUSG00000027184	Caprin1	11213	0.294081	0.147361	1.99565	0.045972	0.753671	9618.75	13555.1	13306	13297.5	12877.6	10166.4	16269.8	8902.87	9544.6	12912.7	8781.5	10372.3	12219	9331.14	9001.14	9252.21
ENSMUSG00000000561	Wdr77	1183.33	0.292407	0.122607	2.38492	0.0170829	0.661087	1571.25	1608.66	1323.46	958.162	1210.26	1440.63	1263.95	1179.13	1115.31	1042.37	942.114	1017.29	1093.92	1002.53	1091.18	1072.99
ENSMUSG00000002963	Pnkp	1570.96	0.274211	0.124019	2.21103	0.0270335	0.705326	1803.7	1672.79	1577.06	1242.06	2067.5	1868.19	1625.64	1455.98	1444.68	2041.97	1242.17	1209.23	1369.54	1492.63	1515.86	1506.33
ENSMUSG00000022841	Ap2m1	813.198	0.261974	0.121801	2.15085	0.0314884	0.721044	962.169	813.026	842.925	700.878	858.897	1047.09	819.52	876.5	828.931	931.746	684.001	787.701	489.273	855.057	768.181	745.27
ENSMUSG00000024477	Pggt1b	639.797	0.237839	0.119481	1.99061	0.0465243	0.75623	623.792	738.027	605.897	625.467	593.918	814.988	828.976	661.298	650.518	632.378	605.76	535.961	720.021	579.472	447.75	572.525
ENSMUSG00000078517	Emc1	5149.83	0.223338	0.107117	2.08499	0.0370702	0.733175	5243.38	5540.1	5826.27	7166.99	6038.03	5177.01	4583.8	5058.37	4545.39	5238.65	4097.55	4645	5275.17	4541.93	4441.61	4978.01
ENSMUSG00000022761	Lztr1	5156.68	0.190649	0.0732272	2.60353	0.00922688	0.560611	5834.81	5254.23	5292.41	5672.82	5672.54	5520.8	5211.83	5367.72	5494.18	4756.81	4114.49	4381.45	4749.58	5264.41	5403.76	4515.05
ENSMUSG00000062202	Btbd9	2114.44	0.18303	0.0851272	2.15007	0.0315494	0.721044	2554.01	2271.69	2203.13	1976.95	1987.76	2364.69	2172.52	2251.78	2086.97	2271.2	1702.74	2224.31	2140.83	1689.26	2050.76	1882.42
ENSMUSG00000020523	Fam114a2	2490.15	-0.182547	0.0841384	-2.1696	0.030037	0.7135	2345.1	2038	2616.67	2467.12	2485.32	2547.06	2382.91	2299.97	2467.58	2043.11	2450.46	2455.38	3008.28	2696.26	2483.99	3055.11
ENSMUSG00000018661	Cog1	4524.46	-0.19218	0.0925384	-2.07676	0.0378238	0.733687	4295.92	4299.91	3870.25	4260.71	3879.99	4188.38	3740.64	5478.69	4921.43	4015.52	4687.18	5258.47	5183.3	4804.11	5062.82	4443.98
ENSMUSG00000006169	Clint1	4907.43	-0.213559	0.102792	-2.07758	0.0377477	0.733428	4902.06	4387.95	4690.12	4687.3	4900.03	4738.1	4731.94	3873.64	4469.45	4919.89	5376.83	5401.69	5149.11	7168.18	4542.44	4580.2
ENSMUSG00000028329	Xpa	1224.22	-0.238299	0.107224	-2.22244	0.0262537	0.705326	1071.04	1072.8	1139.75	1482.34	1079.02	1369.95	1053.56	1163.44	1115.31	918.631	1391.39	1296.35	1435.77	1284.08	1224.48	1489.55
ENSMUSG00000024335	Brd2	17861.7	-0.256182	0.105779	-2.42186	0.0154415	0.653949	15494.7	19839.8	17004.7	15884.3	19215.5	13792.8	13975.2	18773	18090.1	14416.4	21156.4	19248.1	18868	20408.2	22205.5	17413.7
ENSMUSG00000053838	Nudcd3	6842.6	-0.257302	0.123628	-2.08125	0.0374107	0.733175	7047.08	7320.49	5838.51	6094.23	6684.28	6909.08	4522.33	7652	6223.38	5467.31	6745.63	8062.3	9144.48	7378.22	6542.79	7849.52
ENSMUSG00000029577	Ube3b	7683.87	-0.259737	0.113474	-2.28896	0.0220816	0.685642	7091.22	7367.23	7029.42	6600.67	6902.74	6031.26	7031.32	9280.59	8399.1	5810.58	7540.95	7826.8	9232.08	9287.94	7818.53	9691.47
ENSMUSG00000032185	Carm1	4086.4	-0.261294	0.10019	-2.60798	0.00910794	0.560611	3851.62	4433.6	3780.19	3228.62	3224.6	3589.79	3364.76	4455.36	3667.06	4437.48	4460.52	4049.24	4377.81	5009.68	4518.51	4933.59
ENSMUSG00000000374	Trappc10	9064.45	-0.264348	0.119194	-2.21779	0.0265691	0.705326	7188.32	8321.56	7893.23	8926.58	7815.63	9689.98	6909.97	9852.22	10378.1	7316.54	10978.7	10285.9	8195.85	9085.35	11593.6	10599.6
ENSMUSG00000059439	Bcas3	2528.17	-0.265405	0.108782	-2.43979	0.0146956	0.638783	2015.55	2794.5	2136.85	2253.45	2703.78	2028.75	2454.62	2270.83	2786.89	2049.95	2932.01	2316.59	3042.46	2754.36	3146.21	2763.92
ENSMUSG00000028826	Maco1	4977.07	-0.280815	0.126299	-2.22342	0.0261876	0.705326	3404.37	5154.24	5033.05	5229.97	4532.88	4660.44	4817.83	3942.01	4486.84	4784.75	4974.33	4843.58	6954.51	4415.31	6258.24	6140.83
ENSMUSG00000009640	Dmap1	1775.71	-0.282656	0.125889	-2.24528	0.0247499	0.705266	1644.81	1435.84	1899.82	1829.08	1616.45	1631.72	1445.19	1610.65	1720.99	1592.06	2215.74	1836.74	1820.35	1659.47	1644.03	2808.34
ENSMUSG00000062963	Ufc1	574.543	-0.288453	0.140367	-2.05499	0.03988	0.734195	700.294	535.858	481.98	581.107	456.86	534.891	478.316	535.764	498.639	505.218	734.01	493.882	687.973	761.209	461.421	745.27
ENSMUSG00000049106	Dcaf5	7513.59	-0.290768	0.140271	-2.0729	0.0381812	0.733847	5007.99	8262.86	5644.71	8121.46	5956.62	7149.04	5492.36	8520.66	7402.73	7768.73	9100.92	8920.14	7418.14	8680.17	7346	9424.95
ENSMUSG00000025871	4833439L19Rik	574.888	-0.310937	0.145278	-2.1403	0.0323309	0.721515	673.813	536.945	589.327	439.897	483.441	657.052	504.32	440.492	452.893	500.086	588.821	513.076	638.832	649.486	631.464	898.273
ENSMUSG00000020519	Sap30l	1363.55	-0.311049	0.130188	-2.38923	0.0168836	0.660706	1179.91	1228.23	1358.77	1085.33	1152.12	1318.47	1282.86	1438.04	1363.25	1091.98	1267.98	1220.31	1754.12	2016.98	1288.56	1769.89
ENSMUSG00000027130	Slc12a6	4638.23	-0.311905	0.150879	-2.06725	0.0387105	0.733847	3739.81	3057.54	3486.25	4684.35	4848.53	4773	3214.25	5168.21	5721.09	3838.75	5509.11	4752.04	4738.89	5872.19	5686.59	5121.14
ENSMUSG00000026918	Brd3	10732.5	-0.316232	0.145333	-2.17591	0.0295621	0.7135	7182.43	13501.9	8648.98	9089.23	8513.38	11282.4	8659.33	11022.4	11718.5	8670.25	11154.5	14840.1	11206.3	13612.4	11387.7	11230.4
ENSMUSG00000037262	Kin	846.164	-0.334577	0.141891	-2.35799	0.0183739	0.665896	1135.77	603.248	795.375	669.087	840.622	680.611	812.428	725.186	635.879	817.131	1034.07	817.23	1128.1	814.837	1045.89	983.164
ENSMUSG00000048833	Slc39a9	620.813	-0.335308	0.162168	-2.06766	0.0386719	0.733847	632.619	471.729	458.205	669.826	642.096	485.154	454.676	832.787	521.513	487.541	802.571	618.644	662.334	884.85	715.203	593.255
ENSMUSG00000024695	Zfp91	5229.57	-0.33761	0.146485	-2.30474	0.0211814	0.676357	4548.97	4466.21	3657	5567.1	4745.53	5034.78	5413.56	4428.46	4840.92	4883.4	5605.9	4715.13	7185.26	4760.91	5256.79	8563.2
ENSMUSG00000027782	Kpna4	5033.14	-0.338497	0.158779	-2.13187	0.0330176	0.721515	4363.6	4708.59	4084.22	4338.34	4939.07	3425.74	6175.56	4556.23	4394.43	4801.28	3546.64	5018.55	6025.1	6429.31	6501.77	7221.72
ENSMUSG00000039089	L3mbtl3	2290.34	-0.338981	0.170108	-1.99274	0.0462897	0.754428	1362.34	1738.01	2083.54	2288.2	1878.11	2669.22	1852.59	2667.61	2344.98	1941.61	1885.03	2617.79	3294.58	2243.41	3231.66	2546.75
ENSMUSG00000045248	Med26	2238.17	-0.341045	0.161905	-2.10646	0.0351646	0.727345	2253.89	2931.46	2038.15	1644.99	1588.21	1685.82	1617.76	2174.44	2382.49	2038.55	3067.52	2943.36	1897.27	2247.88	2561.74	2737.26
ENSMUSG00000053094	Tmem248	801.183	-0.341236	0.151492	-2.2525	0.0242908	0.70269	882.724	701.072	616.704	895.319	686.951	582.882	784.848	618.706	731.948	782.917	799.345	925.013	871.717	1249.81	648.554	1040.42
ENSMUSG00000115987	Vps28	1737.45	-0.343927	0.16311	-2.10857	0.0349821	0.726174	1980.24	1548.88	1179.37	1786.94	1731.91	1533.99	1284.44	1438.04	1900.32	1402.18	2193.96	1751.84	1818.21	2212.12	1345.81	2690.87
ENSMUSG00000030774	Pak1	2054.89	-0.345452	0.164802	-2.09616	0.0360678	0.730802	2115.6	1301.06	1658.47	1279.77	2101.56	2072.37	1787.97	2180.04	2248.91	1915.38	2529.51	2407.4	2236.98	1742.89	2159.28	3140.99
ENSMUSG00000038069	Cdkn2aip	2257.13	-0.349074	0.155135	-2.25013	0.0244409	0.703229	2865.91	1657.57	1831.38	1715.97	1966.99	2174.47	1554.72	2163.23	2488.62	2059.08	3269.97	2215.45	2469.86	3119.32	2390.85	2170.66
ENSMUSG00000030847	Bag3	1869.03	-0.350294	0.167013	-2.09741	0.0359576	0.730531	1609.5	1766.27	2097.95	1548.14	2065.01	1776.57	1237.16	1497.45	1909.47	1438.1	1991.51	2160.09	1980.59	1587.96	1945.66	3293.01
ENSMUSG00000011096	Akt1s1	1941.83	-0.351708	0.143277	-2.45474	0.0140985	0.6313	1877.26	1609.75	1842.19	1495.65	1925.46	1748.65	1538.96	2214.79	1891.17	1453.5	1585.78	1996.2	2209.2	2571.13	2109.72	2999.84
ENSMUSG00000037174	Elf2	4307.11	-0.352581	0.171767	-2.05266	0.0401053	0.734195	2459.86	2985.8	2923.58	3431.2	4008.74	5017.33	3899.81	5432.73	4856.47	3998.98	4685.57	4818.48	5055.1	4851.78	4787.68	5700.58
ENSMUSG00000037876	Jmjd1c	11053.2	-0.353749	0.177476	-1.99322	0.0462375	0.754191	8468.27	11013.9	14553.8	8525.13	8236.77	8710.95	9886.25	10444	9039.55	11222	9107.37	11911.5	9368.82	15173.5	17939	13251
ENSMUSG00000039156	Stim2	1949.79	-0.354962	0.133492	-2.65905	0.00783612	0.545123	1274.06	1797.79	1894.78	1737.41	1915.49	1554.93	2171.73	2256.26	1492.26	1545.31	2031.84	2074.45	2529.69	2664.98	2065.29	2190.4
ENSMUSG00000025856	Pdgfa	882.023	-0.357411	0.15111	-2.36524	0.0180185	0.664436	812.106	896.72	922.174	630.642	859.727	636.982	703.684	1013.24	645.029	854.195	965.506	1035.75	1305.44	1145.54	739.983	945.654
ENSMUSG00000040865	Ino80d	8998.66	-0.362881	0.183225	-1.98053	0.0476445	0.760403	7582.6	11779.1	6773.66	6611.76	10649	7784.27	5656.26	8383.92	10032.3	6018.14	9886.55	12116.7	12298	8081.33	11331.3	8993.59
ENSMUSG00000075467	Dnlz	1258.27	-0.36836	0.186644	-1.97359	0.048428	0.761269	794.452	1116.28	819.87	1301.21	1354.8	1506.07	1157.57	1230.69	1045.77	1015.57	1410.75	1553.99	1040.51	2048.26	1047.6	1688.95
ENSMUSG00000000743	Chmp1a	1031.17	-0.371389	0.132374	-2.8056	0.00502227	0.46375	1188.73	892.372	764.396	939.679	976.019	976.415	770.664	1065.92	1039.37	682.558	1370.42	1095.55	1277.66	1343.66	1062.12	1053.25
ENSMUSG00000034932	Mrpl54	1975.89	-0.374863	0.190238	-1.97049	0.0487819	0.761269	2192.1	2334.73	1603	1474.21	1640.54	1607.29	1705.23	1275.52	2045.79	1903.41	2318.18	2003.58	2653.61	2179.35	1337.27	3340.39
ENSMUSG00000022867	Usp25	6322.75	-0.375133	0.182501	-2.05551	0.0398295	0.734195	6717.53	4689.03	5980.44	5984.81	4635.88	6081.87	5312.7	6736.27	6198.68	4562.36	7115.06	5985.64	4753.85	6167.14	8795.21	11447.5
ENSMUSG00000055897	Ppp4r1l-ps	909.541	-0.375403	0.154296	-2.433	0.0149743	0.644585	785.624	628.247	816.989	912.324	603.886	852.509	762.784	978.497	860.038	984.777	1199.42	1130.24	1021.28	665.872	1177.48	1172.69
ENSMUSG00000024456	Diaph1	7688.6	-0.376458	0.150917	-2.49447	0.0126144	0.602962	8827.24	5448.79	6605.07	6215.48	7295.64	8390.71	6473.42	7616.14	7570.17	4712.9	7819.22	7377.96	11306.7	9962.75	9135.29	8260.16
ENSMUSG00000031657	Heatr3	2396.93	-0.37939	0.191058	-1.98573	0.047063	0.758108	2521.65	2729.29	1809.77	1407.67	2765.25	2092.44	1513.75	2183.4	2566.39	1955.87	3036.06	2303.3	1837.44	3505.14	3265.84	2857.69
ENSMUSG00000038880	Mrps34	1280.35	-0.380642	0.183202	-2.07772	0.0377354	0.733428	1571.25	1096.72	863.097	1006.22	1760.16	1176.24	1012.58	962.805	1152.82	906.086	1338.16	1837.48	1271.25	1841.2	1528.67	1160.84
ENSMUSG00000020792	Exoc7	7436.42	-0.382299	0.145472	-2.62798	0.00858927	0.555947	6355.61	6719.42	6747	7669.73	6754.88	6916.93	5690.94	7257.47	6631.45	6024.41	7365.11	7568.42	7950.14	7670.19	7645.92	14015
ENSMUSG00000020859	Spag9	12787	-0.382447	0.171446	-2.23071	0.0257004	0.705326	15062.2	8149.82	10235.4	12186.3	14097.9	12570.4	10447.3	10487.7	12780.7	8784.87	13288.8	9936.69	17568.9	18845.5	13907.6	16242
ENSMUSG00000000420	Galnt1	3173.28	-0.383346	0.175268	-2.1872	0.0287279	0.71283	3101.3	1952.13	2439.44	3973.12	2275.16	3203.24	2401.82	2968	3404.47	2766.73	4097.55	2814.9	2931.36	3521.52	3986.17	4935.56
ENSMUSG00000005686	Ampd3	2587.29	-0.390961	0.198702	-1.96758	0.0491166	0.761269	1889.03	1766.27	2269.41	2449.38	2145.58	2593.3	2044.07	3318.82	2233.36	2452.53	2731.97	2433.23	3448.41	5079.69	2163.55	2377.95
ENSMUSG00000028745	Capzb	4574.44	-0.393566	0.167002	-2.35666	0.0184403	0.665896	5928.96	3668.4	3190.15	4244.45	4419.91	4160.45	2969.97	3440.99	4618.59	4298.35	6091.48	5711.01	5208.94	4019.07	4370.69	6849.58
ENSMUSG00000025340	Rabgef1	1695.52	-0.395247	0.166479	-2.37416	0.017589	0.662685	982.766	1508.66	1666.4	1121.55	1829.1	1689.31	1535.81	1862.84	1611.2	1344.59	1851.16	1553.25	2619.42	2282.14	2047.34	1622.81
ENSMUSG00000044496	2510039O18Rik	3261.9	-0.395848	0.173862	-2.27679	0.0227987	0.695688	3024.8	2897.76	2613.07	3352.09	3023.58	2695.4	2320.66	3729.05	3492.3	2021.44	3746.68	4146.69	3202.71	4160.58	5260.2	2503.32
ENSMUSG00000031916	Cog8	2716.5	-0.401163	0.194157	-2.06618	0.0388117	0.733894	1174.02	2468.42	2640.44	2358.44	2874.9	2600.28	2196.94	2814.44	3159.27	1957.01	2836.02	3171.47	2486.96	4361.68	3486.3	2877.43
ENSMUSG00000013076	Amotl1	26979.4	-0.40458	0.165556	-2.44377	0.0145346	0.638783	24489.7	24436.4	23364.1	19829.4	24309.9	26762.9	15264.3	35694.4	24077.4	22361.3	26009	31377.4	34441.4	31254.3	26610.3	41388.7
ENSMUSG00000031934	Panx1	1376.22	-0.407721	0.162594	-2.5076	0.0121554	0.590685	1124	1436.93	1179.37	749.673	1337.35	1262.62	1133.93	1071.53	1422.72	1540.74	1635.79	1596.07	1867.35	1215.55	2049.05	1396.76
ENSMUSG00000029427	Zcchc8	11066	-0.408033	0.199212	-2.04823	0.0405376	0.735657	9748.22	8399.82	6994.11	9770.88	12009.6	11046	8774.38	17063.7	8033.12	6736.05	10113.2	12103.4	15774.2	14498.7	13689.7	12301.4
ENSMUSG00000049606	Zfp644	6302.75	-0.411217	0.200513	-2.05082	0.040284	0.734195	6535.1	4009.7	5040.26	6630.98	4463.11	6889.88	6400.14	5298.23	5680.83	5146.27	6338.3	5890.41	4572.24	8187.1	7597.22	12164.2
ENSMUSG00000068015	Lrch1	5277.85	-0.411835	0.208539	-1.97486	0.0482842	0.761269	4566.63	3719.48	4479.75	4199.35	4496.33	4462.37	3776.88	7600.45	6379.84	3281.07	6332.65	6377.64	4914.09	8669.74	7037.53	4151.8
ENSMUSG00000020484	Xbp1	6244.28	-0.414473	0.206416	-2.00796	0.0446481	0.748496	4275.33	4379.25	5053.95	5360.83	9305.82	5450.13	4700.42	6777.75	6731.17	3475.51	6783.54	7038.37	8042.02	9982.12	6758.97	5793.37
ENSMUSG00000040188	Scamp2	1113.83	-0.414895	0.207587	-1.99865	0.0456457	0.752799	1073.98	990.196	745.664	742.28	1227.71	1107.3	685.56	1033.42	1190.33	1109.66	1931.01	1804.25	961.453	1182.78	894.645	1141.1
ENSMUSG00000024474	Ik	8912.26	-0.418048	0.183982	-2.27222	0.0230732	0.695889	6211.43	7898.74	5768.63	7939.58	10967.1	7601.9	9237.72	5460.75	9850.18	8204.95	8900.07	11234.5	10039.7	15364.2	8766.15	9150.54
ENSMUSG00000037058	Paip2	1229.96	-0.418157	0.165015	-2.53406	0.011275	0.574164	1359.39	767.375	927.217	1214.71	930.333	1096.83	1338.02	1100.67	1167.46	1029.25	1640.63	1367.96	1081.1	1123.19	1530.38	2004.83
ENSMUSG00000029416	Slc15a4	1092.95	-0.419025	0.162923	-2.57192	0.0101136	0.560984	859.185	1127.15	1120.3	981.82	896.276	1077.63	970.816	1144.38	761.225	767.521	1881	1317.76	959.316	1346.64	1310.78	965.396
ENSMUSG00000048915	Efna5	2648.95	-0.419183	0.194185	-2.15868	0.0308752	0.721044	2095	2280.39	1708.18	1494.17	2785.18	2686.67	2035.4	2734.86	3015.62	2674.92	2544.03	2754.37	4495.33	3520.03	3372.65	2186.46
ENSMUSG00000032667	Pon2	2493.49	-0.421874	0.200866	-2.10028	0.0357044	0.730531	3080.71	1938	1951.69	1552.58	2617.39	1861.21	2248.16	2554.4	2368.77	1945.03	2649.7	2190.35	3698.39	4625.35	2211.41	2402.63
ENSMUSG00000032030	Cul5	3268.21	-0.42376	0.203523	-2.08212	0.0373312	0.733175	2609.92	2674.94	2757.88	2356.96	2922.24	2362.07	3813.92	2863.76	3674.38	2937.79	3629.72	3591.53	3192.02	2518.99	3410.25	6974.94
ENSMUSG00000019920	Lims1	1446.08	-0.42389	0.187074	-2.26589	0.0234579	0.697642	1894.91	1040.19	1082.83	1386.97	963.559	1190.2	1202.49	1204.91	1589.24	1272.74	1696.29	1460.97	1192.2	1821.84	1545.76	2592.16
ENSMUSG00000079020	Slc45a4	1614.04	-0.426107	0.180063	-2.36643	0.0179604	0.664405	1688.95	1551.05	1721.15	1608.77	1206.11	1344.64	1106.35	1899.83	1227.84	945.431	1609.18	2289.28	2085.28	2313.42	1319.32	1908.09
ENSMUSG00000030987	Stim1	6693.64	-0.427996	0.198653	-2.15449	0.0312016	0.721044	5893.65	4341.21	4973.26	6164.47	6146.01	6726.71	3879.32	6898.8	10186.9	4051.44	8146.71	7024.34	7680.94	9299.86	7590.38	8094.33
ENSMUSG00000020521	Rnft1	1033.45	-0.429825	0.210679	-2.04019	0.0413312	0.7369	1697.77	671.725	837.161	838.392	954.422	840.293	978.696	754.328	862.783	715.631	1167.96	803.942	1476.36	1358.56	1037.34	1539.9
ENSMUSG00000010362	Rdm1	739.255	-0.429826	0.155291	-2.76788	0.00564222	0.48534	653.216	621.726	717.567	646.168	532.449	585.5	628.036	841.754	821.611	494.384	835.642	606.832	824.713	951.884	1121.94	944.667
ENSMUSG00000030590	Fam98c	709.858	-0.431636	0.202218	-2.13451	0.0328012	0.721515	585.54	616.291	592.209	615.856	1000.11	507.841	753.328	521.193	699.01	383.761	718.685	782.533	803.347	1279.61	788.689	709.734
ENSMUSG00000049643	2310022A10Rik	972.418	-0.433625	0.203148	-2.13453	0.0327994	0.721515	691.467	990.196	635.436	576.671	1027.52	864.725	660.344	1149.99	1241.57	757.827	950.18	1416.68	922.994	1020.41	1123.65	1529.04
ENSMUSG00000032328	Tmem30a	4391.83	-0.433903	0.184443	-2.3525	0.0186475	0.665896	5505.26	3134.71	2867.38	4129.85	4590.2	3170.95	3903.75	3847.86	4893.07	2773	4216.93	4202.79	5110.65	7349.91	5449.9	5123.12
ENSMUSG00000020444	Guk1	2155.45	-0.434101	0.211191	-2.05549	0.0398313	0.734195	3383.78	1690.18	1803.28	2119.64	1381.38	1424.05	1686.32	2271.95	1711.84	1580.09	2510.15	2137.94	3433.45	2977.8	1745.71	2629.67
ENSMUSG00000026889	Rbm18	2098.94	-0.440248	0.208	-2.11657	0.0342961	0.724397	2292.14	1510.84	1688.73	1979.17	1432.05	1967.66	1917.2	1665.57	2388.89	1672.47	2402.87	1565.8	2313.9	2446	1891.83	4447.93
ENSMUSG00000030051	Aplf	2079.38	-0.444376	0.146552	-3.03222	0.00242766	0.402582	2303.91	1718.44	2279.5	1464.6	1888.91	1789.66	1887.26	1563.58	1981.75	1438.67	2235.1	2188.14	2899.31	3281.69	2032.82	2316.75
ENSMUSG00000023845	Lnpep	10622.5	-0.445494	0.193285	-2.30486	0.0211746	0.676357	12264	8748.72	6535.19	10052.6	9954.56	10885.4	7626.26	8220.27	11563.9	7692.89	13558.2	10620.3	7608.29	11602.9	15485.8	17540
ENSMUSG00000002897	Il17ra	2481.13	-0.450681	0.179803	-2.50653	0.0121922	0.591244	1477.09	2414.08	2481.22	2186.18	1284.19	2261.72	2454.62	2872.72	2478.56	1895.42	2531.12	2941.14	3459.09	3164.01	3500.82	2296.02
ENSMUSG00000035725	Prkx	1235.98	-0.454061	0.230203	-1.97244	0.0485599	0.761269	1488.86	843.46	887.593	868.704	1019.21	1126.5	717.08	1668.94	1352.27	884.987	1685	1433.66	1591.74	1963.35	1471.42	772.909
ENSMUSG00000020109	Dnajb12	4893.82	-0.457401	0.174947	-2.61451	0.00893558	0.560611	5920.14	4234.69	3948.06	4004.91	4319.4	3614.22	3276.5	3545.23	6018.44	4057.71	5502.66	6433.75	5576.43	5538.51	4151.08	8159.48
ENSMUSG00000093803	Ppp2r3d	2060.58	-0.459923	0.231646	-1.98545	0.0470939	0.758108	1809.58	2052.13	1755.73	2068.62	1196.97	1684.95	1189.88	2906.35	2189.44	1210.01	1795.5	2749.2	2100.24	3688.36	2721.53	1850.84
ENSMUSG00000030269	Mtmr14	1818.64	-0.460453	0.210251	-2.19001	0.0285233	0.711531	2300.97	1295.62	1370.29	1700.44	1334.03	1324.57	1183.58	1702.56	2721.93	1011.58	2353.67	1898.75	2021.19	2346.19	2536.96	1995.94
ENSMUSG00000063200	Nol7	1915.41	-0.462365	0.162533	-2.84475	0.00444459	0.45148	1812.53	1513.01	1539.6	1423.2	1791.72	1716.36	1958.97	1435.8	2355.04	1237.39	2505.31	2109.89	1527.64	2377.48	2483.99	2858.68
ENSMUSG00000020227	Irak3	1398.04	-0.468057	0.194348	-2.40834	0.0160252	0.660706	1147.54	636.943	1176.49	1056.49	1606.49	1719.85	948.752	1618.5	1321.17	991.049	1545.45	1852.24	1653.7	1792.04	1653.43	1648.48
ENSMUSG00000058126	Tpm3-rs7	786.607	-0.468876	0.178354	-2.62891	0.00856585	0.555947	388.399	632.595	625.349	592.937	776.662	743.437	828.188	819.337	877.422	582.769	1084.88	690.253	1066.14	1151.5	913.444	812.394
ENSMUSG00000030956	Fam53b	2757.85	-0.470363	0.204807	-2.29662	0.0216404	0.679511	1750.74	2384.73	1914.23	3530.26	1909.67	2987.71	1579.94	2590.27	3208.68	2238.13	3012.67	3409.92	2211.34	4165.05	3302.58	3929.7
ENSMUSG00000031987	Egln1	3979.47	-0.472986	0.186146	-2.54095	0.0110553	0.572964	3666.25	4349.91	2904.85	3386.1	3415.65	3788.74	2292.29	4287.23	3539.88	3107.72	3906.39	4530.57	5587.11	6439.74	2844.58	5624.57
ENSMUSG00000046574	Prr12	25473.2	-0.473214	0.240538	-1.96732	0.0491467	0.761269	17678	20493	18341.2	21600	21224.9	28371.9	12118.7	35774	32697	14062.9	29499.9	28668	24946.5	41796.5	35742.2	24556.4
ENSMUSG00000042677	Zc3h12a	5826.37	-0.473339	0.227089	-2.08437	0.0371261	0.733175	4313.58	3733.61	5298.9	4752.36	4385.02	7996.31	4355.28	7722.62	5004.69	3295.89	6802.1	6017.38	5290.13	8855.95	10085.5	5312.64
ENSMUSG00000054716	Zfp771	892.237	-0.473505	0.215257	-2.19972	0.027827	0.706118	682.64	1053.24	835.72	730.451	937.809	705.916	761.208	553.697	914.934	616.412	1372.03	1323.66	628.149	642.038	1139.88	1378.01
ENSMUSG00000067873	Htatsf1	4558.67	-0.475036	0.236898	-2.00524	0.0449376	0.750726	3157.21	3099.93	4402.66	4192.7	4703.17	4075.81	4698.06	3298.64	4415.47	3726.98	4759.77	3792.33	3608.65	4376.58	5279	11351.8
ENSMUSG00000005362	Crbn	1944.96	-0.476517	0.23535	-2.02472	0.0428962	0.745127	1818.41	1354.32	1593.63	2342.17	1404.64	1586.35	1847.86	1480.64	1878.36	1654.79	2033.45	1619.7	2070.33	1826.31	1744.86	4863.51
ENSMUSG00000044857	Lemd2	2903.22	-0.477268	0.207017	-2.30545	0.0211415	0.676357	1686	2289.08	2277.34	2374.7	2540.97	2506.05	2513.72	4141.52	2973.54	2004.91	2761.81	3146.37	3215.52	4244	5243.97	2531.94
ENSMUSG00000044477	Zfand3	1974.07	-0.478249	0.231236	-2.06823	0.0386188	0.733847	1756.62	1434.75	1112.37	2343.65	1721.95	1174.49	1607.52	2502.85	2403.53	1146.72	2024.58	1748.89	2709.16	2437.06	2001.2	3459.83
ENSMUSG00000062997	Rpl35	1445.89	-0.480532	0.241855	-1.98686	0.0469378	0.757956	1568.31	1555.4	1061.22	818.43	1387.19	1225.97	665.072	1047.99	2128.14	1137.6	1926.17	1488.29	1350.31	2517.5	1379.14	1877.49
ENSMUSG00000020948	Klhl28	545.723	-0.48232	0.228696	-2.109	0.0349443	0.726033	411.938	572.814	294.663	391.841	568.998	253.92	631.188	492.051	532.492	600.446	583.982	511.599	521.321	598.838	842.521	922.951
ENSMUSG00000003955	Fam162a	869	-0.483186	0.21537	-2.24352	0.0248634	0.705266	1274.06	699.985	860.215	873.14	583.119	876.941	686.348	468.513	623.07	624.965	1052.62	1204.07	950.77	829.733	804.924	1491.53
ENSMUSG00000034320	Slc26a2	2683.15	-0.485923	0.181069	-2.68364	0.0072825	0.536975	2921.82	1851.05	2242.76	2022.05	2865.76	1649.17	1742.27	2803.23	3156.52	2080.18	3676.5	3561.26	2683.52	3561.74	3743.5	2369.07
ENSMUSG00000052423	B4galt3	1120.94	-0.489228	0.196013	-2.49589	0.0125641	0.602214	629.676	1060.85	965.401	818.43	1062.41	1346.39	776.18	1228.45	944.212	895.251	934.855	1235.81	1666.52	1991.66	1157.83	1221.06
ENSMUSG00000036275	9530068E07Rik	1153.67	-0.491816	0.188234	-2.6128	0.00898048	0.560611	1200.5	965.196	747.105	1365.53	1141.32	1097.7	665.072	889.95	1152.82	788.62	1386.55	1274.2	1196.47	2115.3	1222.77	1249.68
ENSMUSG00000020922	Lsm12	505.348	-0.492078	0.225884	-2.17846	0.0293721	0.7135	361.917	471.729	350.858	547.099	457.691	452.868	345.932	401.262	489.49	503.508	498.482	601.664	692.246	494.563	319.577	1096.68
ENSMUSG00000019817	Plagl1	447.618	-0.49458	0.21012	-2.3538	0.0185825	0.665896	408.995	317.384	384.719	485.735	332.262	315.873	223.004	616.464	445.573	355.249	527.519	784.748	412.356	507.969	498.164	545.873
ENSMUSG00000022255	Mtdh	4711.29	-0.496022	0.23463	-2.11406	0.0345104	0.724397	1774.28	3914.05	4741.27	4102.5	5030.44	3917.88	5666.51	4282.75	4683.55	2709.7	3655.53	4384.4	6950.23	6563.38	6747.86	6256.32
ENSMUSG00000021770	Samd8	1500.57	-0.49882	0.208935	-2.38744	0.0169663	0.660706	1288.78	1367.36	1209.63	1032.09	1684.57	1130.86	1310.44	1675.66	1452	839.94	1426.88	1171.58	1786.17	3035.9	1868.76	1728.43
ENSMUSG00000019558	Slc6a8	6410.81	-0.502301	0.24066	-2.08718	0.0368715	0.732229	6399.75	4827.07	3882.5	3697.35	4596.84	8418.64	3959.7	8074.56	8051.42	3544.51	9612.31	7595.74	5884.09	9480.11	7661.31	6887.09
ENSMUSG00000009687	Fxyd5	1106.22	-0.502721	0.236035	-2.12986	0.0331832	0.721515	1103.4	715.202	968.283	861.311	1098.96	859.49	806.124	968.409	1289.14	894.681	912.27	2036.8	1922.91	1643.08	771.599	847.93
ENSMUSG00000030189	Ybx3	19132.3	-0.503505	0.253483	-1.98634	0.046995	0.758083	29035.7	15942	14194.3	8830.47	18720.5	15034.5	9513.52	19587.9	19823.9	14740.3	23119.7	27179.7	19722.6	23377	14521.1	32773.1
ENSMUSG00000000295	Hddc2	330.671	-0.503994	0.250293	-2.01362	0.0440494	0.747079	320.723	260.864	320.6	354.875	353.859	235.596	284.468	152.435	254.352	323.317	486.383	309.322	243.568	297.929	358.029	734.412
ENSMUSG00000041560	Nop53	21976.5	-0.504853	0.245945	-2.05271	0.0401007	0.734195	25937.4	17763.7	14388.1	13200.6	24900.5	18702.8	12634	21289.3	28974.1	12136.1	25738.7	23620.7	27444.1	43727.1	22584	18582.4
ENSMUSG00000048154	Kmt2d	151971	-0.506705	0.241523	-2.09796	0.035909	0.730531	85324.1	178373	117123	109511	146630	166762	84498	169754	162115	92487.5	112110	159668	157941	278680	240227	170327
ENSMUSG00000027706	Sec62	6801.58	-0.508971	0.173756	-2.92923	0.00339805	0.429366	7303.07	4482.51	5729.01	5055.49	7128.68	6340.16	5158.25	6336.13	6804.37	4366.2	7282.83	6293.48	9135.94	12304.5	8376.51	6728.16
ENSMUSG00000028640	Tfap2c	4901.57	-0.509741	0.254379	-2.00387	0.0450845	0.751644	4675.49	4035.78	3461.03	3088.15	4250.46	4727.63	2415.22	5958.41	6542.7	3144.21	8807.31	6406.43	3219.8	6299.71	7113.58	4279.13
ENSMUSG00000021171	Esyt2	4313.18	-0.511148	0.187069	-2.7324	0.00628747	0.49818	3263.14	2683.64	3437.26	4622.98	4759.65	3834.11	3326.15	4064.18	4541.73	2664.09	5242.12	3980.58	4978.19	7875.76	5739.57	3997.81
ENSMUSG00000026279	Thap4	1009.97	-0.512692	0.239866	-2.13741	0.0325648	0.721515	1076.92	1198.89	786.73	595.894	823.179	660.542	791.94	905.642	946.042	919.201	1181.68	936.825	2292.53	671.83	1026.24	1345.43
ENSMUSG00000019872	Smpdl3a	2639.18	-0.513499	0.258308	-1.98793	0.0468191	0.757335	2951.24	2056.48	1662.8	3029.74	1956.19	2410.06	1475.14	3091.29	2948.83	1168.39	3562.77	3094.7	1751.98	4741.54	3641.81	2683.96
ENSMUSG00000038764	Ptpn3	7702.34	-0.516634	0.220019	-2.34813	0.018868	0.665896	6794.03	8261.78	6695.13	4169.04	6530.61	6043.48	5682.27	7452.49	8920.61	5764.96	6989.23	7037.63	11011.8	8638.46	6802.55	16443.3
ENSMUSG00000026675	Hsd17b7	1218.04	-0.517207	0.256584	-2.01574	0.0438267	0.747044	1706.6	1047.8	878.947	547.099	1307.45	1042.73	946.388	874.259	1006.43	1130.75	1671.28	1528.15	1510.55	2468.34	975.821	845.956
ENSMUSG00000028273	Pdlim5	5177.38	-0.517669	0.188368	-2.74817	0.00599288	0.4944	4534.26	3853.18	5221.09	3173.91	3988.8	4764.28	4493.96	4273.78	4409.98	5848.79	6012.43	5764.17	5518.74	5020.11	4985.92	10974.7
ENSMUSG00000027519	Rab22a	1089.57	-0.519276	0.16419	-3.16266	0.00156334	0.317753	835.645	723.897	929.379	734.147	1000.94	1217.25	1011	832.787	1153.73	927.184	1221.2	999.575	1523.37	1832.26	1429.55	1061.15
ENSMUSG00000028165	Cisd2	1361.68	-0.522983	0.252148	-2.07412	0.0380686	0.733847	1588.9	1047.8	729.094	882.012	1100.62	916.207	1155.21	1328.2	1926.85	1026.4	1938.27	2042.71	2333.12	1778.64	898.063	1094.71
ENSMUSG00000033377	Palmd	11792.6	-0.524635	0.255608	-2.0525	0.0401209	0.734195	11092.9	7081.37	7176.39	11616.2	11351.7	10416.8	8602.6	15912.6	10078.9	7938.66	14186.6	12484.4	21143.4	22335.8	7217.83	10045.8
ENSMUSG00000019731	Slc35e1	2118.54	-0.526355	0.231743	-2.27129	0.0231295	0.696039	2477.51	1636.92	1252.14	1499.35	1605.66	2025.25	1189.88	2001.83	2777.74	1720.94	3586.97	2320.28	2916.41	2109.34	1476.55	3299.92
ENSMUSG00000034220	Gpc1	6128.17	-0.527914	0.231091	-2.28444	0.0223459	0.689459	8527.11	6542.25	4159.87	2494.47	6583.77	5412.6	3780.82	4703.06	6133.72	4239.61	8303.19	5944.3	8080.47	8166.24	6164.25	8814.92
ENSMUSG00000039270	Megf9	7138.2	-0.529219	0.263701	-2.00689	0.0447612	0.748496	7653.22	7768.31	4723.98	3301.07	7320.56	5861.98	3834.41	7321.36	8340.54	5087.54	9893	10528	7672.39	12873.5	7979.17	4052.1
ENSMUSG00000022472	Desi1	1285.8	-0.534298	0.187932	-2.84303	0.00446865	0.45148	1509.46	948.892	971.885	1013.61	1019.21	1179.73	776.968	1583.75	1207.71	801.735	1498.67	1834.52	1715.66	2031.88	1326.16	1152.95
ENSMUSG00000038538	Ubn2	5929.05	-0.535371	0.246844	-2.16886	0.030093	0.713686	2939.47	4781.42	5694.42	3615.29	5570.37	5150.83	5519.15	6689.2	6834.56	3944.24	5865.63	5217.13	5805.04	8005.36	13623.9	5608.78
ENSMUSG00000067365	Tmem128	337.389	-0.537257	0.234114	-2.29486	0.0217414	0.680518	382.514	344.558	242.071	363.747	302.358	228.616	173.36	245.465	301.013	299.938	404.109	248.048	643.105	566.066	293.943	359.309
ENSMUSG00000042650	Alkbh5	5400.16	-0.53819	0.1997	-2.695	0.00703897	0.523977	5443.46	4121.65	3437.26	5125.72	4085.16	4845.43	2990.46	6017.81	6979.12	3130.53	5633.33	7095.95	6046.47	7670.19	5590.89	8189.09
ENSMUSG00000030814	Bcl7c	1454.4	-0.539119	0.233915	-2.30476	0.0211799	0.676357	1568.31	941.284	969.724	847.263	1287.51	1663.13	925.9	1423.47	1945.15	864.459	2158.47	1618.22	1363.13	2302.99	2170.39	1221.06
ENSMUSG00000062373	Tmem65	2392.44	-0.539695	0.159096	-3.39227	0.000693173	0.245488	1886.09	2042.35	1940.89	1480.12	2153.89	1917.05	1792.7	2542.07	2818	1878.32	3143.34	3203.96	2074.6	2666.47	3858.85	2880.4
ENSMUSG00000032601	Prkar2a	2538.83	-0.541466	0.274272	-1.9742	0.0483596	0.761269	2265.66	2265.17	1572.74	1546.66	3043.52	2160.5	2564.15	1448.13	2299.23	2518.11	2556.94	2159.35	3454.82	2711.16	1620.1	6434.99
ENSMUSG00000026176	Ctdsp1	943.984	-0.542063	0.256027	-2.11721	0.0342418	0.724397	856.242	579.335	638.317	1252.41	670.338	920.57	540.568	1041.26	1052.17	514.342	1585.78	1439.57	702.929	765.678	1078.36	1465.86
ENSMUSG00000002409	Dyrk1b	3799.17	-0.542205	0.244081	-2.22142	0.0263227	0.705326	2389.24	2629.29	3183.66	3866.66	2564.23	2753.86	2391.58	5569.48	4868.37	2225.01	3693.44	3763.54	3858.63	4534.48	5390.09	7105.24
ENSMUSG00000113361	B930059L03Rik	229.086	-0.54251	0.275204	-1.9713	0.0486893	0.761269	105.927	160.866	175.069	169.305	235.906	232.106	108.744	252.19	296.439	217.826	262.146	332.946	138.876	461.79	254.636	260.598
ENSMUSG00000039234	Sec24d	866.34	-0.547028	0.265073	-2.06368	0.0390476	0.734195	1085.75	306.515	678.662	1219.14	494.239	883.049	624.884	634.398	845.399	615.842	1032.45	974.475	1113.15	1546.25	757.928	1049.3
ENSMUSG00000042292	Mrtfa	2720.18	-0.549921	0.243628	-2.25721	0.0239948	0.69919	1497.69	2182.56	2395.49	1820.21	1903.03	1684.08	1809.25	2635.1	3669.8	3566.18	3549.87	2342.43	4854.27	4017.58	3342.74	2252.59
ENSMUSG00000063235	Ptpmt1	1129.88	-0.552016	0.258991	-2.13141	0.033055	0.721515	1224.04	916.284	693.071	1199.92	797.428	1225.1	970.028	588.443	959.766	1046.93	1690.64	1272.72	852.488	1471.77	719.476	2450.01
ENSMUSG00000039960	Rhou	1029.8	-0.5524	0.194388	-2.84174	0.00448684	0.45148	817.991	822.808	800.418	989.213	1174.55	809.753	772.24	1036.78	854.549	680.847	967.925	857.833	1690.02	1640.1	895.499	1666.25
ENSMUSG00000055239	Kcmf1	2310.59	-0.553831	0.277173	-1.99814	0.0457013	0.752799	3554.44	2094.52	1840.75	1464.6	1655.49	1944.1	1467.26	2222.63	2451.11	969.381	2893.29	2648.06	1944.27	2676.89	1972.15	5170.5
ENSMUSG00000064043	Trerf1	2116.42	-0.554907	0.252743	-2.19554	0.0281251	0.706118	1350.57	1333.67	1698.1	1407.67	1779.26	2664.85	1190.67	2565.61	2851.85	1155.27	1997.96	2791.28	2380.13	2982.27	3802.45	1911.05
ENSMUSG00000023036	Pcdhgc4	643.886	-0.555126	0.227547	-2.43962	0.0147029	0.638783	273.644	521.728	438.753	657.997	413.666	746.927	435.764	768.899	569.089	646.634	889.685	923.536	546.96	838.671	1027.09	603.126
ENSMUSG00000023965	Fbxl17	2714.75	-0.559788	0.213659	-2.62	0.00879289	0.560014	1265.24	2708.64	2540.3	2617.94	1673.77	2444.96	2257.62	2644.07	2614.88	2279.18	2565	2592.69	2414.31	3430.66	4049.4	5337.32
ENSMUSG00000034640	Tiparp	1584.54	-0.561747	0.274196	-2.04871	0.0404907	0.735376	1268.18	709.767	994.219	2195.05	1168.73	1622.12	1134.72	1674.54	1871.04	808.577	2508.54	1635.94	1123.83	1955.91	1744.86	2936.66
ENSMUSG00000042444	Mindy2	3021.83	-0.563237	0.248551	-2.26609	0.0234461	0.697642	2509.88	2104.3	1689.45	3562.06	2340.78	3404.8	1542.12	2843.58	3818.02	1814.45	3393.39	3723.68	2459.18	5846.86	4343.34	2953.44
ENSMUSG00000090733	Rps27	775.237	-0.563414	0.274073	-2.05571	0.0398109	0.734195	1265.24	431.512	559.068	476.863	724.331	506.096	561.056	558.18	1084.2	413.412	1088.92	597.973	1228.52	890.809	871.574	1146.04
ENSMUSG00000037349	Nudt22	589.941	-0.563662	0.192182	-2.93296	0.00335751	0.429366	400.168	584.77	427.226	748.934	335.584	643.09	349.872	554.818	485.83	468.154	785.633	552.941	820.44	861.016	787.834	632.739
ENSMUSG00000060681	Slc9a6	1262.98	-0.56415	0.235056	-2.40007	0.0163919	0.660706	1427.07	668.464	902.001	1724.84	1059.08	1082	705.26	1162.32	1338.55	642.642	1411.56	1444.73	1284.07	1742.89	1397.08	2215.08
ENSMUSG00000018442	Derl2	444.654	-0.564582	0.25642	-2.20179	0.0276805	0.706118	411.938	508.685	282.416	456.162	330.6	292.314	304.168	203.994	651.433	330.16	566.236	422.272	393.127	518.397	557.124	885.44
ENSMUSG00000013150	Gfod2	930.715	-0.567367	0.280505	-2.02266	0.0431081	0.745127	776.797	865.199	707.48	888.666	747.589	797.537	605.184	1358.46	671.562	463.592	806.605	1215.88	1031.96	2393.86	734.856	826.213
ENSMUSG00000098104	Gm6085	97.4862	-0.567749	0.229873	-2.46983	0.0135176	0.622088	120.639	46.7381	105.906	98.3299	68.9443	100.347	48.856	61.6464	96.9831	81.542	112.118	158.721	104.692	116.192	138.426	99.6984
ENSMUSG00000020653	Klf11	2007.56	-0.57058	0.220013	-2.59339	0.0095034	0.560611	1559.48	1042.37	2060.48	1960.68	1348.15	1629.98	1500.35	2369.46	2308.38	1205.45	2680.35	2397.06	2207.07	3563.23	2770.24	1518.18
ENSMUSG00000004996	Mri1	1181.37	-0.573609	0.195984	-2.92682	0.00342443	0.429366	868.012	1191.28	965.401	1081.63	1033.33	1128.24	647.736	1288.97	1109.82	672.864	1266.37	1443.26	944.36	1815.88	1420.15	2024.57
ENSMUSG00000074212	Dnajb14	1231.97	-0.575337	0.221643	-2.59578	0.00943774	0.560611	1135.77	715.202	757.912	1559.97	964.39	917.08	877.832	1281.13	1473.04	724.754	1367.19	1246.15	1448.59	2317.89	1222.77	1701.78
ENSMUSG00000055200	Sertad3	333.428	-0.576409	0.283813	-2.03094	0.0422607	0.74263	167.718	206.517	220.457	328.998	374.625	259.156	312.048	243.223	482.17	220.677	453.312	440.728	175.198	482.645	661.371	306.005
ENSMUSG00000041439	Mfsd6	7067.27	-0.577946	0.261398	-2.21098	0.0270374	0.705326	11066.4	5309.67	3886.82	4084.02	7742.53	4985.04	3528.66	5030.35	7485.08	6537.62	10266.5	9181.47	12054.5	8803.81	7796.31	5317.58
ENSMUSG00000062859	Tcp11	234.07	-0.578477	0.268615	-2.15355	0.0312753	0.721044	129.466	219.56	273.77	185.57	236.737	217.272	200.152	175.973	232.393	100.93	188.745	303.416	320.484	434.977	384.518	141.157
ENSMUSG00000028461	Ccdc107	536.765	-0.578631	0.269097	-2.15026	0.0315343	0.721044	329.55	311.95	407.053	653.561	374.625	566.303	432.612	511.105	575.494	367.224	524.293	561.8	450.814	440.935	698.968	1381.96
ENSMUSG00000004317	Clcn5	912.161	-0.578997	0.265868	-2.17776	0.0294238	0.7135	1274.06	715.202	454.603	555.97	808.227	624.766	509.048	1013.24	628.56	1114.79	1049.39	1015.08	1608.83	1605.84	883.537	733.425
ENSMUSG00000000056	Narf	3999.14	-0.581646	0.252051	-2.30765	0.0210185	0.676357	3507.36	2389.08	2948.8	3510.3	2197.91	3602.88	2919.54	4995.6	4640.55	3004.51	4108.04	4479.63	3392.86	3856.69	4604.82	9827.7
ENSMUSG00000046876	Atxn1	3702.83	-0.582169	0.287228	-2.02685	0.0426774	0.745127	2636.4	2862.98	1715.39	3743.19	2756.94	4401.29	2430.19	3832.17	4238.89	2595.09	4788	4567.48	1403.72	5219.72	5302.93	6750.87
ENSMUSG00000021065	Fut8	2395.55	-0.583298	0.28547	-2.04329	0.0410237	0.735778	1362.34	1202.15	2140.45	2104.11	1342.34	2483.36	1738.33	4214.37	2301.98	1295.55	2980.4	3066.64	1583.19	3111.87	3915.25	3486.48
ENSMUSG00000055320	Tead1	1505.9	-0.58395	0.246306	-2.37084	0.0177479	0.662685	938.63	1257.58	1521.59	1240.58	1032.5	1034.01	1084.29	2107.19	1438.28	1029.25	1176.84	1212.93	1414.4	2636.67	2095.2	2874.47
ENSMUSG00000035914	Cd276	253.013	-0.586408	0.282238	-2.07771	0.0377363	0.733428	232.451	154.344	166.424	252.848	129.582	345.541	181.24	312.716	222.329	131.151	288.764	391.266	538.413	217.488	197.386	286.263
ENSMUSG00000018932	Map2k3	4798.06	-0.590244	0.299051	-1.97372	0.0484134	0.761269	7155.95	2915.15	4574.85	3180.56	4141.64	2795.74	2739.88	5753.29	4650.61	2429.72	4640.4	3228.32	7133.98	10592.9	4194.66	6641.3
ENSMUSG00000028849	Map7d1	8835.76	-0.591674	0.235747	-2.50978	0.0120806	0.590685	7697.35	7395.49	6028.71	7634.98	9217.77	8604.5	4291.45	10641.3	7718.39	5011.7	6828.71	9928.57	11018.2	18581.8	8749.06	12024
ENSMUSG00000031016	Wee1	3133.9	-0.593556	0.286863	-2.06913	0.038534	0.733847	2445.15	1849.96	2953.84	1369.23	3320.96	2097.68	2526.33	5621.03	2080.56	2053.38	3432.1	3554.62	2835.22	3914.79	6688.9	3398.63
ENSMUSG00000036450	Hif1an	1318.81	-0.593675	0.248128	-2.39262	0.0167286	0.660706	656.158	884.763	1123.9	952.247	1368.09	1222.48	905.412	1598.32	1597.48	764.67	1644.67	1593.12	848.215	1918.66	1556.02	2466.8
ENSMUSG00000021009	Ptpn21	8569.26	-0.594793	0.268486	-2.21536	0.0267356	0.705326	11443	5265.1	5951.62	5484.29	6095.34	7238.91	4490.81	13075.8	8402.76	4487.66	11704.6	11080.2	8311.22	15467	11290.3	7319.44
ENSMUSG00000044308	Ubr3	12087.8	-0.598756	0.303212	-1.97471	0.0483007	0.761269	12649.4	12251.9	10351.4	13873.4	7297.3	9371.49	9913.04	7060.2	9508.91	9055.72	10117.2	8078.54	10246.9	13709.2	12690.8	37229
ENSMUSG00000022905	Kpna1	1866.19	-0.599566	0.266551	-2.24935	0.0244903	0.70324	1874.32	1334.75	1577.78	1557.01	1555.82	1438.88	1949.51	1441.41	1482.19	1430.69	1555.94	1570.97	1653.7	1873.98	1985.82	5576.2
ENSMUSG00000014470	Rnf166	1256.15	-0.600192	0.227439	-2.63891	0.0083173	0.555947	1430.01	1260.84	883.99	961.119	990.971	783.576	662.708	1106.27	1653.29	794.322	1453.5	1216.62	1950.68	2094.44	1033.93	1822.21
ENSMUSG00000019916	P4ha1	1694.42	-0.600969	0.265128	-2.26671	0.0234077	0.697642	873.897	857.59	1145.51	1603.59	1253.46	2175.34	988.94	1844.91	2360.53	1089.7	1908.43	2773.56	1386.63	1860.57	2180.64	2807.35
ENSMUSG00000037885	Stk35	2387.7	-0.601517	0.282695	-2.1278	0.033354	0.721515	2030.27	1678.22	1485.56	2215.01	2508.58	2260.85	1094.53	2702.36	2492.28	1532.19	2276.24	2683.5	1339.62	4480.86	5074.78	2348.34
ENSMUSG00000024446	Rpp21	635.059	-0.603071	0.247024	-2.44134	0.0146327	0.638783	461.959	517.38	381.838	649.864	621.33	540.126	334.9	648.969	721.883	439.643	718.685	781.056	478.59	689.706	658.807	1516.21
ENSMUSG00000037787	Coa8	1137.43	-0.603629	0.217201	-2.77912	0.00545058	0.482583	897.436	969.544	628.231	1111.2	1199.47	661.415	746.236	1274.4	1250.72	777.215	1319.6	1115.48	2335.26	1154.48	1302.23	1455.99
ENSMUSG00000024513	Mbd2	8435.44	-0.605182	0.292581	-2.06842	0.0386002	0.733847	7856.24	8700.9	8502.73	4284.37	8089.74	5227.62	8540.34	6092.91	6770.52	6494.28	6555.27	7045.01	19838	15818.6	10517	4633.51
ENSMUSG00000019878	Hsf2	2965.61	-0.606064	0.286906	-2.11241	0.0346509	0.724397	3251.37	1378.23	2428.63	1925.2	1447.83	2517.39	2254.47	3935.28	3835.41	1832.13	4790.42	3359.72	1869.49	2878	5358.47	4387.72
ENSMUSG00000002910	Arrdc2	2227.76	-0.606806	0.230849	-2.62858	0.00857423	0.555947	1391.76	1864.09	1849.39	1928.15	1935.42	1879.53	1288.38	3043.09	2194.93	1248.79	2079.43	1995.46	2694.2	3689.85	4303.18	2258.51
ENSMUSG00000038055	Dexi	409.982	-0.608013	0.274707	-2.21331	0.026876	0.705326	185.372	328.254	298.266	379.272	255.011	302.785	338.052	609.739	527.917	199.578	433.147	457.708	380.308	831.223	587.885	445.188
ENSMUSG00000026239	Pde6d	552.405	-0.611634	0.274121	-2.23126	0.0256639	0.705326	229.508	531.51	481.26	418.456	437.755	575.902	272.648	467.392	720.968	472.716	529.939	596.497	762.752	373.901	757.073	1210.2
ENSMUSG00000001138	Cnnm3	2341.33	-0.612593	0.268271	-2.28349	0.0224015	0.689871	1235.81	1499.97	1842.19	1674.57	2327.49	2449.33	1547.63	2766.24	2891.19	1298.97	1876.97	2719.67	3273.21	5002.23	3340.18	1715.6
ENSMUSG00000034636	Zyg11b	1382.83	-0.612855	0.304519	-2.01254	0.0441633	0.747428	1221.1	848.895	785.289	1872.7	941.131	1088.98	995.244	1255.35	1421.81	1110.23	1774.53	1446.21	820.44	1105.32	1481.68	3956.35
ENSMUSG00000033389	Arhgap44	2003.61	-0.614065	0.282402	-2.17444	0.0296724	0.7135	1315.26	1185.84	1124.62	1277.55	1427.06	1840.27	1250.56	3259.42	2719.19	1313.8	3445.01	2744.77	1474.23	2078.06	3336.76	2265.42
ENSMUSG00000031068	Glrx3	1207.85	-0.616384	0.304817	-2.02214	0.0431617	0.745127	1168.14	863.025	694.512	1368.49	1154.61	740.819	988.152	574.993	1366	1149.57	1226.04	1126.55	867.444	1260.24	1224.48	3552.62
ENSMUSG00000044952	Kctd21	333.639	-0.619223	0.272185	-2.27501	0.0229056	0.695889	276.587	202.17	197.403	519.744	145.365	255.666	219.852	405.746	340.356	216.685	442.019	355.831	322.621	409.653	642.572	385.961
ENSMUSG00000022125	Cln5	1045.82	-0.619472	0.23588	-2.62622	0.0086339	0.555947	1041.61	794.548	845.806	870.182	770.847	727.73	924.324	505.501	1559.96	669.443	1416.4	1445.47	899.492	1884.4	1460.31	917.028
ENSMUSG00000025025	Mxi1	4241.05	-0.619672	0.311281	-1.99072	0.0465119	0.75623	4816.73	1996.7	2952.4	2652.69	4196.47	3724.17	2196.16	5947.2	5150.17	1675.89	4533.12	4122.32	5232.44	9712.49	5464.43	3483.52
ENSMUSG00000020566	Atp6v1c2	3606.18	-0.620734	0.261241	-2.3761	0.0174969	0.662685	4772.59	2157.56	2755.72	2092.28	2891.51	3213.71	1993.64	4840.93	2838.13	2458.23	4199.99	3339.05	5787.94	6401.01	5484.93	2471.73
ENSMUSG00000022565	Plec	230432	-0.622115	0.236783	-2.62737	0.00860482	0.555947	156442	181298	150345	162168	183505	288788	123607	305511	201055	164080	245220	273308	159646	357871	372184	361889
ENSMUSG00000048707	Tprn	2600.93	-0.62369	0.276477	-2.25585	0.0240801	0.69919	2142.08	1499.97	1453.14	1919.28	2786.01	2639.55	1764.33	3189.92	3183.97	1047.5	3145.76	3072.55	1929.31	4985.85	4323.69	2531.94
ENSMUSG00000030706	Mrpl48	707.96	-0.623724	0.286574	-2.17648	0.0295192	0.7135	562.001	707.593	491.346	935.982	438.586	458.104	563.42	488.688	668.817	571.935	855.807	613.476	604.647	817.816	531.489	2017.66
ENSMUSG00000078578	Ube2d3	963.543	-0.625712	0.306109	-2.04408	0.0409457	0.735778	1638.92	697.811	648.404	878.315	438.586	596.844	789.576	701.649	1218.69	403.148	1534.97	1093.33	1104.6	1604.35	1427.84	639.649
ENSMUSG00000045838	Ccdc9b	3154.25	-0.625978	0.308273	-2.0306	0.0422958	0.74263	1977.3	1720.61	2509.32	2204.66	2793.49	3574.08	1619.34	5304.96	2654.22	1844.1	2715.84	2626.65	3553.1	8102.19	3586.27	3681.93
ENSMUSG00000039405	Prss23	3989.73	-0.626992	0.27735	-2.26065	0.0237806	0.69919	3698.61	1755.4	3417.09	3135.47	2767.74	4399.54	1823.43	3918.47	5651.55	2570.57	6722.24	6201.94	2862.99	3368.09	5296.09	6246.45
ENSMUSG00000031652	N4bp1	5007.94	-0.62798	0.2532	-2.48018	0.0131317	0.614019	2421.61	2801.03	5267.92	3217.53	3679.8	6262.5	5136.18	4654.87	3292.85	4836.64	6387.5	7078.97	6093.47	10146	5445.63	3404.55
ENSMUSG00000025429	Pstpip2	514.216	-0.630786	0.307608	-2.05061	0.0403046	0.734195	420.765	249.995	286.018	196.66	509.191	370.846	430.248	611.981	542.556	645.493	397.656	532.27	666.607	922.091	381.954	1063.12
ENSMUSG00000053253	Ndfip2	3741.98	-0.630865	0.29872	-2.1119	0.0346953	0.724397	4737.29	2592.33	2239.15	2733.27	2615.73	2588.07	1936.9	4759.1	4840.92	1996.35	6084.22	4095.75	5198.25	7489.94	3896.45	2068
ENSMUSG00000038168	P3h2	3345.73	-0.631552	0.283777	-2.22552	0.0260461	0.705326	3548.55	1674.96	2048.23	2030.18	2388.96	3506.89	1456.22	3888.21	5289.24	1915.95	5237.28	4851.7	3021.1	4664.08	4663.77	3346.31
ENSMUSG00000032849	Abcc4	3257.26	-0.632625	0.315017	-2.00822	0.0446196	0.748496	2957.13	1603.23	1917.11	2867.09	2156.38	3892.57	1509.02	4671.68	4002.84	1426.13	4502.47	4396.21	1882.31	5039.47	5775.46	3517.08
ENSMUSG00000009207	Lnpk	767.086	-0.632943	0.294857	-2.14661	0.0318242	0.721515	447.247	695.637	528.809	523.44	639.604	530.528	1136.3	562.664	806.972	484.12	646.897	661.462	1371.67	421.57	1359.48	1456.98
ENSMUSG00000033147	Slc22a15	625.797	-0.633838	0.223431	-2.83684	0.00455623	0.45148	514.922	347.819	316.997	432.504	558.2	623.021	401.88	905.642	525.172	561.67	944.534	840.115	636.695	835.692	983.511	584.371
ENSMUSG00000031451	Gas6	18028.5	-0.634802	0.289016	-2.19642	0.0280618	0.706118	20747	8791.11	11465.2	15608.6	10894.9	17058	7769.68	28080.5	19957.5	8965.63	31736.7	22981.4	15114	23053.8	21564.6	24668
ENSMUSG00000035329	Fbxo33	978.739	-0.635134	0.23218	-2.73552	0.00622811	0.495156	888.609	764.114	536.734	882.012	965.22	734.711	882.56	674.748	1158.31	615.272	902.59	1039.44	2100.24	1514.97	1262.93	737.373
ENSMUSG00000068732	Tmem167b	429.633	-0.63617	0.300893	-2.11427	0.0344921	0.724397	803.279	365.209	225.5	378.533	355.52	287.951	198.576	256.673	421.785	270.856	632.378	535.223	572.598	786.533	275.144	508.363
ENSMUSG00000021846	Peli2	2565.38	-0.636665	0.305971	-2.0808	0.0374522	0.733175	2542.25	1108.67	2063.36	3122.16	2639.82	2768.69	788.788	1793.35	2852.77	1558.99	3812.01	3153.75	1546.87	4111.42	4311.73	2871.51
ENSMUSG00000043313	Pcdhb19	252.379	-0.639612	0.290899	-2.19874	0.0278963	0.706118	67.6755	133.693	150.574	382.969	194.373	246.067	187.544	322.803	182.987	214.404	376.684	269.457	271.343	411.142	340.085	286.263
ENSMUSG00000041124	Msantd4	1726.76	-0.642679	0.2766	-2.3235	0.0201525	0.676357	2253.89	1390.19	1213.24	1296.77	1789.23	1494.73	1342.75	1130.93	1051.26	1304.1	1661.61	760.386	3138.61	2021.45	2273.78	3505.24
ENSMUSG00000027035	Cers6	1979.01	-0.643623	0.30977	-2.07775	0.0377327	0.733428	1627.15	1784.74	2060.48	534.53	1068.22	1568.9	1799.79	1583.75	2747.55	1570.97	2777.95	3070.33	1286.21	3123.79	3581.14	1478.7
ENSMUSG00000022109	Med4	8316.41	-0.644518	0.310888	-2.07315	0.0381582	0.733847	7370.75	7325.93	6943.68	6762.58	6931.81	2952.81	6323.7	9758.07	8432.95	5857.34	4711.38	6529.72	16047.7	19462.2	10949.4	6702.5
ENSMUSG00000028945	Rheb	1284.09	-0.644573	0.299025	-2.15558	0.0311162	0.721044	1129.89	924.98	722.61	1538.53	696.919	957.219	828.188	912.367	1355.02	1537.32	2064.1	1524.46	1322.53	718.01	1109.12	3204.17
ENSMUSG00000025888	Casp1	578.886	-0.647852	0.292029	-2.21845	0.0265241	0.705326	411.938	216.3	331.406	487.953	557.369	857.745	408.184	469.634	493.15	538.862	762.241	573.611	843.942	719.499	1245.84	344.502
ENSMUSG00000035105	Egln3	1172.37	-0.655817	0.21917	-2.99227	0.00276909	0.418813	823.876	808.678	849.409	538.227	1363.1	1379.55	715.504	1188.09	1028.39	947.142	1456.73	1585	1121.69	2234.47	1325.31	1392.82
ENSMUSG00000042831	Alkbh6	572.585	-0.655875	0.191738	-3.42068	0.000624653	0.231756	564.943	417.382	399.128	497.564	537.433	448.505	331.748	680.352	484.915	352.969	754.982	754.48	602.51	887.829	969.84	476.776
ENSMUSG00000038506	Dcun1d2	829.788	-0.658274	0.288364	-2.28279	0.0224429	0.690236	391.341	724.984	1113.09	663.912	657.048	734.711	609.912	736.395	396.167	789.76	506.548	884.41	756.343	928.05	1735.46	1648.48
ENSMUSG00000033124	Atg9a	5619.81	-0.658929	0.242783	-2.71406	0.00664633	0.511024	3825.14	5139.02	4442.29	5014.08	4791.21	4353.29	2968.4	4206.53	7254.52	4180.31	7607.89	6664.82	5777.26	4196.33	5893.38	13602.4
ENSMUSG00000031608	Galnt7	1747.79	-0.65994	0.299602	-2.20272	0.0276143	0.706118	2095	865.199	982.692	1528.92	1209.43	2166.61	866.8	2087.01	1892.08	666.021	2027	1858.15	1561.83	3052.29	3279.51	1826.16
ENSMUSG00000020599	Rgs9	637.097	-0.662376	0.324314	-2.04239	0.0411129	0.735778	635.561	359.775	482.7	300.904	569.829	814.988	385.332	945.993	474.851	258.882	785.633	791.392	1081.1	1258.75	715.203	332.657
ENSMUSG00000051339	2900026A02Rik	1993.87	-0.663962	0.30781	-2.15705	0.0310017	0.721044	1053.38	1077.15	1309.05	1648.69	1684.57	1872.55	1021.25	3045.33	2862.83	778.926	2658.57	2776.52	1848.13	3917.77	2410.5	1936.72
ENSMUSG00000072214	Septin5	11656.8	-0.664914	0.294546	-2.25742	0.023982	0.69919	11060.5	7749.83	10238.3	6567.4	9937.95	11847	5651.54	15793.8	11219.8	5516.35	11415.1	12451.9	17214.3	29054.1	12527.6	8264.11
ENSMUSG00000045730	Adrb2	4207.2	-0.666838	0.311538	-2.14047	0.0323165	0.721515	4287.1	2020.61	4149.06	2716.27	2084.94	3428.36	1902.23	7289.97	4809.81	1791.07	5582.51	5696.99	3610.79	4985.85	7028.13	5931.56
ENSMUSG00000039163	Cmc1	247.262	-0.672184	0.25257	-2.66138	0.00778212	0.545123	197.142	167.388	103.024	297.208	153.671	213.782	177.3	255.553	270.821	186.463	241.175	195.633	316.211	306.867	366.574	507.376
ENSMUSG00000021281	Tnfaip2	1153.68	-0.672821	0.262841	-2.5598	0.0104733	0.564064	800.336	603.248	1220.44	1195.48	756.726	1098.58	918.808	1587.12	707.244	543.423	1279.27	1762.91	2179.29	1677.34	849.357	1279.3
ENSMUSG00000045975	C2cd2	8803.46	-0.672926	0.301668	-2.23068	0.0257023	0.705326	9524.59	5011.85	6419.92	4634.81	6456.68	7079.23	5259.9	14920.7	9405.53	3279.93	9112.21	9843.67	9725.63	19232.8	10822	10125.8
ENSMUSG00000045107	Saysd1	464.321	-0.675264	0.245116	-2.75487	0.00587153	0.4944	497.268	394.557	269.448	392.58	383.762	525.292	258.464	205.115	595.622	276.559	571.883	896.222	512.775	515.418	515.254	618.92
ENSMUSG00000049550	Clip1	37644	-0.679655	0.231829	-2.93171	0.00337098	0.429366	32401.9	20431.1	32997.3	24527.8	35813.7	34296.7	23339.8	46381.7	35075.8	21866.4	30328.3	33856.4	48145.3	74419.8	47441	60980.9
ENSMUSG00000044328	Trp53i13	458.376	-0.680507	0.233909	-2.90928	0.00362261	0.429366	488.441	347.819	242.791	498.303	369.641	426.691	262.404	335.132	404.401	362.662	692.873	376.502	1008.46	409.653	631.464	476.776
ENSMUSG00000027257	Pacsin3	10986.7	-0.68255	0.308808	-2.21027	0.0270863	0.705659	7962.17	4033.61	13607.1	9018.25	8808.26	9797.31	6388.32	11959.4	13450.5	4525.3	8716.97	8399.68	12659.1	16630.4	16117.3	23713.4
ENSMUSG00000048027	Rgmb	7393.99	-0.684397	0.284564	-2.40507	0.0161692	0.660706	5837.75	4423.82	4705.25	4838.13	4738.88	8401.19	3115.75	10662.6	9386.31	4122.72	8492.74	12242.9	6313.54	8872.33	14016.1	8133.81
ENSMUSG00000030703	Gdpd3	1829.39	-0.68748	0.348867	-1.9706	0.0487691	0.761269	1653.64	1408.66	1507.9	813.994	1676.26	1170.13	1228.49	3266.14	1170.2	989.909	1648.7	1824.19	2963.41	5073.74	1822.61	1052.26
ENSMUSG00000035299	Mid1	1762.28	-0.688102	0.267647	-2.57093	0.0101426	0.560984	626.734	1211.93	1484.12	2127.77	1122.21	1295.78	1370.33	2632.86	1201.31	1260.19	2248.01	1559.16	2036.14	2711.16	3331.63	1977.19
ENSMUSG00000051000	Fam160a1	8354.48	-0.693762	0.224746	-3.08688	0.00202271	0.360908	8459.44	6106.39	5248.47	5592.97	5910.11	9129.79	4152.76	9022.8	9882.21	4334.84	9267.08	9371.2	11176.4	12612.8	8750.77	14653.7
ENSMUSG00000051910	Sox6	4382.58	-0.693814	0.307173	-2.25871	0.0239015	0.69919	3622.11	1890.18	3566.94	2924.02	3323.45	4791.33	2203.25	6439.25	5412.75	1414.16	6454.45	5414.24	3753.94	5182.48	5654.12	8074.58
ENSMUSG00000087370	Tmem170b	722.596	-0.701071	0.347977	-2.0147	0.0439358	0.747079	367.802	397.817	486.303	626.945	614.684	632.619	509.048	1441.41	436.424	338.143	788.053	578.041	677.29	1967.82	1009.15	689.992
ENSMUSG00000073155	1810058I24Rik	2401.24	-0.702212	0.323659	-2.16961	0.0300366	0.7135	2771.75	1321.71	1353.72	2249.76	1412.94	1660.52	1185.94	2455.77	3905.86	1127.9	3794.27	2823.76	1399.45	3119.32	2687.35	5149.77
ENSMUSG00000016528	Mapkapk2	5308.88	-0.702968	0.234681	-2.99542	0.00274063	0.41869	6076.08	4012.96	3592.16	4399.71	3015.28	3860.29	3713.84	5099.84	5063.25	4142.11	5928.54	5132.23	7185.26	6305.67	4189.54	13225.3
ENSMUSG00000055323	Gm9967	189.78	-0.704545	0.344874	-2.0429	0.041062	0.735778	76.5027	86.9546	188.757	116.074	261.656	130.014	200.152	226.411	123.516	120.887	162.128	118.118	390.991	324.743	367.428	142.144
ENSMUSG00000048920	Fkrp	1273.95	-0.706948	0.220878	-3.20063	0.00137129	0.29406	844.473	1106.5	1068.43	1690.09	947.777	874.324	642.22	1007.64	983.555	1132.46	1631.76	1469.83	1002.05	1708.62	1614.12	2659.28
ENSMUSG00000029174	Tbc1d1	3154.06	-0.708729	0.316901	-2.23644	0.0253231	0.705326	1680.12	1231.49	2261.49	2956.55	2522.7	3579.32	1833.68	4704.18	2773.17	1937.05	3400.64	3479.32	1912.22	3698.79	4818.44	7675.79
ENSMUSG00000032285	Dnaja4	4603.26	-0.710533	0.33787	-2.10298	0.0354678	0.730531	4525.43	1883.65	3744.17	3984.21	4530.39	4072.32	2194.58	4920.51	5444.78	1865.2	4514.57	3923	2862.99	9594.81	4521.08	11070.5
ENSMUSG00000071477	Zfp777	2524.62	-0.710607	0.245536	-2.8941	0.00380246	0.429366	2047.92	2273.86	1927.2	1486.78	1505.15	3338.49	1414.46	2972.48	1467.55	1949.6	4145.14	2100.29	3159.97	2218.08	4067.34	4319.61
ENSMUSG00000055044	Pdlim1	1863.05	-0.711645	0.268143	-2.65397	0.00795498	0.550118	1374.11	970.631	1189.46	1222.1	1397.99	2371.67	817.156	1536.68	2389.81	1766.55	2593.23	2633.3	1935.72	1598.39	1987.53	4024.46
ENSMUSG00000011837	Snapc2	262.288	-0.715416	0.298874	-2.39371	0.0166791	0.660706	188.314	267.385	139.767	161.912	229.261	166.662	137.9	221.927	424.53	179.05	557.364	510.861	211.52	224.937	275.144	300.082
ENSMUSG00000045817	Zfp36l2	29080.7	-0.715718	0.334163	-2.14182	0.0322078	0.721515	28541.4	14599.7	15871.5	20702.5	17604.1	24719.3	13523.7	41437.6	45489.6	11872.6	63743.5	45732.4	24895.2	39203	32717.3	24637.4
ENSMUSG00000023990	Tfeb	874.63	-0.715766	0.31943	-2.24076	0.0250416	0.705326	579.655	777.157	491.346	626.945	664.524	1047.97	512.988	581.718	971.66	795.462	669.482	967.092	632.422	618.203	1479.11	2578.34
ENSMUSG00000041609	Bicdl1	10608	-0.722873	0.346167	-2.08822	0.0367777	0.73161	8138.72	6166.17	6696.57	5204.83	9961.21	10842.7	4866.69	18403.1	10316.8	4680.4	9460.66	9661.33	20677.6	24547.9	12551.5	7552.4
ENSMUSG00000043154	Ppp2r3a	8680.44	-0.724176	0.329808	-2.19575	0.0281096	0.706118	9606.98	4118.39	4554.68	6001.82	5186.61	9883.7	3891.93	10951.8	10991.1	4569.2	12811.3	10015.7	5038.01	7994.93	15687.5	17583.4
ENSMUSG00000067786	Nnat	208.945	-0.726174	0.262853	-2.76267	0.00573315	0.487297	105.927	105.432	176.51	293.511	165.3	198.948	160.752	193.906	118.941	153.96	167.774	223.686	260.66	415.611	222.166	380.038
ENSMUSG00000046387	Pcdhb17	279.526	-0.733442	0.292202	-2.51005	0.0120714	0.590685	203.027	203.256	259.361	118.292	269.963	130.014	167.056	393.416	279.97	217.255	520.26	305.631	179.471	305.377	540.034	380.038
ENSMUSG00000090952	Gm17251	67.8455	-0.735238	0.315565	-2.32991	0.0198108	0.676357	17.6545	91.3024	69.1631	68.0177	83.0654	31.4128	26.792	58.2839	43.0019	50.1797	72.5944	88.5886	132.467	80.4409	96.5567	76.0077
ENSMUSG00000024588	Fech	1942.98	-0.735461	0.365375	-2.01289	0.044126	0.747393	1412.36	1236.93	1307.61	3013.48	1098.96	1530.5	1004.7	1525.47	1801.51	1621.15	2802.14	1562.85	1555.42	1021.9	1972.15	6620.57
ENSMUSG00000074211	Sdhaf1	424.295	-0.736232	0.287381	-2.56187	0.010411	0.563192	356.032	446.729	160.66	320.127	373.794	407.494	196.212	386.691	579.154	169.927	513	479.855	435.859	796.961	461.421	704.799
ENSMUSG00000097534	Gm16675	132.176	-0.736914	0.327542	-2.24983	0.0244599	0.703229	55.9059	56.5205	98.7014	263.938	69.775	74.1692	111.108	110.964	108.877	105.491	196.811	165.365	111.101	207.061	241.819	137.209
ENSMUSG00000073758	Sh3d21	10168.2	-0.73824	0.358707	-2.05806	0.0395846	0.734195	4507.78	5033.59	7107.94	7326.68	8780.02	10240.6	4177.98	16309.4	14144.9	3679.65	9759.91	8467.6	12137.8	18647.4	22367	10003.4
ENSMUSG00000091264	Smim13	162.34	-0.738299	0.307381	-2.4019	0.01631	0.660706	111.812	127.171	134.003	104.244	188.559	145.721	144.204	42.5921	197.626	99.2189	179.873	112.95	290.572	254.73	151.244	312.915
ENSMUSG00000078486	Perm1	11018.2	-0.738498	0.311225	-2.37287	0.0176503	0.662685	8341.74	7302.01	10159	6843.91	8311.53	10046.9	6693.27	16120	9644.32	4634.78	7140.87	6853.81	15002.9	25413.4	14319.4	19462.9
ENSMUSG00000044533	Rps2	98.9202	-0.741873	0.313409	-2.36711	0.0179276	0.664405	582.598	70.6506	69.8835	46.5773	131.243	86.3853	88.256	79.5799	74.1097	54.7415	92.7595	126.977	94.0087	300.909	84.5939	93.7757
ENSMUSG00000034059	Ypel4	142.905	-0.743464	0.287137	-2.58923	0.00961911	0.560984	76.5027	115.215	93.6583	181.873	125.429	82.895	184.392	96.3926	64.0454	116.326	170.194	267.242	260.66	189.185	89.7208	172.745
ENSMUSG00000090247	Bloc1s1	202.81	-0.744679	0.294406	-2.52943	0.0114247	0.576762	85.33	139.127	137.606	246.934	151.179	147.466	144.992	161.402	187.562	212.123	159.708	128.454	303.392	256.219	256.345	527.118
ENSMUSG00000032238	Rora	13109.8	-0.745512	0.334537	-2.22849	0.025848	0.705326	14938.6	5866.18	8094.24	8103.71	12748.1	11665.5	5471.08	16468.6	16384.6	4830.37	16043.4	14993.6	9954.24	33377	16424	14394.1
ENSMUSG00000083596	Rpl21-ps15	54.8723	-0.745684	0.321113	-2.32219	0.0202228	0.676357	64.7331	29.3472	30.9793	20.701	58.1458	34.0306	40.188	38.1087	90.5785	34.2134	112.925	54.6297	51.2775	75.972	70.0677	72.0592
ENSMUSG00000028525	Pde4b	1491.87	-0.747283	0.362332	-2.06242	0.0391673	0.734195	1185.79	498.902	1144.07	1560.71	799.92	1742.54	840.008	1534.44	1815.23	772.083	1576.11	1632.25	1059.73	1303.44	1511.58	4893.12
ENSMUSG00000055415	Atp10b	2913.42	-0.752825	0.345918	-2.17631	0.0295321	0.7135	3678.02	1523.88	2229.07	1186.61	1894.72	2146.54	1784.82	4917.14	2539.86	1281.86	3857.18	3744.35	3181.34	7241.17	3690.52	1717.58
ENSMUSG00000025150	Cbr2	585.373	-0.754039	0.366865	-2.05536	0.0398442	0.734195	856.242	231.517	333.568	268.374	517.498	562.813	182.816	550.335	731.033	426.527	1343	978.166	365.352	700.134	440.059	878.53
ENSMUSG00000022965	Ifngr2	1098.01	-0.757288	0.305346	-2.4801	0.0131347	0.614019	1073.98	733.68	894.797	1134.12	1027.52	983.396	916.444	561.543	713.649	685.409	1228.46	934.61	888.81	1082.97	1060.41	3648.37
ENSMUSG00000026399	Cd55	3357.19	-0.760499	0.372424	-2.04202	0.0411492	0.735778	2292.14	1206.5	1806.16	2315.56	2509.41	3598.51	1132.36	4358.96	5985.5	1434.68	4433.9	3703	2954.86	2872.04	6616.27	6495.2
ENSMUSG00000032172	Olfm2	379.552	-0.767148	0.342114	-2.24238	0.0249369	0.705326	291.299	451.077	324.202	407.367	192.712	169.28	222.216	376.604	130.836	438.502	252.467	372.81	523.458	607.776	983.511	328.709
ENSMUSG00000054426	A930005H10Rik	490.958	-0.767556	0.371004	-2.06886	0.0385589	0.733847	562.001	420.643	277.373	831.738	234.245	174.516	229.308	437.129	462.042	259.452	345.227	589.114	504.228	588.41	526.362	1413.55
ENSMUSG00000046516	Cox17	2861.2	-0.767777	0.365982	-2.09785	0.0359182	0.730531	3224.89	1976.04	2048.96	2175.83	1741.05	2991.2	1094.53	2989.29	1546.24	2858.53	1783.4	3254.16	3288.17	5434.23	1201.4	8171.32
ENSMUSG00000066324	Bpnt2	4358.41	-0.768372	0.266642	-2.88166	0.00395586	0.434105	4616.65	3319.49	2036.71	2583.19	4638.37	2893.47	2779.28	4281.63	4475.86	2864.8	4087.87	4907.81	5296.54	11672.9	5328.56	3951.41
ENSMUSG00000037408	Cnnm4	694.755	-0.76969	0.389615	-1.97552	0.0482096	0.761269	297.184	554.336	789.612	315.691	533.28	413.602	518.504	1188.09	567.259	316.474	940.501	1029.84	382.444	2154.03	567.378	547.848
ENSMUSG00000032657	Fam189b	184.301	-0.769749	0.34114	-2.2564	0.0240456	0.69919	52.9634	206.517	180.833	202.574	76.4202	130.887	152.872	151.314	197.626	104.351	208.104	285.698	147.423	171.309	166.624	513.299
ENSMUSG00000015733	Capza2	3658.94	-0.77495	0.365221	-2.12187	0.0338489	0.72184	4972.68	2261.91	2186.56	3564.27	3303.51	2643.04	2534.21	2135.21	3885.73	1403.32	4787.2	3127.18	2833.08	3546.85	2551.49	12806.8
ENSMUSG00000040447	Spns2	3780.32	-0.777482	0.387833	-2.00468	0.0449973	0.750726	5169.82	2095.61	2737.7	2104.11	2902.31	2200.64	1642.19	6340.62	3485.9	1142.16	4825.91	4391.78	3512.51	11382.4	2708.72	3842.83
ENSMUSG00000094936	Rbm4	2477.98	-0.778738	0.376951	-2.06589	0.0388392	0.733894	3233.71	4110.78	1238.45	1162.95	1048.29	1123.88	1828.95	3356.93	1328.48	1106.8	2908.62	1466.14	5392.68	3330.85	3703.33	3306.83
ENSMUSG00000065087	Snord22	1531.87	-0.779896	0.362289	-2.15269	0.0313428	0.721044	2130.31	785.852	1611.64	1218.4	1680.41	1275.71	1059.07	1449.25	462.042	402.008	1237.33	1654.39	3112.97	2414.72	2872.78	1143.08
ENSMUSG00000022656	Nectin3	2077.46	-0.780188	0.353349	-2.20798	0.0272457	0.706118	1997.9	907.589	1392.63	547.838	2338.29	967.69	2060.62	2935.49	1029.3	2193.65	1960.05	1757.75	3320.22	3573.66	4340.78	1915.99
ENSMUSG00000042165	Gm9774	74.5409	-0.781741	0.352721	-2.21631	0.02667	0.705326	94.1572	51.0858	39.6247	88.7187	26.5809	45.3741	70.132	49.3171	68.6201	54.7415	66.9482	47.9855	72.6431	223.447	109.374	83.9046
ENSMUSG00000009549	Srp14	1166.42	-0.782922	0.347943	-2.25014	0.02444	0.703229	1109.29	752.158	707.48	1262.76	757.557	874.324	587.06	705.011	1194.9	1233.39	1230.07	822.398	1149.47	1121.7	899.772	4255.44
ENSMUSG00000045087	S1pr5	3628.78	-0.784093	0.396475	-1.97766	0.047967	0.761269	2657	1991.26	2011.49	1731.49	1847.38	3543.54	1220.61	5149.16	6507.01	1898.85	6765.8	6585.09	1788.3	6908.98	4574.05	2880.4
ENSMUSG00000021180	Rps6ka5	715.958	-0.793199	0.30668	-2.58641	0.00969825	0.560984	200.084	656.507	551.143	568.539	743.436	585.5	320.716	569.389	728.288	688.83	809.024	727.903	858.898	779.085	656.244	2011.74
ENSMUSG00000050299	Gm9843	162.895	-0.796428	0.382722	-2.08095	0.0374382	0.733175	223.623	81.52	87.8947	96.8512	201.018	125.651	92.984	76.2174	215.01	77.5504	265.373	124.762	170.925	494.563	108.519	163.861
ENSMUSG00000012296	Tjap1	2911.36	-0.796473	0.283467	-2.80976	0.00495791	0.46375	2433.38	1759.74	2002.13	1457.2	2059.19	4238.99	2640.59	2639.59	2403.53	1176.94	1884.23	5352.97	3865.04	4927.75	2865.09	4875.35
ENSMUSG00000040596	Pogk	1902.51	-0.798039	0.396072	-2.01488	0.043917	0.747079	3213.12	1704.31	1903.42	1270.16	1442.02	1125.63	800.608	1217.24	947.872	1275.59	2040.71	806.156	5093.56	3134.22	3536.71	928.873
ENSMUSG00000031861	Lpar2	264.315	-0.798123	0.390224	-2.0453	0.0408258	0.735778	158.89	173.909	142.649	111.638	241.72	303.657	112.684	183.818	455.637	186.463	658.996	451.802	96.1453	345.598	392.208	213.216
ENSMUSG00000037681	Esyt3	5719.88	-0.799448	0.391548	-2.04176	0.0411751	0.735778	5172.76	3352.1	3151.96	2671.91	5265.52	5514.7	2579.91	9490.19	5895.84	1673.61	6812.58	5173.58	7911.69	17710.4	5432.81	3708.58
ENSMUSG00000026576	Atp1b1	4259.72	-0.799748	0.292179	-2.73719	0.00619673	0.4944	3321.98	2244.52	2347.94	2868.57	4899.2	4163.94	2337.21	4902.57	2299.23	3948.23	3313.53	3387.04	9091.07	6809.17	3785.37	8435.87
ENSMUSG00000043391	2510009E07Rik	488.872	-0.79993	0.269005	-2.97366	0.0029427	0.4196	361.917	214.126	229.823	655.779	383.762	445.888	237.188	502.138	499.554	296.516	675.935	665.891	457.224	676.299	535.762	984.152
ENSMUSG00000000739	Sult5a1	1470.51	-0.80099	0.384081	-2.08547	0.0370267	0.733175	859.185	510.858	798.257	799.207	821.517	1437.14	561.844	1805.68	3123.59	786.339	2750.52	1945.26	1198.61	2291.08	2491.68	1347.41
ENSMUSG00000050856	Atp5k	1829.57	-0.801205	0.396238	-2.02203	0.0431732	0.745127	1933.17	1443.45	1023.76	1883.79	1365.6	1180.6	909.352	1061.44	1764.91	1746.6	2265.75	1906.87	1845.99	977.208	810.051	7154.59
ENSMUSG00000028643	Svbp	158.448	-0.802445	0.284958	-2.81601	0.00486242	0.46375	88.2724	76.0853	121.035	209.968	101.34	150.084	107.168	100.876	183.902	99.2189	229.882	227.377	196.564	90.8684	217.893	334.631
ENSMUSG00000039611	Pgap4	695.696	-0.802887	0.403823	-1.98821	0.0467879	0.757335	888.609	348.905	490.625	698.66	557.369	587.245	178.088	386.691	973.49	332.44	892.911	774.412	220.066	953.374	963.858	1884.4
ENSMUSG00000099923	1700105P06Rik	601.083	-0.80441	0.404896	-1.98671	0.0469547	0.757956	612.022	482.598	324.922	811.037	692.766	498.242	443.644	391.175	139.985	298.797	304.09	466.567	1108.88	1860.57	664.789	517.247
ENSMUSG00000054091	1810037I17Rik	548.293	-0.807688	0.355288	-2.27334	0.0230059	0.695889	573.771	164.127	264.405	486.474	327.278	566.303	198.576	718.461	786.844	195.587	856.614	671.797	512.775	866.974	913.444	669.263
ENSMUSG00000031885	Cbfb	1178.49	-0.813055	0.29704	-2.73719	0.00619659	0.4944	1524.17	780.418	716.846	463.555	912.059	732.093	748.6	800.283	1678.9	829.105	2224.62	1226.95	799.074	1628.18	2356.67	1434.28
ENSMUSG00000056025	Clca3a1	2537.06	-0.814033	0.381539	-2.13355	0.0328796	0.721515	1491.8	1110.85	1393.35	1587.33	1076.53	2860.31	955.844	4276.02	3800.64	1203.17	3084.46	3998.3	1704.98	3225.08	5789.99	3034.39
ENSMUSG00000023020	Cox14	977.302	-0.821042	0.384163	-2.13722	0.0325797	0.721515	1053.38	496.728	561.229	1466.08	428.618	822.842	687.136	606.377	928.658	541.713	1037.29	692.468	869.58	820.795	964.713	3659.23
ENSMUSG00000021054	Sgpp1	7430.33	-0.822086	0.343915	-2.39038	0.0168311	0.660706	10616.2	3303.19	4231.91	2791.68	7143.63	5759.89	2841.53	7099.43	10069.8	3837.61	13671.1	11911.5	7313.45	13567.7	9483.07	5243.54
ENSMUSG00000066233	Tmem42	359.371	-0.824211	0.3236	-2.54701	0.0108651	0.572281	329.55	271.733	303.309	420.674	227.599	191.967	208.032	168.127	414.465	256.031	681.581	494.62	170.925	254.73	519.526	837.072
ENSMUSG00000058351	Smim4	261.675	-0.824632	0.388517	-2.12251	0.0337946	0.72184	338.378	123.91	143.369	335.652	109.646	219.89	146.568	174.852	325.717	115.755	371.038	233.283	147.423	241.323	329.831	830.162
ENSMUSG00000079465	Col4a3	131.198	-0.824885	0.369575	-2.23198	0.025616	0.705326	70.6179	86.9546	154.176	86.5007	147.856	39.266	132.384	81.8216	139.07	77.5504	382.331	171.271	217.929	135.558	75.1946	100.686
ENSMUSG00000025893	Kbtbd3	226.741	-0.825116	0.374333	-2.20423	0.0275084	0.706118	26.4817	164.127	152.735	127.163	196.865	265.264	274.224	151.314	236.968	160.803	281.505	203.016	202.973	227.916	343.503	612.997
ENSMUSG00000030852	Tacc2	68926.7	-0.827253	0.32535	-2.54266	0.0110013	0.572615	39908	31637.4	73558.5	32491	50897.5	61039.5	41835.7	85623.5	77877.4	39295.8	53325.4	53328.9	61917.5	98559.5	111666	189866
ENSMUSG00000070390	Nlrp1b	247.393	-0.82974	0.420387	-1.97375	0.0484101	0.761269	126.524	39.1296	89.3356	146.386	137.058	301.912	256.888	338.495	296.439	183.612	340.387	366.166	98.2818	411.142	347.775	478.75
ENSMUSG00000021066	Atl1	391.966	-0.833772	0.419089	-1.98948	0.0466477	0.756658	114.754	249.995	355.181	554.492	177.76	212.037	308.108	499.897	321.142	233.792	244.401	296.772	504.228	1424.1	522.09	252.701
ENSMUSG00000071637	Cebpd	857.873	-0.834076	0.351589	-2.3723	0.0176775	0.662685	376.629	284.776	796.096	1011.39	824.84	640.473	503.532	676.99	1121.71	394.025	695.293	662.2	747.796	1224.49	1482.53	2283.19
ENSMUSG00000042688	Mapk6	2723.49	-0.835726	0.297403	-2.81008	0.00495295	0.46375	3095.42	2222.78	1820.57	2284.51	1849.04	1469.42	1944.78	2029.85	1656.95	2670.93	6403.63	1525.94	4546.6	3975.87	1539.78	4539.73
ENSMUSG00000039987	Phtf2	1632.44	-0.836138	0.391114	-2.13784	0.0325301	0.721515	1371.16	1646.7	1988.44	713.446	1204.45	1084.62	1457.01	966.168	1050.34	1129.04	983.251	894.745	1724.2	1587.96	1703.84	6613.66
ENSMUSG00000029059	Prxl2b	4062.88	-0.84515	0.387724	-2.17977	0.0292744	0.7135	3748.63	1664.09	3060.47	3403.84	2743.65	3505.15	1693.41	6306.99	3888.47	1272.74	4159.66	3765.02	2407.9	5046.92	4956.86	13382.3
ENSMUSG00000050821	Fam131a	230.491	-0.845363	0.301242	-2.80626	0.00501209	0.46375	179.487	98.9109	182.273	229.929	183.575	195.458	112.684	267.882	201.286	124.309	277.472	250.263	202.973	348.577	180.296	652.482
ENSMUSG00000046908	Ltb4r1	1259.63	-0.846453	0.387739	-2.18305	0.0290321	0.7135	1023.96	826.069	844.366	490.91	1591.53	1502.58	469.648	967.289	1570.94	407.71	1710.81	888.101	1506.28	3222.1	2431.01	700.85
ENSMUSG00000059149	Mfsd4a	249.949	-0.846497	0.381996	-2.21599	0.0266925	0.705326	238.335	207.604	268.007	107.202	101.34	114.308	206.456	223.048	202.201	257.741	434.76	402.34	166.652	143.006	157.225	768.961
ENSMUSG00000027582	Zgpat	6562.07	-0.84978	0.363281	-2.33918	0.0193262	0.669719	4237.08	5085.76	4056.85	2898.14	4167.39	3895.19	4485.3	11169.2	7319.48	3129.96	4091.1	6861.19	7358.32	20594.4	9742.83	5900.96
ENSMUSG00000049699	Ucn2	103.885	-0.853127	0.294777	-2.89415	0.00380192	0.429366	97.0996	32.608	82.8516	68.0177	58.9765	82.895	93.772	133.38	107.047	45.0477	156.481	177.177	87.599	107.255	201.658	130.299
ENSMUSG00000023032	Slc4a8	1454.46	-0.854194	0.38746	-2.2046	0.0274823	0.706118	411.938	718.463	906.324	795.511	1351.47	1420.56	501.168	2181.16	2233.36	642.072	2304.47	1497.15	1288.35	2635.18	3094.94	1289.17
ENSMUSG00000063760	Rnf217	1881.34	-0.856872	0.28465	-3.01026	0.00261021	0.412945	2012.61	1077.15	932.981	994.389	1268.41	1260.88	985.788	2215.91	2785.06	898.103	3057.03	2632.56	2081.01	1888.87	3605.07	2405.59
ENSMUSG00000018800	Abca5	4155.45	-0.857078	0.394217	-2.17413	0.0296955	0.7135	5552.33	1831.48	2349.38	1812.08	2505.25	2846.35	1996.79	8209.06	3097.05	1665.62	7918.44	5294.65	2091.69	8583.34	6418.03	4315.66
ENSMUSG00000038612	Mcl1	10222.4	-0.859332	0.359562	-2.38994	0.0168512	0.660706	9462.8	5441.19	5834.91	5464.33	6950.92	6733.69	6698	15313	13779.8	2635	13551.8	8903.16	15614	27360.3	11313.4	8502
ENSMUSG00000027544	Nfatc2	4294.94	-0.860097	0.402914	-2.13469	0.0327861	0.721515	4184.11	2307.56	2711.05	1872.7	2060.85	3786.12	1128.42	6978.38	6410.95	1455.78	3651.5	5799.6	4273.12	11084.5	6453.06	4561.45
ENSMUSG00000006462	A530013C23Rik	200.342	-0.860405	0.367592	-2.34066	0.0192499	0.669719	170.66	209.778	249.275	171.523	139.55	121.288	122.928	81.8216	68.6201	199.008	125.83	141.004	213.656	236.854	342.648	611.023
ENSMUSG00000023927	Satb1	7125.69	-0.860924	0.369244	-2.33158	0.0197226	0.676357	5761.25	2930.37	3450.23	5057.7	3798.58	8268.55	1994.43	12132	8676.32	2490.74	8908.14	11075.8	6159.71	10636.1	12445.6	10225.5
ENSMUSG00000042834	Nrep	421.011	-0.860994	0.424402	-2.02872	0.0424866	0.744439	541.404	221.734	231.984	289.814	217.631	186.732	282.892	358.67	707.244	188.174	428.307	316.704	384.581	515.418	252.927	1611.96
ENSMUSG00000030671	Pde3b	556.085	-0.861807	0.398702	-2.16153	0.0306544	0.719394	244.22	138.04	370.311	8928.06	309.834	827.204	832.916	461.788	283.63	261.733	568.656	455.493	401.674	1425.59	1051.02	740.335
ENSMUSG00000018907	Alox12e	11279.3	-0.862686	0.420808	-2.05007	0.0403576	0.734195	12549.4	5355.32	5716.76	5714.96	6524.79	8505.02	3139.39	18053.4	16779.9	3969.33	27039.8	16653.9	8770.58	19740.8	16078.8	5876.28
ENSMUSG00000029153	Ociad2	284.294	-0.865645	0.431043	-2.00826	0.044616	0.748496	459.016	135.867	114.551	173.741	139.55	302.785	100.864	147.951	356.824	246.337	332.321	264.289	168.788	242.812	325.558	1037.46
ENSMUSG00000086245	Gm16170	589.674	-0.875478	0.413311	-2.11821	0.0341577	0.724397	276.587	216.3	485.582	286.857	596.41	395.278	454.676	1083.86	509.619	185.323	328.288	481.332	690.109	1071.06	1745.71	627.804
ENSMUSG00000035048	Anapc13	680.519	-0.877545	0.325488	-2.69609	0.00701593	0.523931	550.231	353.253	422.903	809.558	485.933	386.552	430.248	494.292	877.422	370.645	894.524	938.301	487.136	692.686	554.56	2140.06
ENSMUSG00000022270	Retreg1	2467.87	-0.885244	0.274687	-3.22274	0.00126972	0.282651	2877.68	1456.49	1643.34	1292.34	2614.07	1582.86	1258.44	2250.66	2540.77	1219.14	3631.33	3180.33	1841.72	3850.74	2495.09	5750.92
ENSMUSG00000101939	Gm28438	119.018	-0.886985	0.438997	-2.02048	0.0433334	0.745163	226.566	55.4336	85.7334	72.4536	145.365	54.0999	72.496	68.3715	93.3233	30.7921	98.4057	76.0386	399.537	195.144	111.083	119.441
ENSMUSG00000037499	Nenf	2327.6	-0.887052	0.291649	-3.0415	0.002354	0.398713	3074.82	1396.71	1726.19	2772.46	1684.57	1494.73	1119.75	1324.84	1622.18	1442.1	3027.99	1894.32	2702.75	2828.84	2508.77	6620.57
ENSMUSG00000097692	A230060F14Rik	51.2885	-0.891479	0.436687	-2.04146	0.0412053	0.735778	14.7121	52.1728	30.9793	36.9661	53.9925	82.0224	18.912	14.571	56.7259	26.8005	73.401	90.8033	19.2291	99.8063	105.102	44.4201
ENSMUSG00000085314	Gm14866	109.877	-0.894683	0.402494	-2.22285	0.0262262	0.705326	94.1572	47.825	66.2813	35.4875	49.0086	121.288	67.768	205.115	116.197	29.6516	122.604	219.995	136.74	187.695	174.315	83.9046
ENSMUSG00000036278	Macrod1	2093.08	-0.908396	0.444003	-2.04592	0.040764	0.735778	938.63	919.545	1636.14	2500.39	1428.73	1620.38	1289.17	1814.65	2593.84	1009.3	1443.82	1576.14	1008.46	1520.93	2828.34	9360.79
ENSMUSG00000040653	Ppp1r14c	4063.92	-0.909614	0.301151	-3.02046	0.0025239	0.410727	3975.2	1668.44	2366.67	1403.23	3422.3	3994.66	1942.42	4548.39	4848.24	2400.07	4529.89	3498.51	6388.32	8836.58	5596.02	5603.84
ENSMUSG00000048442	Smim5	151.972	-0.911246	0.354331	-2.57174	0.0101189	0.560984	153.005	58.6944	79.2493	102.026	173.607	71.5514	91.408	131.139	206.775	78.1207	363.779	208.922	91.8721	274.095	242.674	104.634
ENSMUSG00000027765	P2ry1	1498.04	-0.912652	0.442071	-2.06449	0.038971	0.734195	344.262	703.246	649.845	759.284	1138.83	2355.09	632.764	1071.53	2695.4	904.945	3555.51	2667.99	713.611	1215.55	2586.52	1974.23
ENSMUSG00000022358	Fbxo32	4801.63	-0.913818	0.402093	-2.27265	0.0230472	0.695889	3030.69	2160.82	2402.7	3709.92	4116.72	3448.43	1239.52	7386.36	6290.17	2276.9	3877.35	4609.56	4217.57	5526.59	6150.58	16382.1
ENSMUSG00000087177	E130307A14Rik	405.931	-0.916457	0.374601	-2.44649	0.0144256	0.638783	573.771	173.909	314.116	334.913	286.576	177.133	351.448	515.588	202.201	122.028	754.982	484.284	190.154	408.163	734.002	871.621
ENSMUSG00000020773	Trim47	2040.57	-0.916962	0.35118	-2.61109	0.00902536	0.560611	1135.77	573.901	979.81	2168.43	1634.73	2034.85	1111.87	2644.07	2521.56	501.797	2410.94	3196.57	2634.38	3889.47	3027.44	2183.49
ENSMUSG00000043336	Filip1l	4157	-0.918105	0.430349	-2.1334	0.0328922	0.721515	4095.84	1255.41	3061.91	3103.68	2494.46	3821.89	2683.93	2357.14	4893.98	3404.81	4815.43	3496.3	1837.44	2603.9	4421.1	18164.9
ENSMUSG00000073616	Cops9	243.316	-0.929276	0.335897	-2.76655	0.00566523	0.48534	226.566	177.17	124.638	286.118	229.261	154.446	86.68	106.48	313.823	112.904	281.505	201.539	324.757	356.025	247.8	663.34
ENSMUSG00000055978	Fut2	3236.51	-0.929374	0.432392	-2.14938	0.0316042	0.721044	5081.55	2010.83	1127.5	1114.16	1338.18	2561.02	1951.09	2008.55	4250.79	2729.09	8710.52	8587.93	3798.81	2729.03	2000.35	1784.7
ENSMUSG00000070394	Tmem256	648.679	-0.929692	0.344403	-2.69943	0.00694581	0.522054	594.367	417.382	347.256	701.617	377.117	424.946	583.908	379.966	589.218	431.089	959.053	1068.97	237.158	429.018	961.295	1876.5
ENSMUSG00000027940	Tpm3	8999.06	-0.934037	0.329724	-2.83278	0.00461447	0.453188	5316.94	5235.76	7445.83	5840.65	8253.38	6221.48	8043.9	10624.5	5848.26	4250.45	6155.2	6600.59	17496.3	8397.14	9622.35	28632.2
ENSMUSG00000095478	Gm9824	114.625	-0.937284	0.207079	-4.52622	6.00E-06	0.00935724	79.4452	86.9546	77.8084	69.4963	123.768	102.092	61.464	86.305	111.622	52.4606	139.543	136.574	196.564	207.061	166.624	136.222
ENSMUSG00000016344	Ppdpf	225.031	-0.94625	0.348373	-2.7162	0.00660364	0.511024	164.775	76.0853	113.11	203.314	200.188	111.69	144.992	151.314	422.7	80.9718	311.349	233.283	476.453	221.957	360.592	327.721
ENSMUSG00000024206	Rfx2	3643.21	-0.946303	0.375771	-2.51829	0.0117925	0.585217	1406.47	2739.07	2399.81	1812.08	3522.81	2297.5	2510.57	3293.04	3872	3177.86	2412.55	4594.06	4497.46	14117.4	1963.6	3675.02
ENSMUSG00000069862	Rps12-ps9	13.0714	-0.947959	0.433188	-2.18833	0.0286455	0.71243	11.7697	7.60853	5.76359	7.39322	4.98393	5.23547	4.728	19.0544	19.2136	13.1151	24.1981	18.456	8.54625	11.9172	20.5076	26.652
ENSMUSG00000106918	Mrpl33	748.952	-0.954996	0.364368	-2.62097	0.00876811	0.560014	794.452	351.079	531.691	998.825	461.844	479.046	482.256	498.776	641.369	302.789	886.458	585.423	807.62	694.175	644.281	2823.14
ENSMUSG00000037710	Cisd1	607.913	-0.95904	0.468828	-2.04561	0.0407945	0.735778	506.095	395.644	267.286	591.458	383.762	336.815	249.796	292.54	1045.77	421.966	713.038	601.664	288.436	396.246	436.641	2799.45
ENSMUSG00000040128	Pnrc1	5500.12	-0.963104	0.401844	-2.39671	0.016543	0.660706	5419.93	2795.59	1836.42	3117.72	2629.02	3955.4	2268.65	6698.17	10294.8	1547.02	11742.5	7119.57	3499.69	8796.36	9020.79	7260.22
ENSMUSG00000030137	Tuba8	3587.45	-0.965633	0.407513	-2.36958	0.0178084	0.663882	5437.58	2213	2370.28	1483.08	2723.72	2459.8	1519.26	2651.92	3175.74	2400.64	4500.05	4298.02	2719.84	2860.12	1915.75	14670.5
ENSMUSG00000026655	Fam107b	944.594	-0.965964	0.481338	-2.00683	0.0447676	0.748496	897.436	430.425	425.065	246.934	970.204	505.223	1039.37	1134.29	951.532	356.96	910.656	551.464	2531.83	2945.03	960.44	256.649
ENSMUSG00000060147	Serpinb6a	2486.67	-0.966255	0.423013	-2.28422	0.0223586	0.689459	2745.27	673.898	2722.57	1860.14	1653.83	1677.1	1129.2	1520.99	3008.3	1326.91	2515.8	1396.01	1279.8	3281.69	3441.01	9554.27
ENSMUSG00000041700	Lhfpl1	128.107	-0.972638	0.343793	-2.82914	0.00466735	0.456463	111.812	136.954	109.508	56.9278	103.832	42.7563	42.552	54.9214	137.24	147.118	201.651	198.586	104.692	110.234	220.457	270.469
ENSMUSG00000064345	mt-Nd2	1055.62	-0.973804	0.45772	-2.12751	0.0333776	0.721515	1941.99	399.991	487.023	896.059	1093.14	873.451	554.752	588.443	662.413	258.311	976.798	428.178	3209.12	2347.68	732.293	1440.2
ENSMUSG00000036052	Dnajb5	1239.3	-0.976667	0.337125	-2.89704	0.00376698	0.429366	953.342	724.984	1626.77	684.613	711.871	791.429	710.776	1402.18	934.148	553.687	1105.85	978.166	1226.39	1573.07	1609.85	4241.62
ENSMUSG00000051890	Klhdc1	608.295	-0.976807	0.402881	-2.42455	0.0153272	0.651379	185.372	268.472	429.387	678.698	520.82	459.849	247.432	597.41	669.732	404.289	768.694	411.937	254.251	1042.75	756.219	2037.4
ENSMUSG00000033365	Ipo13	6815.78	-0.979002	0.388884	-2.51746	0.0118203	0.585355	4207.65	4325.99	6096.43	5502.78	4249.63	4828.85	3952.61	6039.11	5654.3	5106.35	5194.53	6227.04	4204.75	3971.4	9039.59	30451.4
ENSMUSG00000045348	Nyap1	1943.95	-0.981287	0.405616	-2.41925	0.0155525	0.653949	1459.44	1872.79	711.803	508.654	2051.72	1135.22	1252.92	1624.1	2216.89	1405.6	1251.04	1976.26	1002.05	4556.83	6039.49	2038.39
ENSMUSG00000027510	Rbm38	775.309	-0.981545	0.430287	-2.28114	0.0225401	0.691493	517.865	359.775	1014.39	712.707	613.854	534.018	206.456	692.682	574.579	452.187	384.75	789.177	534.14	564.576	1329.58	3124.21
ENSMUSG00000037852	Cpe	3815.53	-0.981587	0.332078	-2.95589	0.00311768	0.424639	4454.81	2008.65	2210.34	1466.08	3355.01	2818.43	1158.36	5987.55	2893.02	1595.49	6035.82	5276.93	3683.43	7129.45	4443.32	6531.73
ENSMUSG00000054945	Gm9958	98.8723	-0.98176	0.464663	-2.11284	0.0346143	0.724397	8.82724	90.2154	95.0992	58.4065	59.8071	128.269	71.708	42.5921	86.0038	82.1122	147.609	130.668	23.5022	84.9098	283.689	188.539
ENSMUSG00000046388	Gm9806	163.638	-0.98496	0.47077	-2.09223	0.0364177	0.730802	82.3876	81.52	122.476	139.732	144.534	173.643	65.404	96.3926	259.841	29.6516	86.3067	115.165	134.603	616.714	184.569	285.276
ENSMUSG00000064351	mt-Co1	3402.39	-0.985077	0.493649	-1.9955	0.0459885	0.753671	6655.74	1381.49	1525.91	2748.8	3317.63	2752.99	1206.43	1657.73	2777.74	862.178	2765.04	1339.16	9864.5	9565.02	1905.5	4112.31
ENSMUSG00000020857	Nme2	2240.65	-0.987919	0.460232	-2.14657	0.0318279	0.721515	3157.21	1205.41	841.484	822.126	1498.5	1550.57	1236.37	1073.77	3642.35	1345.73	2753.75	1768.08	1987	1973.78	1291.98	9702.33
ENSMUSG00000108591	Particl	980.914	-0.988197	0.390547	-2.53029	0.0113969	0.576603	385.456	660.855	326.363	839.131	895.445	842.038	163.116	1393.21	1142.75	516.623	2222.2	1285.27	1072.55	1938.03	961.295	1050.29
ENSMUSG00000019791	Hint3	459.203	-0.991586	0.459747	-2.15681	0.0310205	0.721044	164.775	180.431	412.097	623.249	170.284	465.084	299.44	367.637	459.297	207.561	581.562	420.058	111.101	503.5	615.229	1765.94
ENSMUSG00000029603	Dtx1	99.5028	-0.993427	0.426487	-2.32932	0.0198419	0.676357	17.6545	89.1285	104.465	132.339	84.7268	25.3048	62.252	118.809	37.5123	50.1797	78.2406	141.742	141.013	293.46	88.8664	126.35
ENSMUSG00000064341	mt-Nd1	1642.36	-0.996153	0.498058	-2.00007	0.0454922	0.752799	3386.72	714.115	824.913	1046.88	1739.39	1482.51	579.968	836.15	955.192	398.586	1159.9	738.239	5230.3	4372.11	1121.94	1690.92
ENSMUSG00000024935	Slc1a1	799.383	-1.00235	0.376771	-2.66036	0.00780578	0.545123	314.838	390.209	340.772	560.406	765.033	597.716	589.424	805.887	698.095	741.861	1255.88	683.609	2273.3	1422.61	1131.34	219.139
ENSMUSG00000052821	Cysltr1	147.106	-1.007	0.453016	-2.22287	0.0262244	0.705326	114.754	28.2603	65.5608	127.903	95.5253	137.867	33.096	75.0966	278.14	112.334	269.406	318.919	83.3259	120.661	316.159	176.693
ENSMUSG00000039345	Mettl22	1067	-1.00764	0.450063	-2.23889	0.0251629	0.705326	335.435	974.979	1204.59	978.863	311.495	739.947	887.288	740.878	611.176	951.133	573.496	694.682	1185.79	984.656	957.022	4940.5
ENSMUSG00000082229	Nap1l2	84.7226	-1.01176	0.503021	-2.01136	0.044287	0.748491	41.1938	29.3472	54.0336	32.5302	60.6378	46.2467	40.976	211.84	67.7052	27.941	71.7878	39.8649	141.013	300.909	101.684	87.853
ENSMUSG00000025997	Ikzf2	2383.18	-1.01298	0.468933	-2.16017	0.0307594	0.720411	1771.33	771.722	1860.92	1075.71	807.396	1497.34	1399.49	2047.78	5444.78	571.364	5713.18	5421.62	4473.96	1800.98	2049.91	1423.42
ENSMUSG00000039628	Hs3st6	729.509	-1.01568	0.395303	-2.56937	0.0101885	0.560984	308.953	301.08	390.483	403.67	538.264	856.872	191.484	884.346	1130.86	267.435	1169.58	886.624	728.567	1587.96	1479.11	546.861
ENSMUSG00000020307	Cdc34	1758.01	-1.01768	0.389915	-2.61	0.00905413	0.560611	2386.3	813.026	1002.14	1685.66	1476.9	1265.24	771.452	986.343	1251.63	1063.47	1418.01	1715.67	2437.82	5989.87	641.718	3222.92
ENSMUSG00000024505	Dtwd2	214.117	-1.0196	0.401662	-2.53846	0.0111342	0.573242	50.021	146.736	110.949	164.869	220.954	117.798	182.816	309.353	139.07	99.7892	170.194	97.4475	414.493	543.721	456.295	201.371
ENSMUSG00000054383	Pnma1	229.237	-1.02647	0.307807	-3.33478	0.000853671	0.264455	85.33	180.431	158.499	212.186	122.106	272.244	137.9	186.06	129.006	163.654	254.887	158.721	211.52	598.838	497.31	299.095
ENSMUSG00000091811	Inafm1	494.635	-1.03351	0.5182	-1.99442	0.0461065	0.75416	217.739	220.647	178.671	222.536	271.624	213.782	162.328	801.404	1154.65	108.343	800.958	321.872	388.854	1406.23	957.877	486.647
ENSMUSG00000100862	Gm10925	1108.49	-1.03579	0.499977	-2.07167	0.0382964	0.733847	2462.8	463.033	517.282	697.181	904.583	858.617	357.752	572.751	917.679	204.71	1022.77	572.135	3456.96	2797.56	761.345	1168.74
ENSMUSG00000038319	Kcnh2	690.36	-1.04123	0.481596	-2.16204	0.0306152	0.719196	232.451	235.864	283.136	848.003	290.729	635.237	237.976	1202.67	747.501	228.09	261.34	544.82	715.748	1660.96	1619.25	1302
ENSMUSG00000048709	Gm8666	35.1844	-1.04554	0.468284	-2.23271	0.0255679	0.705326	52.9634	4.34773	12.2476	11.0898	31.5649	47.1192	26.004	19.0544	23.7883	26.2303	59.6887	80.468	27.7753	80.4409	38.4518	21.7165
ENSMUSG00000043419	Rnf227	14722.5	-1.04764	0.523612	-2.0008	0.0454141	0.752799	24477.9	2572.77	12798	6341.17	17182.9	10094.9	4465.6	15886.8	7557.36	3772.03	19059.3	14892.5	12808.7	64699.8	10160.7	8789.25
ENSMUSG00000041695	Kcnj2	3051.89	-1.05088	0.39482	-2.66168	0.00777518	0.545123	2968.9	1557.57	2455.29	1788.42	2060.02	2211.99	1133.93	2336.96	2867.4	2391.52	3058.64	3344.22	2132.29	1441.98	3942.59	13138.5
ENSMUSG00000041649	Klf8	118.778	-1.05184	0.519515	-2.02467	0.0429018	0.745127	41.1938	31.5211	53.3132	111.638	86.3881	119.543	26.004	172.61	155.539	49.6095	229.882	203.754	81.1893	25.324	352.048	160.899
ENSMUSG00000021835	Bmp4	989.424	-1.05262	0.52577	-2.00205	0.0452792	0.752799	350.147	1844.53	242.791	397.016	431.94	1101.19	277.376	1709.29	451.978	246.907	405.722	2890.2	1352.44	1386.86	1226.18	1516.21
ENSMUSG00000023968	Crip3	202.193	-1.06781	0.376013	-2.83982	0.00451388	0.45148	76.5027	131.519	177.951	69.4963	133.735	158.809	132.384	224.169	215.925	108.343	288.764	73.0856	591.827	399.225	214.476	238.881
ENSMUSG00000064368	mt-Nd6	283.101	-1.06809	0.461088	-2.31647	0.0205328	0.676357	370.744	127.171	146.251	202.574	240.059	273.117	95.348	208.477	279.055	63.8651	252.467	132.883	779.845	929.539	211.058	217.165
ENSMUSG00000019848	Popdc3	376.48	-1.07805	0.491218	-2.19465	0.0281886	0.706952	217.739	139.127	226.221	104.984	249.196	563.686	56.736	439.371	467.532	193.876	477.51	518.982	168.788	274.095	629.755	1296.08
ENSMUSG00000042724	Map3k9	12311.1	-1.08233	0.491534	-2.20194	0.0276696	0.706118	5717.11	4877.07	4803.95	6575.53	8570.69	8887.21	4296.96	25553	14470.6	3003.37	6663.36	12288.7	17056.2	48896.2	14909	10409.1
ENSMUSG00000090939	Gm17147	53.3551	-1.08235	0.547822	-1.97574	0.0481842	0.761269	26.4817	45.6512	18.0112	40.6627	16.6131	72.424	25.216	94.1509	15.5539	20.5281	13.7123	48.7237	74.7796	208.55	93.1388	39.4845
ENSMUSG00000013419	Zfp651	1478.29	-1.11172	0.417973	-2.65978	0.00781914	0.545123	629.676	577.161	1383.26	1549.62	1049.95	628.257	906.988	1351.74	1366	854.766	975.185	1040.92	2166.47	1053.18	1503.89	6615.63
ENSMUSG00000053113	Socs3	4290.29	-1.12244	0.429535	-2.61316	0.00897083	0.560611	1609.5	1202.15	1705.3	2916.63	2546.79	4247.71	1159.94	7059.08	5935.18	1381.08	6323.78	5326.39	4223.98	11419.6	7212.7	4374.88
ENSMUSG00000081344	Gm14303	13.8556	-1.12537	0.489002	-2.30136	0.0213715	0.677799	8.82724	16.304	10.0863	5.91458	5.81458	5.23547	3.94	8.96675	19.2136	11.4045	32.2642	23.6236	38.4581	4.46894	9.39933	17.768
ENSMUSG00000066735	Vkorc1l1	147.883	-1.12831	0.344828	-3.27211	0.00106748	0.268296	153.005	101.085	69.8835	71.7143	182.744	95.1111	89.832	123.293	94.2383	43.9072	131.477	121.071	376.035	260.688	324.704	127.338
ENSMUSG00000087487	Ppp2r2cos	202.709	-1.12849	0.375332	-3.00664	0.00264153	0.412945	105.927	123.91	131.122	104.984	95.5253	156.192	52.796	364.274	138.155	131.151	350.873	433.346	111.101	439.446	228.147	276.392
ENSMUSG00000029999	Tgfa	150.712	-1.1332	0.486275	-2.33036	0.0197869	0.676357	61.7907	139.127	120.315	39.1841	147.026	87.2579	55.948	178.214	138.155	71.8482	225.043	210.398	525.594	306.867	70.0677	34.549
ENSMUSG00000100078	Gm6170	8.93919	-1.13911	0.508583	-2.23978	0.0251055	0.705326	5.88483	7.60853	3.60224	6.6539	9.1372	5.23547	3.152	3.36253	13.724	2.2809	13.7123	7.38239	29.9119	11.9172	14.5262	4.93556
ENSMUSG00000074580	4931440P22Rik	338.623	-1.13967	0.573891	-1.98586	0.0470487	0.758108	108.869	55.4336	108.067	161.172	83.8961	519.184	144.992	286.936	754.821	109.483	1076.82	251.739	241.431	782.064	193.113	539.951
ENSMUSG00000031431	Tsc22d3	5170.55	-1.14396	0.402853	-2.83964	0.00451645	0.45148	2871.8	1297.8	4562.6	2337.74	6363.64	3716.31	3153.58	5786.92	3880.24	1597.77	3050.58	5371.42	5106.38	5778.34	10700.7	17153.1
ENSMUSG00000066595	Flvcr1	682.383	-1.14774	0.321845	-3.56613	0.000362294	0.162851	659.101	273.907	551.864	521.962	242.551	677.121	286.832	604.135	372.378	500.657	992.93	937.563	959.316	336.66	1384.26	1616.89
ENSMUSG00000050628	Ubald2	117.161	-1.1485	0.357718	-3.21062	0.0013245	0.291179	32.3665	115.215	74.9266	47.3166	59.8071	66.316	51.22	85.1842	202.201	67.8566	221.01	238.451	237.158	110.234	135.009	130.299
ENSMUSG00000022707	Gbe1	1645.27	-1.1494	0.429313	-2.67731	0.00742166	0.542024	1182.85	549.988	1852.27	7859	705.226	1239.93	1219.04	866.413	1643.22	691.111	1634.99	1143.53	905.902	1938.03	1758.53	7649.14
ENSMUSG00000078507	Aadacl3	271.942	-1.15056	0.580175	-1.98312	0.0473538	0.758862	129.466	99.9978	146.251	37.7054	342.23	389.17	110.32	51.5588	294.609	262.873	372.651	181.607	341.85	1325.79	117.919	147.08
ENSMUSG00000099227	Mir8114	779.73	-1.15064	0.498159	-2.30979	0.0208999	0.676357	888.609	273.907	264.405	7101.93	699.411	958.964	198.576	413.592	744.757	285.682	455.732	542.605	745.66	506.48	1113.39	3759.91
ENSMUSG00000070527	Mkrn3	94.7684	-1.15626	0.522537	-2.21278	0.0269126	0.705326	8.82724	34.7819	27.377	159.694	21.597	91.6207	47.28	126.655	76.8545	52.4606	139.543	90.8033	47.0043	277.074	140.99	173.732
ENSMUSG00000028398	Dmac1	679.018	-1.15711	0.371411	-3.11544	0.00183668	0.345672	379.571	414.121	201.726	504.957	501.715	587.245	295.5	198.389	1239.74	322.176	1021.16	591.329	1160.15	1596.9	809.197	1040.42
ENSMUSG00000048897	Zfp710	1122.67	-1.16068	0.405753	-2.86055	0.00422912	0.441555	597.31	1068.45	794.655	867.964	503.377	746.927	583.908	551.455	893.891	1064.61	3700.7	1300.78	579.008	500.521	940.787	3268.33
ENSMUSG00000028756	Pink1	4458.65	-1.16128	0.523042	-2.22023	0.0264029	0.705326	4610.76	1148.89	2498.52	4815.95	1610.64	2463.29	1603.58	3862.43	6354.22	1495.13	5525.24	2879.87	2106.65	4074.18	3222.26	23066.9
ENSMUSG00000081512	Gm15821	393.845	-1.16225	0.53495	-2.17264	0.0298077	0.7135	41.1938	132.606	108.788	332.695	231.753	534.018	163.116	696.044	305.588	141.986	329.901	279.792	388.854	1616.27	426.388	572.525
ENSMUSG00000028496	Mllt3	1096.49	-1.16239	0.497358	-2.33713	0.0194325	0.670333	379.571	443.469	530.971	676.48	400.375	652.689	858.92	1312.51	1223.27	1009.3	881.619	688.777	463.634	662.893	1854.23	5505.13
ENSMUSG00000110558	Gm45779	175.681	-1.1647	0.450646	-2.58451	0.0097517	0.560984	2.94241	220.647	114.551	129.381	156.994	115.18	80.376	128.897	171.093	76.9802	307.316	282.007	130.33	229.406	435.787	229.01
ENSMUSG00000042828	Trim72	3169.85	-1.16645	0.54784	-2.12919	0.0332389	0.721515	817.991	717.376	4105.84	1211.01	1728.59	1260	1299.41	4862.22	4465.8	1142.73	1872.94	1509.7	1933.59	6120.96	4609.94	13059.5
ENSMUSG00000030748	Il4ra	2416.86	-1.16962	0.355636	-3.28882	0.00100607	0.268296	1477.09	745.636	1174.33	1973.99	1184.51	2169.23	907.776	3056.54	2264.46	1505.39	7546.59	4338.63	1585.33	3119.32	3170.99	2450.01
ENSMUSG00000037341	Slc9a7	223.348	-1.17212	0.403407	-2.90554	0.00366615	0.429366	203.027	103.259	92.2174	171.523	147.856	139.613	46.492	197.269	338.526	82.6825	367.812	291.604	94.0087	338.15	451.168	508.363
ENSMUSG00000019796	Lrp11	91.6125	-1.17826	0.506535	-2.32611	0.0200126	0.676357	70.6179	55.4336	33.1406	68.757	76.4202	158.809	8.668	56.0422	75.9396	18.2472	197.618	39.1266	166.652	128.11	87.1574	225.062
ENSMUSG00000026027	Stradb	409.314	-1.18519	0.504214	-2.35056	0.018745	0.665896	382.514	135.867	176.51	622.509	204.341	221.635	161.54	309.353	378.783	178.48	344.42	276.101	185.881	373.901	425.533	2171.65
ENSMUSG00000073096	Lrrc61	285.835	-1.19122	0.580991	-2.05032	0.0403329	0.734195	44.1362	231.517	152.015	574.453	274.116	47.9918	128.444	239.861	49.4065	187.033	506.548	792.13	185.881	61.0755	698.968	399.781
ENSMUSG00000094122	Rpl31-ps9	26.9568	-1.20158	0.548898	-2.18908	0.0285912	0.71243	26.4817	35.8688	6.48404	28.8336	11.6292	8.72579	16.548	22.4169	12.8091	11.4045	62.1085	9.5971	111.101	14.8965	37.5973	14.8067
ENSMUSG00000025931	Paqr8	353.732	-1.20312	0.497138	-2.42009	0.0155165	0.653949	335.435	220.647	110.949	111.638	96.3559	208.546	68.556	698.286	362.314	165.935	523.486	654.818	367.489	1096.38	481.929	156.951
ENSMUSG00000064337	mt-Rnr1	39942.3	-1.20522	0.522508	-2.30662	0.0210763	0.676357	68828.9	21291.9	13272.1	19284.5	17326.6	21689.7	15463.7	33897.7	50603.2	6476.03	44327	20692.1	144073	110063	25105.6	26682.6
ENSMUSG00000032114	Slc37a4	743.165	-1.2062	0.567542	-2.12531	0.0335603	0.721742	420.765	353.253	615.263	819.909	349.706	409.239	877.832	295.903	458.382	386.612	283.118	426.702	427.312	230.895	820.305	4715.44
ENSMUSG00000117322	6330415G19Rik	78.5113	-1.20859	0.45958	-2.62978	0.00854396	0.555947	0	46.7381	64.1199	48.056	59.8071	53.2273	129.232	49.3171	33.8526	39.3454	211.33	132.145	96.1453	113.213	57.2504	122.402
ENSMUSG00000021390	Ogn	600.562	-1.21624	0.567718	-2.14234	0.0321665	0.721515	41.1938	199.996	499.271	498.303	300.697	255.666	775.392	615.344	333.036	492.673	204.071	182.345	512.775	1492.63	836.54	2369.07
ENSMUSG00000054640	Slc8a1	472.82	-1.21653	0.59781	-2.03498	0.0418527	0.741672	582.598	296.733	239.909	506.436	136.227	197.203	438.128	106.48	453.808	204.14	311.349	465.09	158.106	288.991	187.987	2991.94
ENSMUSG00000015354	Pcolce2	165.69	-1.21669	0.547782	-2.22112	0.0263429	0.705326	26.4817	31.5211	94.3787	246.934	117.122	177.133	58.312	135.622	150.964	66.7162	165.354	45.0325	111.101	600.327	176.878	447.162
ENSMUSG00000032816	Igdcc4	532.416	-1.21709	0.591841	-2.05645	0.0397394	0.734195	200.084	308.689	751.428	338.61	43.194	125.651	263.192	326.166	830.761	368.935	431.533	479.855	269.207	278.564	683.587	2819.19
ENSMUSG00000059920	4930453N24Rik	310.141	-1.21863	0.307743	-3.9599	7.50E-05	0.0625926	164.775	217.387	148.412	271.331	322.294	212.037	145.78	114.326	328.461	145.977	639.637	499.787	179.471	689.706	385.372	497.505
ENSMUSG00000075268	Gm10819	61.0771	-1.22858	0.328495	-3.74002	0.000184007	0.119472	52.9634	58.6944	28.8179	21.4403	47.3473	35.7757	26.792	52.6797	33.8526	49.0392	85.5001	62.012	66.2334	208.55	60.6684	86.8659
ENSMUSG00000037139	Myom3	3485.52	-1.24022	0.592803	-2.09214	0.0364264	0.730802	538.462	1072.8	2883.96	1679	1695.37	2262.6	1303.35	4033.92	6369.77	1229.4	2040.71	1824.19	1542.6	4437.66	2995.82	19858.7
ENSMUSG00000064339	mt-Rnr2	56833.3	-1.24079	0.503387	-2.46489	0.0137055	0.62569	92003.4	26104.9	22588.9	26234.9	24948.7	29104.9	21986.8	48660.3	75376.9	9064.85	66102.9	31428.3	210663	139501	44033.3	41529.8
ENSMUSG00000097960	A330074K22Rik	246.429	-1.26109	0.634355	-1.98798	0.0468136	0.757335	232.451	103.259	234.146	243.976	32.3955	109.945	47.28	121.051	415.38	78.6909	183.906	109.998	76.9162	113.213	602.411	1237.84
ENSMUSG00000103041	Gm37305	241.107	-1.26389	0.607405	-2.0808	0.0374524	0.733175	141.236	54.3466	224.059	124.206	123.768	107.327	103.228	220.806	306.503	174.488	437.986	243.619	102.555	1223	11.9628	258.624
ENSMUSG00000072789	Gm10420	9.42107	-1.26618	0.60015	-2.10977	0.0348783	0.725307	11.7697	2.17387	2.16135	3.69661	11.6292	4.36289	5.516	6.72507	12.8091	1.71067	18.5519	5.16767	14.9559	31.2826	3.41794	14.8067
ENSMUSG00000074753	Gm14092	128.359	-1.26844	0.56531	-2.2438	0.0248452	0.705266	41.1938	43.4773	45.3883	53.9705	78.9122	143.975	65.404	197.269	135.41	34.2134	121.797	81.9445	34.185	613.734	275.998	86.8659
ENSMUSG00000035674	Ndufa3	975.935	-1.2706	0.51444	-2.46987	0.0135161	0.622088	794.452	601.074	337.89	967.034	571.49	550.597	296.288	589.564	1035.71	636.94	1057.46	865.954	792.664	367.943	450.313	5699.59
ENSMUSG00000028407	Smim27	335.275	-1.28357	0.385989	-3.3254	0.000882924	0.264455	400.168	134.78	152.015	328.259	211.817	203.311	211.972	170.368	219.584	152.25	348.453	396.434	311.938	242.812	395.626	1484.62
ENSMUSG00000096534	Krtap16-3	2382.41	-1.28511	0.625409	-2.05484	0.0398947	0.734195	3931.06	1156.5	960.358	240.28	1373.07	586.373	2166.21	2334.72	2005.54	729.316	3924.13	805.418	6260.12	9124.08	2249.86	271.456
ENSMUSG00000073002	Vamp5	283.341	-1.28977	0.62596	-2.06047	0.0393538	0.734195	223.623	67.3898	201.005	332.695	49.8393	295.804	157.6	234.256	165.603	110.623	266.986	218.519	254.251	20.855	224.729	1709.68
ENSMUSG00002075453		59.2495	-1.29026	0.547345	-2.3573	0.0184082	0.665896	435.477	55.4336	56.9154	14.0471	51.5006	29.6677	43.34	30.2628	26.5331	33.073	39.5236	49.462	341.85	81.9305	38.4518	14.8067
ENSMUSG00000027102	Hoxd8	133.534	-1.31369	0.635872	-2.06597	0.0388314	0.733894	64.7331	82.6069	126.078	133.078	38.2101	70.6789	87.468	52.6797	118.027	83.8229	160.514	132.145	147.423	0	247.8	591.281
ENSMUSG00000035642	Aamdc	348.827	-1.32095	0.637239	-2.07292	0.0381798	0.733847	135.351	158.692	140.487	893.841	128.751	165.79	210.396	130.018	156.454	112.904	187.939	76.7768	305.528	248.771	371.701	2157.83
ENSMUSG00000066637	Ttc32	395.184	-1.32918	0.571527	-2.32566	0.0200365	0.676357	114.754	153.258	93.6583	501.261	113.8	349.904	174.148	338.495	531.577	149.969	391.203	180.868	472.18	195.144	291.379	2271.35
ENSMUSG00000031877	Ces2g	342.889	-1.33417	0.392348	-3.40048	0.000672677	0.243384	158.89	67.3898	221.178	257.284	150.348	406.622	205.668	298.145	303.758	112.904	341.194	513.814	275.616	1223	586.176	364.245
ENSMUSG00000029392	Rilpl1	2969.92	-1.33942	0.554365	-2.41613	0.0156864	0.655912	1674.23	1480.4	3896.91	3125.86	1019.21	1341.15	1211.16	1690.23	1865.55	1564.69	1316.38	2278.2	2102.38	825.264	3625.58	18501.5
ENSMUSG00000022225	Cma1	75.8126	-1.34835	0.613423	-2.19808	0.0279437	0.706118	97.0996	3.2608	12.2476	75.4109	53.9925	56.7176	11.82	81.8216	74.1097	15.396	76.6274	31.006	104.692	119.172	128.173	271.456
ENSMUSG00000093419	Gm19898	18.453	-1.35471	0.603466	-2.24488	0.0247761	0.705266	0	4.34773	13.6885	11.8292	17.4437	13.9613	13.396	2.24169	28.363	10.264	22.5849	36.9119	4.27312	23.8343	74.3401	17.768
ENSMUSG00000032643	Fhl3	520.326	-1.3624	0.576318	-2.36397	0.0180803	0.664644	203.027	230.43	775.923	276.507	164.47	140.485	229.308	406.866	478.511	368.365	404.915	271.672	249.978	141.516	1015.98	2967.26
ENSMUSG00000026544	Dusp23	303.649	-1.3633	0.539888	-2.52516	0.0115645	0.580645	41.1938	157.605	234.146	173.001	118.784	272.244	301.804	230.894	287.289	91.2358	145.189	174.963	583.281	135.558	317.014	1594.19
ENSMUSG00000114003	Gm9616	12.4626	-1.36492	0.622052	-2.19423	0.0282191	0.706959	26.4817	5.43466	2.88179	16.2651	9.1372	6.10805	3.94	3.36253	4.57467	2.2809	14.5189	2.95295	38.4581	34.2619	11.9628	16.7809
ENSMUSG00000021589	Rhobtb3	435.743	-1.37016	0.637151	-2.15044	0.03152	0.721044	55.9059	243.473	358.063	573.714	236.737	184.987	356.964	69.4923	206.775	445.345	105.665	186.774	241.431	393.267	486.202	2827.09
ENSMUSG00000031458	Coprs	120.366	-1.37104	0.467517	-2.93259	0.00336148	0.429366	58.8483	113.041	56.9154	85.7614	63.9604	94.2385	89.044	57.1631	41.1721	92.9465	123.41	27.3148	329.03	95.3374	105.102	492.569
ENSMUSG00000003849	Nqo1	320.182	-1.37604	0.56573	-2.43233	0.0150022	0.644599	329.55	152.171	162.821	326.041	108.816	204.183	161.54	52.6797	341.271	165.935	339.58	329.993	181.608	150.454	134.154	1982.12
ENSMUSG00000048643	Krtap19-9a	1050.23	-1.38076	0.684574	-2.01697	0.0436991	0.746109	2362.76	353.253	345.095	83.5434	330.6	243.449	646.16	1203.79	772.205	220.106	1497.06	627.503	4157.75	2815.43	1049.31	95.7499
ENSMUSG00000023046	Igfbp6	1189.05	-1.38783	0.560072	-2.47794	0.0132142	0.616503	609.08	181.518	629.672	2017.61	532.449	832.44	710.776	857.446	638.624	391.744	517.84	403.078	1140.92	4151.64	683.587	4726.3
ENSMUSG00000087458	Gm13999	211.543	-1.3884	0.544105	-2.55172	0.0107192	0.570731	55.9059	116.302	43.9474	161.912	69.775	260.028	137.9	140.106	151.879	177.91	181.486	149.124	29.9119	664.382	822.014	222.1
ENSMUSG00000062896	Rpl31-ps11	16.7569	-1.38947	0.666899	-2.08347	0.037208	0.733175	17.6545	8.69546	10.0863	11.0898	4.15327	11.3435	2.364	17.9335	8.23441	11.9747	16.9387	5.16767	113.238	5.95859	15.3807	7.8969
ENSMUSG00000110841	Gpx4-ps2	204.284	-1.39003	0.495207	-2.80696	0.00500116	0.46375	88.2724	70.6506	77.088	1130.42	204.341	240.832	67.768	123.293	190.306	51.8904	293.604	186.774	181.608	148.965	123.046	1064.11
ENSMUSG00000099145	Mir8116	37.033	-1.39641	0.560944	-2.4894	0.012796	0.607912	2.94241	14.1301	23.7748	6.6539	26.5809	33.158	8.668	70.6132	27.448	15.396	71.7878	101.139	49.1409	13.4068	93.1388	34.549
ENSMUSG00000031137	Fgf13	157.721	-1.4022	0.651063	-2.15371	0.0312633	0.721044	8.82724	27.1733	167.864	178.177	83.0654	107.327	70.92	85.1842	146.39	99.7892	104.052	178.654	38.4581	65.5444	157.225	1004.88
ENSMUSG00000024210	Ip6k3	231.84	-1.408	0.688269	-2.04572	0.040784	0.735778	129.466	29.3472	301.868	102.766	43.194	51.4821	70.92	193.906	436.424	71.8482	124.217	64.965	126.057	178.758	295.652	1488.57
ENSMUSG00000048939	Atp13a5	90.3238	-1.40826	0.458859	-3.06905	0.00214741	0.380254	73.5603	57.6074	34.5815	32.5302	54.8232	55.845	23.64	99.7551	66.7902	59.3033	89.5331	18.456	170.925	157.903	109.374	340.554
ENSMUSG00000065444	Mir27a	50.7517	-1.42726	0.605489	-2.35721	0.018413	0.665896	52.9634	5.43466	25.2157	6.6539	29.0729	47.9918	7.88	50.438	53.0662	34.2134	220.203	135.836	32.0484	25.324	52.1235	33.5618
ENSMUSG00000048616	Nog	103.733	-1.43619	0.613408	-2.34133	0.0192152	0.669719	120.639	91.3024	21.6135	6.6539	50.6699	26.1774	72.496	59.4047	107.047	78.6909	349.26	31.006	145.286	53.6273	52.978	392.871
ENSMUSG00000048807	Slc35e4	1111.79	-1.43768	0.551749	-2.60568	0.00916924	0.560611	1733.08	180.431	360.224	406.627	1160.42	207.674	102.44	573.872	1465.73	589.611	2202.03	2295.18	448.678	2137.64	1989.24	1935.73
ENSMUSG00000068075	Gm10229	2899.22	-1.43823	0.662783	-2.16998	0.0300085	0.7135	5172.76	647.812	737.739	430.286	1340.68	972.925	1444.4	3217.94	3198.61	504.648	4652.49	1132.46	8693.67	11561.1	2321.63	358.322
ENSMUSG00002076727		10.114	-1.44482	0.572594	-2.52329	0.0116261	0.581904	5.88483	5.43466	1.4409	8.87187	5.81458	3.49031	5.516	10.0876	6.40454	7.98313	2.41981	11.0736	12.8194	46.179	20.5076	7.8969
ENSMUSG00000061100	Retnla	1620.93	-1.46016	0.609188	-2.3969	0.0165346	0.660706	923.918	202.17	528.809	2309.64	1070.71	741.692	751.752	1045.75	1867.38	340.994	748.529	297.51	1937.86	9354.98	2041.36	1771.87
ENSMUSG00000074652	Myh7b	457.486	-1.46567	0.493527	-2.96978	0.00298016	0.419628	123.581	534.771	264.405	223.275	152.84	292.314	314.412	304.87	262.586	281.12	407.335	327.04	149.559	591.39	479.366	2610.91
ENSMUSG00000022594	Lynx1	714	-1.46931	0.53983	-2.72181	0.00649256	0.509616	750.315	193.474	327.084	781.464	343.891	256.538	179.664	512.226	735.607	214.974	849.355	975.213	365.352	272.605	647.699	4018.54
ENSMUSG00000043079	Synpo	494.102	-1.47494	0.704714	-2.09296	0.0363528	0.730802	385.456	58.6944	180.112	577.411	133.735	35.7757	125.292	487.567	674.307	306.21	1125.21	1866.27	38.4581	95.3374	581.904	1233.89
ENSMUSG00000054659	Pm20d2	348.452	-1.47694	0.524587	-2.81543	0.00487115	0.46375	200.084	103.259	377.515	254.327	152.84	89.003	78.8	474.117	241.543	117.466	494.449	219.995	100.418	373.901	798.088	1499.42
ENSMUSG00000061068	Mcpt4	133.194	-1.49434	0.639013	-2.33851	0.0193609	0.669719	50.021	24.9995	43.2269	174.48	87.2187	19.1967	118.988	32.5045	196.711	43.337	74.2076	16.9795	252.114	503.5	107.665	385.961
ENSMUSG00000024381	Bin1	3901.3	-1.50154	0.665226	-2.2572	0.0239959	0.69919	1118.12	906.502	4406.26	4906.14	1015.06	1392.64	1502.72	2751.67	3555.44	1573.25	1436.56	955.281	1997.68	1605.84	4633.87	28663.8
ENSMUSG00000026778	Prkcq	919.814	-1.51062	0.574094	-2.6313	0.00850584	0.555947	417.823	547.814	1252.86	272.071	295.713	304.53	694.228	534.643	496.809	614.701	550.911	400.125	655.924	360.494	1068.96	6249.41
ENSMUSG00000002274	Metrn	428.395	-1.52388	0.507708	-3.0015	0.00268655	0.414437	347.205	353.253	234.866	186.309	333.092	103.837	260.04	258.915	310.163	128.871	296.83	206.707	579.008	305.377	309.323	2640.53
ENSMUSG00000110706	Gm45709	358.153	-1.52548	0.518036	-2.94474	0.00323226	0.429366	297.184	76.0853	198.123	158.215	480.949	76.7869	195.424	112.084	384.272	122.028	182.293	214.089	724.294	1543.27	712.64	252.701
ENSMUSG00000115767	Gm10366	18.7077	-1.5307	0.761875	-2.00913	0.0445236	0.748496	0	14.1301	7.92493	0	7.47589	9.59836	9.456	19.0544	35.6824	5.13201	29.0378	10.3353	40.5947	74.4823	32.4704	3.94845
ENSMUSG00000117662	Gm4013	167.238	-1.53456	0.526898	-2.91245	0.00358601	0.429366	97.0996	96.737	76.3675	87.24	49.8393	65.4434	189.12	63.8881	191.221	58.7331	282.312	156.507	685.836	454.342	27.3435	93.7757
ENSMUSG00000101482	Gm28883	38.3978	-1.53482	0.640239	-2.39727	0.0165178	0.660706	29.4241	15.2171	37.4633	15.5258	14.1211	16.579	13.396	42.5921	8.23441	31.9325	2.41981	14.7648	57.6872	141.516	147.826	25.6649
ENSMUSG00000001403	Ube2c	3303.26	-1.54128	0.750867	-2.05267	0.040105	0.734195	2103.83	2041.26	5776.56	731.929	1079.02	312.383	1434.95	660.177	2190.35	2914.41	1401.07	1584.26	1704.98	165.351	5011.55	23740.1
ENSMUSG00000074178	Gm10638	134.085	-1.54674	0.491488	-3.14706	0.00164923	0.329286	97.0996	91.3024	40.3451	20.701	103.832	68.9337	25.216	171.489	116.197	45.6179	122.604	135.836	102.555	586.921	259.763	156.951
ENSMUSG00000109031	Gm45201	5.29572	-1.54725	0.710666	-2.17718	0.0294673	0.7135	11.7697	1.08693	0.720448	4.43593	0.830654	0	2.364	6.72507	1.82987	3.42134	10.4859	5.90591	12.8194	1.48965	11.9628	8.88402
ENSMUSG00000030515	Tarsl2	735.706	-1.5485	0.617291	-2.50853	0.0121233	0.590685	205.969	102.172	396.247	703.835	384.593	713.769	214.336	338.495	945.127	267.435	690.453	242.88	296.982	490.094	811.76	4967.15
ENSMUSG00000025161	Slc16a3	760.175	-1.5579	0.639388	-2.43654	0.0148284	0.64304	308.953	245.647	733.417	199.617	521.651	471.192	270.284	637.76	653.263	354.679	317.802	552.941	87.599	387.308	798.088	5622.59
ENSMUSG00000030554	Synm	8692.8	-1.56015	0.67901	-2.29768	0.0215801	0.679511	2459.86	1794.53	12496.9	8726.96	3948.93	2219.84	2474.32	5312.8	8632.41	2156.59	3210.29	2440.62	2585.24	4290.18	17578.4	58756.9
ENSMUSG00000032860	P2ry2	348.961	-1.57317	0.738622	-2.12987	0.0331824	0.721515	291.299	30.4341	222.619	257.284	250.858	86.3853	11.82	295.903	344.93	213.264	106.472	152.077	598.237	1133.62	19.6531	1568.52
ENSMUSG00000035274	Tpbg	3129.04	-1.59147	0.732461	-2.17278	0.0297972	0.7135	3413.2	2795.59	273.05	1585.85	3517.82	94.2385	1782.46	1447.01	13.724	2907	7034.4	8350.22	1722.07	5624.9	6288.15	3215.03
ENSMUSG00000105379	Mir1191b	15.4934	-1.61016	0.777871	-2.06995	0.0384568	0.733847	0	13.0432	7.20448	8.13255	1.66131	10.4709	2.364	1.12084	30.1928	12.5449	19.3585	32.4825	0	55.1169	19.6531	34.549
ENSMUSG00000003545	Fosb	1254.02	-1.62372	0.804629	-2.01798	0.0435939	0.745163	232.451	66.3029	707.48	266.895	319.802	249.557	853.404	3548.59	738.352	59.3033	5738.99	442.943	3835.13	2297.03	277.707	430.381
ENSMUSG00000037692	Ahdc1	1755.85	-1.62906	0.561959	-2.89889	0.00374485	0.429366	973.939	1215.19	1128.94	771.853	941.962	798.409	964.512	2224.88	83.259	735.019	1551.91	1392.32	828.986	2600.92	1509.87	10371.6
ENSMUSG00000055493	Epm2a	525.432	-1.63725	0.678001	-2.41482	0.0157432	0.657108	67.6755	121.736	235.587	856.135	147.856	239.959	204.88	355.308	542.556	160.233	336.354	135.098	282.026	205.571	693.841	3822.1
ENSMUSG00000026095	Asnsd1	683.442	-1.64577	0.769277	-2.13937	0.032406	0.721515	35.309	172.822	949.551	722.318	715.193	34.9031	100.864	81.8216	787.759	198.438	911.463	82.6827	604.647	554.148	1041.62	3941.54
ENSMUSG00000042962	Gm5436	32.1859	-1.67697	0.684199	-2.45099	0.0142463	0.633067	8.82724	6.5216	13.6885	30.3122	36.5488	4.36289	5.516	15.6918	32.0227	22.2387	21.7783	19.1942	17.0925	53.6273	9.39933	218.152
ENSMUSG00000100405	Gm28911	8.73097	-1.69597	0.663469	-2.55621	0.010582	0.566793	2.94241	2.17387	1.4409	0.739322	0.830654	5.23547	6.304	2.24169	18.2987	6.27246	12.9057	9.5971	29.9119	19.3654	14.5262	6.90979
ENSMUSG00000028518	Prkaa2	1199.18	-1.69705	0.710832	-2.38741	0.0169677	0.660706	326.608	201.083	682.265	1835	241.72	798.409	617.792	558.18	796.908	455.609	522.68	322.61	222.202	503.5	1327.01	9775.38
ENSMUSG00000029754	Dlx6	6.33706	-1.70725	0.77254	-2.20992	0.0271105	0.705659	2.94241	1.08693	3.60224	0	2.49196	1.74516	3.94	10.0876	6.40454	1.71067	8.87265	3.69119	12.8194	35.7515	4.27242	1.97423
ENSMUSG00000005493	Msh4	275.893	-1.70737	0.826051	-2.06691	0.0387425	0.733847	0	230.43	86.4538	141.95	83.0654	294.932	144.992	242.102	113.452	153.39	238.755	479.117	0	1288.54	540.034	377.077
ENSMUSG00000087530	Gm15533	119.688	-1.71819	0.859526	-1.999	0.0456086	0.752799	317.781	17.3909	46.8292	17.7437	8.30654	27.9225	0	84.0633	104.303	23.9494	266.179	213.351	19.2291	250.261	117.919	399.781
ENSMUSG00000057855	Krtap6-3	66.2587	-1.73005	0.618915	-2.7953	0.00518516	0.471587	76.5027	23.9125	20.893	8.13255	23.2583	46.2467	36.248	51.5588	58.5558	10.8343	60.4953	25.1001	179.471	347.088	76.0491	15.7938
ENSMUSG00000019194	Scn1b	1117.89	-1.73452	0.565883	-3.06516	0.00217557	0.380747	591.425	296.733	1203.15	965.555	317.31	356.885	338.84	750.966	553.535	594.173	362.165	456.97	1803.26	679.279	1287.71	7328.33
ENSMUSG00000051606	2010001K21Rik	8.03529	-1.7477	0.82762	-2.11172	0.0347106	0.724397	0	0	0	8.13255	7.47589	0	4.728	8.96675	6.40454	6.27246	5.64623	21.4089	4.27312	20.855	13.6717	20.7294
ENSMUSG00000047591	Mafa	437.697	-1.75348	0.607822	-2.88486	0.00391592	0.433236	26.4817	203.256	261.523	147.864	189.389	426.691	21.276	298.145	516.023	224.668	408.142	429.655	254.251	637.569	516.108	2442.12
ENSMUSG00000086648	Gm15511	63.1463	-1.75771	0.527384	-3.33288	0.000859507	0.264455	0	24.9995	15.8499	25.137	55.6538	35.7757	52.008	47.0755	64.9603	9.12358	76.6274	59.7973	213.656	175.778	76.9036	76.9948
ENSMUSG00000050315	Synpo2	1326	-1.77218	0.693268	-2.55627	0.0105802	0.566793	423.708	632.595	167.864	318.648	92.2026	590.736	180.452	1149.99	1529.77	1870.9	950.987	1080.04	1662.24	977.208	420.406	9168.3
ENSMUSG00000081485	Gm12338	27.8901	-1.77682	0.633053	-2.80674	0.00500455	0.46375	23.5393	4.34773	10.8067	20.701	10.7985	6.98063	10.244	14.571	29.2779	15.9663	29.0378	16.9795	21.3656	7.44823	24.78	199.397
ENSMUSG00000100747	1700084E18Rik	24.1551	-1.78365	0.833247	-2.1406	0.0323066	0.721515	55.9059	8.69546	3.60224	2.21797	6.64524	28.7951	8.668	6.72507	6.40454	1.71067	28.2312	37.6502	47.0043	99.8063	0	44.4201
ENSMUSG00000081434	Gm14165	5.30581	-1.79659	0.691383	-2.59855	0.00936184	0.560611	0	3.2608	0	0	3.32262	6.98063	1.576	5.60422	3.65974	2.85112	13.7123	5.90591	8.54625	7.44823	17.0897	4.93556
ENSMUSG00000074754	Smim26	152.297	-1.8227	0.880332	-2.07047	0.0384087	0.733847	17.6545	52.1728	39.6247	234.365	40.7021	62.8257	89.044	30.2628	155.539	57.5926	130.67	73.8239	0	20.855	131.591	1300.03
ENSMUSG00000027488	Snta1	601.556	-1.82531	0.787168	-2.31883	0.0204044	0.676357	26.4817	73.9114	713.244	816.212	152.01	279.225	178.088	163.643	434.594	240.064	276.665	87.1121	196.564	210.04	836.54	4940.5
ENSMUSG00000028464	Tpm2	43757.2	-1.8326	0.633851	-2.89121	0.00383761	0.431251	11101.7	14638.8	49669.9	19599.4	20659.2	13353.9	10876.8	18628.4	36057.6	28587.6	11788.5	14353.6	72517	12379	42811.4	323092
ENSMUSG00000067870	Rpl31-ps8	155.495	-1.83345	0.635772	-2.88382	0.00392879	0.433236	167.718	117.389	29.5384	135.296	49.0086	57.5902	40.976	142.347	23.7883	30.7921	479.123	54.6297	841.805	55.1169	195.677	67.1237
ENSMUSG00000044948	Cfap43	21.3639	-1.83424	0.77222	-2.37528	0.0175358	0.662685	0	6.5216	15.8499	34.7482	12.4598	11.3435	11.032	0	13.724	2.2809	19.3585	45.7708	6.40968	13.4068	115.355	33.5618
ENSMUSG00000063142	Kcnma1	683.65	-1.86217	0.809933	-2.29916	0.0214957	0.678973	258.932	189.126	518.002	424.371	113.8	176.261	135.536	293.661	1117.14	211.553	418.628	331.469	21.3656	72.9927	779.29	5876.28
ENSMUSG00000118734	U5	6.59806	-1.88304	0.955087	-1.97159	0.0486559	0.761269	5.88483	3.2608	2.16135	0	6.64524	2.61774	2.364	6.72507	3.65974	0	7.25944	5.16767	10.6828	46.179	0	2.96134
ENSMUSG00000042485	Mustn1	515.467	-1.88893	0.844849	-2.23582	0.0253635	0.705326	44.1362	22.8256	271.609	187.049	163.639	123.906	63.04	195.027	1360.51	127.16	133.896	106.306	239.295	802.919	269.163	4136.99
ENSMUSG00000021898	Asb14	258.101	-1.90559	0.838569	-2.27242	0.0230609	0.695889	64.7331	56.5205	293.943	161.912	80.5735	130.014	73.284	110.964	170.178	128.871	110.505	83.421	81.1893	0	526.362	2057.14
ENSMUSG00000071528	Atp5md	84.3728	-1.91021	0.805609	-2.37114	0.0177333	0.662685	44.1362	21.7387	17.2908	100.548	0	24.4322	47.28	33.6253	75.0246	50.7499	98.4057	52.4149	68.37	25.324	21.3621	669.263
ENSMUSG00000033182	Kbtbd12	167.436	-1.919	0.973904	-1.97042	0.0487907	0.761269	26.4817	16.304	278.814	80.5861	2.49196	0	68.556	49.3171	194.881	101.5	28.2312	56.1061	47.0043	72.9927	780.144	875.569
ENSMUSG00000021061	Sptb	3974.82	-1.92921	0.838831	-2.29988	0.0214549	0.678973	188.314	777.157	5373.83	2637.16	694.427	823.714	1297.84	1256.47	4278.23	2031.14	1099.4	1197.42	944.36	253.24	5219.19	35525.2
ENSMUSG00000082884	Gm13339	11.024	-1.93614	0.916772	-2.11191	0.0346945	0.724397	35.309	2.17387	4.32269	3.69661	0.830654	2.61774	0	2.24169	3.65974	2.2809	3.22642	5.16767	79.0528	10.4275	8.54484	12.8325
ENSMUSG00000091177	Gm15494	20.3356	-1.94207	0.90874	-2.1371	0.0325896	0.721515	0	4.34773	13.6885	7.39322	4.98393	6.98063	14.972	33.6253	4.57467	7.41291	43.5566	76.7768	0	74.4823	0	32.5747
ENSMUSG00000108991	Gm45807	17.0103	-1.96732	0.946739	-2.07799	0.03771	0.733428	26.4817	11.9563	0.720448	0.739322	9.1372	12.2161	2.364	6.72507	6.40454	5.70224	12.0991	5.16767	145.286	25.324	0.854484	0.987113
ENSMUSG00000058368	Krtap21-1	1266.43	-1.96858	0.687485	-2.86345	0.00419056	0.441555	1889.03	252.168	208.93	221.057	838.961	516.566	325.444	550.335	1097.92	154.531	2741.65	271.672	3454.82	6749.59	775.017	215.191
ENSMUSG00000042686	Jph1	2539.19	-1.97974	0.768791	-2.57514	0.01002	0.560984	420.765	361.949	4067.65	778.506	475.134	616.04	717.08	1425.71	2199.5	1004.73	908.237	875.551	1012.73	345.598	2927.46	22490.4
ENSMUSG00000044285	Ubb-ps	12.9227	-2.01603	0.431166	-4.67577	2.93E-06	0.00570425	667.928	10.8693	2.88179	5.17526	7.47589	6.10805	1.576	3.36253	5.48961	7.98313	30.651	27.3148	14.9559	31.2826	10.2538	29.6134
ENSMUSG00000007097	Atp1a2	8404.72	-2.02709	0.996649	-2.03391	0.041961	0.742465	64.7331	508.685	8753.45	15519.1	392.069	1458.95	999.972	3188.8	5072.4	3070.09	1388.17	1308.9	2779.67	506.48	9609.53	79854.5
ENSMUSG00000045667	Smtnl2	1208.47	-2.02939	0.715725	-2.83544	0.0045763	0.45148	79.4452	527.162	1177.21	402.931	182.744	207.674	483.832	945.993	763.055	834.237	321.835	301.201	677.29	555.638	1906.35	9968.85
ENSMUSG00000032366	Tpm1	20698.7	-2.04117	0.620406	-3.29006	0.00100168	0.268296	8733.08	6749.85	15330.4	7237.23	8240.92	6367.21	9503.28	9449.84	7436.59	16405.9	5632.52	6709.85	27974	6785.34	16533.4	172089
ENSMUSG00000049551	Fzd9	135.941	-2.048	1.01927	-2.00929	0.0445064	0.748496	182.43	3.2608	75.6471	19.9617	2.49196	68.9337	30.732	51.5588	141.815	49.6095	149.222	4.42943	68.37	0	178.587	1148.01
ENSMUSG00000001333	Sync	568.042	-2.05752	0.99536	-2.06711	0.0387234	0.733847	0	39.1296	963.24	363.007	22.4277	56.7176	100.864	132.26	681.626	238.354	109.698	112.212	145.286	233.874	1438.1	4451.88
ENSMUSG00000034898	Filip1	3221.74	-2.06979	0.919967	-2.24985	0.0244582	0.703229	200.084	255.429	4850.78	4081.06	139.55	385.68	932.992	998.672	2414.51	388.893	442.019	661.462	1175.11	375.391	6389.83	27856.3
ENSMUSG00000086712	Mexis	29.5174	-2.07837	1.02262	-2.0324	0.042113	0.742529	0	0	18.7317	14.0471	30.7342	3.49031	5.516	13.4501	36.5974	9.69381	16.9387	0	226.476	68.5237	16.2352	11.8454
ENSMUSG00000039496	Cdnf	163.599	-2.08161	0.724976	-2.87129	0.00408804	0.439299	0	38.0426	182.273	175.219	58.9765	54.0999	46.492	42.5921	117.112	22.809	176.646	30.2678	388.854	132.579	180.296	971.319
ENSMUSG00000035983	Gm7008	89.0611	-2.10468	0.807133	-2.6076	0.00911793	0.560611	67.6755	28.2603	2.88179	40.6627	4.98393	41.0112	0	96.3926	92.4084	24.5196	179.066	100.4	412.356	227.916	83.7395	22.7036
ENSMUSG00000026736	4930426L09Rik	39.8896	-2.10754	0.723079	-2.91467	0.00356062	0.429366	26.4817	3.2608	9.36583	63.5817	0	21.8145	4.728	21.296	20.1286	7.98313	30.651	174.224	79.0528	74.4823	79.467	21.7165
ENSMUSG00000031147	Magix	420.84	-2.11459	0.962677	-2.19657	0.0280511	0.706118	120.639	42.3904	266.566	646.907	20.7664	165.79	149.72	145.71	155.539	156.812	41.1368	86.3739	0	414.122	353.756	3967.21
ENSMUSG00000116174	Gm10362	3.27529	-2.11726	0.677322	-3.12593	0.00177242	0.342795	0	1.08693	2.16135	0	0.830654	3.49031	0.788	2.24169	1.82987	1.71067	11.2925	7.38239	4.27312	8.93788	3.41794	2.96134
ENSMUSG00000119662		40.4218	-2.12154	0.82803	-2.56216	0.0104024	0.563192	17.6545	71.7376	27.377	1.47864	2.49196	3.49031	42.552	8.96675	2.7448	0.570224	58.0755	38.3884	205.11	65.5444	45.2877	55.2783
ENSMUSG00000034127	Tspan8	439.716	-2.12353	0.668041	-3.17874	0.00147919	0.311482	102.984	29.3472	178.671	205.532	161.978	276.607	308.896	263.398	305.588	112.904	283.118	147.648	145.286	208.55	546.015	3758.93
ENSMUSG00000010492	Uckl1os	675.489	-2.13081	0.572783	-3.7201	0.000199141	0.125804	314.838	333.688	399.849	263.199	102.17	319.364	288.408	301.507	340.356	316.474	485.576	963.401	130.33	423.06	555.415	5270.2
ENSMUSG00000039103	Nexn	3190.17	-2.15534	0.854548	-2.5222	0.0116625	0.582475	441.362	364.123	4593.58	1323.39	304.85	380.444	1620.92	1398.81	2184.86	1284.14	924.369	930.919	1798.98	52.1376	4327.96	29111.9
ENSMUSG00002075060		2.31028	-2.16165	0.974795	-2.21754	0.0265862	0.705326	2.94241	1.08693	0.720448	0.739322	0.830654	0.872579	0.788	1.12084	0.914934	0.570224	0.806605	0.738239	2.13656	20.855	0.854484	0.987113
ENSMUSG00000038526	Car14	216.563	-2.17175	0.943013	-2.30299	0.0212792	0.677282	70.6179	76.0853	315.556	62.1031	59.8071	14.8338	117.412	8.96675	124.431	85.5336	66.1416	75.3003	47.0043	0	510.127	1831.09
ENSMUSG00000031312	Itgb1bp2	724.815	-2.18328	1.07555	-2.02992	0.0423649	0.742864	64.7331	180.431	1161.36	254.327	65.6217	68.0611	226.944	122.172	601.112	367.794	78.2406	117.38	0	28.3033	830.559	7430
ENSMUSG00000110189	Gm45665	2.59661	-2.20137	0.930171	-2.36663	0.0179511	0.664405	0	2.17387	1.4409	0	0.830654	1.74516	2.364	0	1.82987	0	1.61321	2.21472	6.40968	16.3861	2.56345	1.97423
ENSMUSG00000038170	Pde4dip	38142.3	-2.20805	0.815727	-2.70685	0.0067925	0.51548	3828.08	7135.71	42981.2	17973.7	5052.04	4878.59	13571.7	13279.8	35879.2	17196.8	9384.84	9117.98	12075.8	3007.6	58318.5	356596
ENSMUSG00000068071	Gm6358	14.2735	-2.2772	0.970556	-2.34629	0.0189615	0.665896	0	0	0	0	14.1211	14.8338	6.304	13.4501	7.31948	1.71067	7.25944	8.85886	38.4581	64.0548	40.1608	11.8454
ENSMUSG00000093355	Snora26	2.45678	-2.29313	0.960327	-2.38786	0.0169468	0.660706	2.94241	1.08693	0.720448	0.739322	0.830654	0.872579	0.788	1.12084	0.914934	0.570224	0.806605	0.738239	2.13656	22.3447	1.70897	0.987113
ENSMUSG00000099101	Mir7653	2.45605	-2.29947	1.04624	-2.19783	0.027961	0.706118	2.94241	1.08693	0.720448	0.739322	0.830654	0.872579	0.788	1.12084	0.914934	0.570224	0.806605	0.738239	0	25.324	0.854484	0.987113
ENSMUSG00000023092	Fhl1	9605.52	-2.37324	0.909242	-2.61013	0.00905081	0.560611	656.158	797.809	12059.6	5000.78	613.023	950.238	2200.1	2512.93	9517.15	3097.46	1701.13	1410.77	1202.88	1796.51	12261	97910.7
ENSMUSG00000101320	Gm28529	25.7568	-2.38931	0.850212	-2.81025	0.00495023	0.46375	0	4.34773	7.20448	18.4831	0	14.8338	22.064	17.9335	13.724	0	96.7925	21.4089	19.2291	122.151	21.3621	32.5747
ENSMUSG00000113178	Mylf-ps	154.269	-2.38971	1.14351	-2.08981	0.0366352	0.730802	0	22.8256	170.026	79.1075	0	23.5596	18.124	75.0966	86.9188	119.177	45.9765	34.6972	102.555	0	303.342	1386.89
ENSMUSG00000105077	Gm4859	2.95516	-2.39807	1.18042	-2.03154	0.0422002	0.74263	0	1.08693	0.720448	0	1.66131	0.872579	1.576	2.24169	1.82987	0.570224	0	1.47648	32.0484	1.48965	1.70897	0
ENSMUSG00000028328	Tmod1	781.334	-2.40084	1.02116	-2.35109	0.0187186	0.665896	0	73.9114	1009.35	249.891	126.259	96.8562	193.848	416.954	646.859	184.182	160.514	50.2002	143.15	58.0962	1246.69	7844.59
ENSMUSG00000031543	Ank1	1102.96	-2.40506	0.984146	-2.44381	0.0145332	0.638783	79.4452	47.825	1449.54	355.614	4.98393	103.837	311.26	791.316	735.607	343.845	315.382	211.874	100.418	102.786	1650.86	11042.8
ENSMUSG00000000253	Gmpr	551.599	-2.41681	0.773235	-3.12558	0.00177454	0.342795	67.6755	117.389	448.119	410.324	44.0247	130.887	201.728	160.281	281.8	236.073	139.543	126.977	83.3259	218.978	776.726	5381.74
ENSMUSG00000026173	Plcd4	419.4	-2.41687	0.882698	-2.73805	0.00618049	0.4944	0	101.085	554.025	46.5773	31.5649	70.6789	167.844	257.794	219.584	145.977	167.774	82.6827	96.1453	381.349	663.934	3723.39
ENSMUSG00000104621	Gm43185	2.55103	-2.44179	0.842785	-2.89728	0.00376412	0.429366	0	0	2.16135	0.739322	0.830654	0.872579	0.788	1.12084	1.82987	0.570224	5.64623	0.738239	2.13656	14.8965	2.56345	5.92268
ENSMUSG00000074092	Gm6181	1.72397	-2.44222	1.0805	-2.26027	0.0238048	0.69919	2.94241	1.08693	0.720448	0.739322	0	0	0.788	0	0.914934	0	0.806605	0.738239	12.8194	1.48965	2.56345	1.97423
ENSMUSG00000027233	Patl2	12.0192	-2.46257	1.19012	-2.06918	0.0385296	0.733847	0	8.69546	5.04314	0	4.15327	12.2161	0	7.84591	5.48961	1.14045	41.9434	79.7298	0	2.97929	23.0711	0
ENSMUSG00000119640	U5	24.0783	-2.46393	0.934516	-2.63658	0.0083746	0.555947	61.7907	0	2.88179	6.6539	4.15327	1.74516	3.152	8.96675	2.7448	2.2809	7.25944	31.006	81.1893	145.985	20.5076	4.93556
ENSMUSG00000080662	Mir1b	19.3513	-2.49897	1.12681	-2.21773	0.0265733	0.705326	0	3.2608	15.1294	9.61119	0.830654	5.23547	17.336	3.36253	8.23441	6.84269	1.61321	2.95295	0	0	42.7242	192.487
ENSMUSG00000039601	Rcan2	179.201	-2.5163	1.02407	-2.45716	0.0140039	0.62848	64.7331	0	146.251	170.783	0	101.219	52.796	36.9879	53.9811	19.9578	32.2642	31.7443	104.692	192.164	121.337	1738.31
ENSMUSG00000115017	Gm2573	6.63765	-2.51837	0.854445	-2.94737	0.00320485	0.429366	8.82724	0	0	3.69661	2.49196	2.61774	2.364	3.36253	0.914934	1.14045	14.5189	2.21472	47.0043	2.97929	11.1083	2.96134
ENSMUSG00000028278	Rragd	760.738	-2.5219	1.1155	-2.26078	0.0237732	0.69919	64.7331	178.257	443.796	209.228	105.493	0	307.32	466.271	725.543	236.643	178.26	200.063	213.656	0	1291.13	7551.41
ENSMUSG00000021200	Asb2	2553.36	-2.55544	0.703221	-3.63391	0.000279164	0.148299	420.765	311.95	1399.83	928.589	873.848	374.336	312.048	2044.42	1716.42	641.502	683.194	598.711	1685.75	2370.03	2460.06	24032.3
ENSMUSG00000027832	Ptx3	38.5587	-2.57734	1.09988	-2.34329	0.0191146	0.669323	0	9.7824	10.0863	39.1841	0	37.5209	22.852	0	8.23441	6.27246	33.0708	45.0325	0	77.4616	14.5262	312.915
ENSMUSG00000085521	4930526A20Rik	19.4585	-2.57834	1.01644	-2.53663	0.0111926	0.574164	0	1.08693	22.3339	5.91458	12.4598	7.85321	0	0	8.23441	8.55336	2.41981	14.0265	149.559	53.6273	2.56345	22.7036
ENSMUSG00000099411	2310015D24Rik	246.753	-2.57977	1.11027	-2.32355	0.0201497	0.676357	0	73.9114	153.456	102.766	69.775	61.9531	45.704	141.226	114.367	96.9381	140.349	115.903	0	0	383.663	2448.04
ENSMUSG00000061723	Tnnt3	54596.4	-2.59561	1.22039	-2.12688	0.0334303	0.721515	85.33	2603.2	79842.3	9355.39	44.8553	139.613	7852.42	24559.9	49646.2	14674.1	17321	9222.08	19342.3	159.392	67486.3	571208
ENSMUSG00000034055	Phka1	2766.55	-2.62508	0.881159	-2.97912	0.00289078	0.4196	417.823	394.557	2620.27	1761.07	408.682	673.631	561.056	606.377	980.81	989.909	569.463	646.697	181.608	86.3995	3332.49	30033.9
ENSMUSG00000108033	Gm44284	1.51228	-2.62977	1.2748	-2.06288	0.0391238	0.734195	0	0	0	0.739322	1.66131	0	0	0	1.82987	0.570224	4.03302	5.16767	0	0	4.27242	5.92268
ENSMUSG00000116640	Gm8670	5.10373	-2.63659	1.01306	-2.6026	0.00925208	0.560611	0	3.2608	4.32269	2.21797	0	2.61774	1.576	0	2.7448	0	5.64623	27.3148	21.3656	0	1.70897	8.88402
ENSMUSG00000081643	Gm11605	2.29622	-2.64672	1.26582	-2.09091	0.0365359	0.730802	2.94241	3.2608	0	0	0	0	0	2.24169	0	0.570224	4.83963	1.47648	0	14.8965	2.56345	3.94845
ENSMUSG00000033579	Fa2h	327.089	-2.6959	0.954753	-2.82366	0.00474785	0.45858	429.592	70.6506	7.92493	0	193.542	79.4046	85.104	15.6918	4186.74	41.0561	2787.63	301.94	141.013	756.74	86.3029	85.8788
ENSMUSG00000069763	Tmem100	61.1132	-2.73063	0.682928	-3.99842	6.38E-05	0.0577586	26.4817	9.7824	17.2908	28.8336	0	24.4322	21.276	42.5921	15.5539	10.8343	19.3585	29.5295	57.6872	253.24	99.1202	321.799
ENSMUSG00000097177	9330159M07Rik	3.01156	-2.76194	0.986506	-2.79972	0.00511471	0.466997	0	0	1.4409	0	2.49196	0	1.576	0	0.914934	2.2809	3.22642	3.69119	0	16.3861	10.2538	5.92268
ENSMUSG00000024617	Camk2a	238.106	-2.76384	1.21608	-2.27275	0.0230412	0.695889	8.82724	0	300.427	42.1414	0	5.23547	75.648	45.9546	206.775	65.0055	26.6179	56.1061	47.0043	8.93788	374.264	2546.75
ENSMUSG00000028033	Kcnq5	290.241	-2.76398	0.925797	-2.98551	0.00283103	0.418813	11.7697	11.9563	245.673	141.95	9.1372	27.9225	21.276	79.5799	276.31	88.3847	88.7265	35.4354	96.1453	49.1583	492.183	2968.25
ENSMUSG00000040666	Sh3bgr	494.287	-2.77156	0.881331	-3.14474	0.00166235	0.329286	17.6545	27.1733	563.391	110.898	18.2744	36.6483	110.32	214.081	356.824	95.2274	104.052	128.454	700.792	43.1997	833.977	4547.63
ENSMUSG00000080574	Mir466i	8.10474	-2.77694	0.978554	-2.8378	0.0045426	0.45148	0	0	0	1.47864	3.32262	6.10805	4.728	2.24169	6.40454	0.570224	33.0708	9.5971	0	50.648	8.54484	2.96134
ENSMUSG00000006204	Cdcp3	54.4932	-2.80846	1.24982	-2.24708	0.0246346	0.704554	0	11.9563	27.377	8.13255	24.089	0	13.396	51.5588	21.0435	9.69381	24.1981	2.21472	0	0	94.8477	583.384
ENSMUSG00000081225	Cyp2j12	48.1382	-2.81263	0.813193	-3.45875	0.000542695	0.220706	32.3665	0	9.36583	8.13255	21.597	0	11.032	24.6586	753.906	11.9747	316.189	73.8239	89.7356	110.234	17.0897	13.8196
ENSMUSG00000030592	Ryr1	80422.8	-2.83084	1.10765	-2.55572	0.0105968	0.566793	1612.44	5174.89	106755	13937.7	1445.34	496.497	11139.2	24156.4	56078.2	23418	11469.9	8978.46	16641.7	394.756	108645	896421
ENSMUSG00000038086	Hspb2	203.417	-2.89079	1.29729	-2.22834	0.025858	0.705326	0	23.9125	85.0129	43.62	22.4277	4.36289	86.68	105.359	154.624	70.7078	1.61321	30.2678	0	0	353.756	2272.33
ENSMUSG00000113198	Gm6988	1.35229	-2.94831	1.33116	-2.21485	0.0267706	0.705326	0	1.08693	0	0	0	0	0.788	0	1.82987	0	1.61321	2.95295	0	2.97929	9.39933	0.987113
ENSMUSG00000108349	Gm18599	7.97515	-2.96996	1.37206	-2.1646	0.0304186	0.716015	0	1.08693	7.92493	0	0	0	11.032	0	0	1.71067	38.717	14.7648	40.5947	0	6.83587	4.93556
ENSMUSG00000072845	Tmprss11a	9.65222	-2.97082	1.1904	-2.49564	0.012573	0.602214	0	8.69546	4.32269	6.6539	4.15327	0	0	0	2.7448	0	4.83963	0	25.6387	56.6066	17.0897	23.6907
ENSMUSG00000097411	B430218F22Rik	662.2	-2.99256	1.23988	-2.4136	0.015796	0.657897	0	403.252	44.6678	543.402	8.30654	0	70.132	0	599.282	164.795	667.869	713.877	2741.21	3290.63	23.0711	1324.71
ENSMUSG00000031962	Cdh15	64.029	-3.00469	1.25649	-2.39133	0.0167875	0.660706	0	0	65.5608	11.8292	4.98393	15.7064	26.004	3.36253	27.448	20.5281	26.6179	8.12062	0	0	165.77	648.533
ENSMUSG00002076170	MIR1225	26.9174	-3.00739	0.922856	-3.25879	0.0011189	0.275297	2.94241	4.34773	0	7.39322	17.4437	9.59836	0	5.60422	12.8091	13.1151	42.75	39.1266	0	214.509	26.489	34.549
ENSMUSG00000034768	Asb16	217.129	-3.01423	1.50953	-1.9968	0.045847	0.753671	0	0	240.63	60.6244	22.4277	33.158	0	28.0211	127.176	81.542	21.7783	62.012	0	0	380.245	2416.45
ENSMUSG00000062184	Hs6st2	112.827	-3.0166	1.15804	-2.60493	0.00918941	0.560611	8.82724	27.1733	46.1087	72.4536	0	27.0499	13.396	33.6253	10.0643	68.9971	43.5566	69.3944	0	0	110.228	1274.36
ENSMUSG00000051456	Hspb3	103.747	-3.07799	1.28196	-2.401	0.0163502	0.660706	0	11.9563	113.11	10.3505	0	0	17.336	28.0211	76.8545	15.396	21.7783	45.7708	111.101	0	63.2318	1145.05
ENSMUSG00000028332	Hemgn	12.0135	-3.09624	1.36535	-2.26772	0.0233462	0.697642	0	0	0	0	2.49196	0	0	12.3293	8.23441	7.98313	17.7453	19.9324	0	89.3788	28.198	5.92268
ENSMUSG00000030730	Atp2a1	75980.3	-3.17276	1.19976	-2.64449	0.00818146	0.555667	735.603	1596.7	84963.2	11097.2	362.996	296.677	6208.65	9197.65	51005.8	24168.9	6671.43	5637.19	10214.9	318.784	116957	886253
ENSMUSG00000099082	Mir7036b	3.14646	-3.22814	1.08054	-2.98752	0.00281249	0.418813	0	1.08693	0.720448	0.739322	0	0.872579	0.788	1.12084	0.914934	0.570224	0.806605	0.738239	34.185	5.95859	0.854484	0.987113
ENSMUSG00000078815	Cacng6	181.33	-3.24486	1.53522	-2.11361	0.0345489	0.724397	0	6.5216	95.0992	57.6671	0	0	32.308	16.8127	183.902	41.0561	34.684	0	38.4581	0	190.55	2204.22
ENSMUSG00000022357	Klhl38	654.105	-3.27728	0.999528	-3.27883	0.0010424	0.268296	0	99.9978	250.716	174.48	88.0494	98.6014	164.692	280.211	247.032	130.581	309.736	329.254	0	193.654	989.493	7109.19
ENSMUSG00000030996	Art1	827.261	-3.28108	1.46827	-2.23466	0.0254399	0.705326	0	49.9989	940.185	216.621	0	0	32.308	67.2507	471.191	159.092	274.246	228.116	237.158	0	1164.66	9395.34
ENSMUSG00000048416	Mlf1	3600.23	-3.28166	0.709938	-4.62245	3.79E-06	0.00660397	1176.97	281.516	1192.34	340.828	922.857	350.777	828.976	1469.43	1168.37	696.814	1343.8	346.234	4439.77	2177.86	2947.12	37919.9
ENSMUSG00000026697	Myoc	212.265	-3.28499	1.01341	-3.24153	0.00118888	0.275617	32.3665	23.9125	25.2157	51.7526	4.98393	7.85321	23.64	80.7008	227.819	17.6769	133.09	70.1327	0	232.385	32.4704	2432.25
ENSMUSG00000097239	Gm27029	300.055	-3.29231	0.922312	-3.56963	0.000357492	0.162851	0	80.433	170.026	47.3166	4.98393	24.4322	191.484	40.3504	78.6844	58.7331	92.7595	8.85886	1807.53	1282.59	867.301	45.4072
ENSMUSG00000060180	Myh13	16.0535	-3.29296	1.64482	-2.00202	0.0452831	0.752799	0	3.2608	0	0	9.1372	0	11.82	0	1.82987	10.8343	1.61321	0	19.2291	0	1.70897	197.423
ENSMUSG00000024049	Myom1	9262.83	-3.3373	1.3419	-2.48699	0.0128828	0.609558	0	218.474	8469.59	2232.01	37.3794	276.607	866.012	1153.35	5270.02	2454.81	485.576	512.338	239.295	4.46894	10880.1	115105
ENSMUSG00000042529	Kcnj12	227.966	-3.35466	1.37432	-2.44097	0.014648	0.638783	0	104.346	186.596	3.69661	0	0	37.824	34.7462	130.836	12.5449	54.8491	51.6767	111.101	0	322.141	2597.09
ENSMUSG00000044086	Lmod3	1511.89	-3.43701	1.53561	-2.2382	0.0252082	0.705326	0	65.216	1422.17	252.848	0	0	173.36	128.897	759.396	423.676	204.071	173.486	207.246	0	1755.11	18624.8
ENSMUSG00000046818	Ddit4l	1083.58	-3.46062	0.967449	-3.57706	0.000347479	0.162851	205.969	52.1728	754.31	99.0692	69.775	81.1498	220.64	143.468	267.161	385.471	133.896	4.42943	544.823	55.1169	2106.3	12213.5
ENSMUSG00000040205	Cuzd1	14.4756	-3.46227	1.67727	-2.06423	0.0389959	0.734195	0	6.5216	9.36583	6.6539	0	0	2.364	0	0	5.13201	0	5.16767	0	0	25.6345	170.771
ENSMUSG00000028396	2310002L09Rik	420.872	-3.4662	1.493	-2.32163	0.0202527	0.676357	8.82724	0	273.77	71.7143	0	0	30.732	41.4712	400.741	54.7415	82.2737	8.85886	252.114	0	479.366	5029.34
ENSMUSG00000034648	Lrrn1	208.145	-3.4695	1.35036	-2.56931	0.0101901	0.560984	0	61.9552	142.649	42.1414	7.47589	23.5596	40.976	0	76.8545	39.3454	41.9434	356.569	0	0	16.2352	2480.61
ENSMUSG00000017311	Pyy	1140.66	-3.47499	0.692056	-5.02125	5.13E-07	0.00187578	564.943	114.128	252.157	190.006	271.624	316.746	287.62	107.601	205.86	71.278	11381.2	550.726	487.136	2393.86	887.809	167.809
ENSMUSG00000020475	Pgam2	3127.11	-3.48066	1.02884	-3.38308	0.000716779	0.249921	147.121	104.346	2933.67	518.265	40.7021	106.455	148.144	532.401	1305.61	662.03	523.486	380.931	1954.95	25.324	3618.74	37031.5
ENSMUSG00000007122	Casq1	5329.51	-3.50742	1.5857	-2.21191	0.0269732	0.705326	0	169.562	4251.37	879.054	0	0	836.068	1248.62	1771.31	1743.17	644.477	435.561	2501.91	0	8323.53	62467.5
ENSMUSG00000051048	P4ha3	11.6033	-3.52498	1.45789	-2.41787	0.0156115	0.653949	0	0	0	2.95729	16.6131	0	0	0	0	3.42134	24.1981	10.3353	0	37.2412	50.4146	40.4716
ENSMUSG00000051747	Ttn	1.42703e+06	-3.59443	1.43187	-2.51031	0.0120627	0.590685	1141.66	13132.3	1.05572e+06	202869	373.794	510.458	101624	57414.1	911267	424330	53608.5	34853.7	46295	183.226	1.95964e+06	1.79695e+07
ENSMUSG00000109408	A930037H05Rik	3.04291	-3.7032	1.84185	-2.01059	0.0443684	0.748496	0	2.17387	0	2.95729	0	0	0	0	0	0	2.41981	28.0531	0	0	11.1083	1.97423
ENSMUSG00000047293	Gpr15	2.96285	-3.70575	1.77338	-2.08965	0.0366491	0.730802	0	0	2.16135	0	0	0	0	0	2.7448	0	7.25944	6.64415	0	0	25.6345	2.96134
ENSMUSG00000057003	Myh4	72147.7	-3.77311	1.60535	-2.35033	0.0187568	0.665896	0	497.815	71444.7	5928.63	46.5166	20.0693	6299.27	10002.4	4768.64	26422.5	705.779	3308.79	8056.97	0	90737.7	926123
ENSMUSG00000065406	Mirlet7i	2.32227	-3.88533	1.85195	-2.09797	0.0359079	0.730531	0	0	0	0	2.49196	0	0	0	0	0.570224	0.806605	3.69119	0	25.324	4.27242	0
ENSMUSG00000025013	Tll2	8.2936	-3.8955	1.89751	-2.05295	0.0400771	0.734195	0	6.5216	0	6.6539	0	0	0	0	0	0	17.7453	8.12062	0	0	45.2877	48.3685
ENSMUSG00000019787	Trdn	3489.24	-3.99401	1.48377	-2.6918	0.00710667	0.527337	0	53.2597	2172.87	214.403	2.49196	0	434.976	479.721	1541.66	386.612	572.689	214.089	1155.88	0	4924.39	43674.8
ENSMUSG00000085888	Gm12224	54.4255	-4.0824	2.02737	-2.01365	0.0440467	0.747079	0	0	23.7748	0	0	0	12.608	11.2084	30.1928	0	24.1981	0	0	0	58.1049	710.721
ENSMUSG00000017943	Gdap1l1	20.5112	-4.38212	2.09653	-2.09018	0.0366015	0.730802	0	0	4.32269	0	0	16.579	3.152	0	0	0	0	12.5501	0	144.496	0	147.08
ENSMUSG00000063388	BC023105	39.9802	-4.39859	1.58787	-2.77013	0.00560345	0.485093	0	0	12.2476	2.21797	0	9.59836	4.728	6.72507	0	10.8343	11.2925	0	0	0	78.6125	503.428
ENSMUSG00000062694	Cav3	131.767	-4.60167	1.51765	-3.03211	0.00242851	0.402582	0	0	46.1087	15.5258	0	0	6.304	0	36.5974	30.2219	91.1463	22.1472	12.8194	0	181.151	1666.25
ENSMUSG00000046345	Smco1	156.758	-4.72019	1.92401	-2.45331	0.0141547	0.631731	0	0	77.8084	4.43593	0	0	0	0	35.6824	30.7921	17.7453	0	81.1893	0	229.002	2031.48
ENSMUSG00000107585	3300002P13Rik	58.0717	-4.72803	2.25538	-2.09633	0.0360528	0.730802	0	0	33.8611	0	0	0	0	0	8.23441	12.5449	0	0	10.6828	0	82.0305	781.793
ENSMUSG00000096968	Gm26620	29.4657	-4.8287	2.36378	-2.04279	0.0410735	0.735778	0	0	0	0	0	0	0	0	0	25.6601	45.1699	0	352.533	0	14.5262	33.5618
ENSMUSG00000105053	Gm43064	165.996	-4.8569	1.35842	-3.57542	0.000349672	0.162851	0	6.5216	25.9361	47.3166	7.47589	23.5596	0	0	32.9376	0	62.9152	0	752.07	1559.66	105.956	31.5876
ENSMUSG00000041476	Smpx	2043.23	-4.89829	1.5811	-3.09803	0.00194811	0.358545	0	11.9563	669.297	24.3976	0	0	56.736	186.06	637.709	143.696	125.83	97.4475	390.991	0	2379.74	27967.9
ENSMUSG00000079022	Col22a1	38.6268	-4.98065	2.44169	-2.03984	0.0413666	0.736969	0	0	10.0863	0	0	0	0	0	15.5539	5.13201	0	0	0	0	64.0863	523.17
ENSMUSG00000097443	Gm17529	4.56147	-5.21231	1.96604	-2.65117	0.00802132	0.550903	0	0	0	2.21797	0	0	0	0	0	0	4.83963	12.5501	0	0	50.4146	2.96134
ENSMUSG00000107335	Gm43372	13.9213	-5.70798	2.57571	-2.21608	0.026686	0.705326	0	0	0	0	0	0	0	0	6.40454	0	50.0095	0	162.379	0	0	3.94845
ENSMUSG00000113459	Gm30655	3.96668	-5.92225	2.88229	-2.0547	0.0399077	0.734195	0	0	0	0	0	0	0	0	0	0	17.7453	0	40.5947	0	5.12691	0
ENSMUSG00000031230	Fgf16	3.97329	-5.92328	2.15542	-2.74809	0.00599442	0.4944	0	0	0	0	0	0	0	0	0	0	7.25944	0	32.0484	0	15.3807	8.88402
ENSMUSG00000038421	Fcrla	4.22897	-6.01286	3.05493	-1.96825	0.0490397	0.761269	0	0	0	0	0	0	0	0	0	0	0	0	51.2775	16.3861	0	0
ENSMUSG00000044701	Il27	5.00767	-6.26533	3.05399	-2.05152	0.0402159	0.734195	0	0	0	0	0	0	0	0	0	0	17.7453	0	0	0	62.3773	0
ENSMUSG00000087024	B230119M05Rik	5.06464	-6.28135	2.78273	-2.25726	0.0239916	0.69919	0	0	0	0	0	0	0	0	0	0	5.64623	0	0	0	23.0711	52.317
ENSMUSG00000039095	En2	5.10549	-6.28852	2.77803	-2.26366	0.0235948	0.69894	0	0	0	0	0	0	0	0	0	0	18.5519	0	38.4581	0	0	24.6778
ENSMUSG00000097706	E030037K01Rik	5.36025	-6.35993	2.80616	-2.26642	0.0234257	0.697642	0	0	0	0	0	0	0	0	0	0	0	8.85886	0	67.0341	0	9.87113
