# Supplementary material for: Mission SpaceX CRS-16 RRRM-1 space flight induced skin genomic plasticity via an epigenetic trigger
Source: iScience. 2024 Nov 14;27(12):111382. doi: 10.1016/j.isci.2024.111382 (PMC11647166; doi:10.1016/j.isci.2024.111382)
Supplement: Table S4. Table showing processed RRBS sequencing data of skin from the mice of responder, non-responder and the ground controls used in this study, related to Figure 3 — The analyzed raw data has been uploaded to GEO database under accession number GSE268753. n represents number of animals. Tab ST4A represents the information of individual samples that were processed for RRBS analysis. Tab ST4B represents methylation difference between non-responder ESE cohort (n = 6) vs. ground control (n = 6). Tab ST4C represents methylation difference between responder ESE cohort (n = 4) vs. ground control (n = 6). n represents number of animals. [file mmc3.xlsx]

## Sheet: ST4A
Sample ID	ISS groups	Groups Inferred based on 5mC ELISA
HGC-ISS-01	Habitat Ground Control	Ground control
HGC-ISS-02	Habitat Ground Control	Ground control
HGC-ISS-03	Habitat Ground Control	Ground control
HC-LAR-01	Habitat Ground Control	Ground control
HC-LAR-13	Habitat Ground Control	Ground control
HC-LAR-17	Habitat Ground Control	Ground control
FL-ISS-01	Euthanized in space	non-responder
FL-ISS-04	Euthanized in space	non-responder
FL-ISS-10	Euthanized in space	non-responder
FL-LAR-06	Euthanized post-landing	non-responder
FL-LAR-13	Euthanized post-landing	non-responder
FL-LAR-17	Euthanized post-landing	non-responder
FL-ISS-02	Euthanized in space	responder
FL-ISS-07	Euthanized in space	responder
FL-LAR-01	Euthanized post-landing	responder
FL-LAR-18	Euthanized post-landing	responder

## Sheet: ST4B
chr	start	end	strand	pvalue	qvalue	meth.diff
chr1	3121001	3122000	*	2.60999039914954e-25	1.65017563310998e-24	38.727
chr1	19778001	19779000	*	1.07933415854861e-25	7.07249846916067e-25	-27.8153
chr1	20480001	20481000	*	4.86250758799643e-23	2.50248547756737e-22	-28.6101
chr1	21070001	21071000	*	4.27965771526333e-19	1.53202494103101e-18	-28.577
chr1	23722001	23723000	*	1.02305886182337e-21	4.67715163266067e-21	26.7225
chr1	23834001	23835000	*	7.52305071025451e-24	4.16850164848977e-23	-33.1537
chr1	24992001	24993000	*	3.83887293353978e-22	1.8230054287303e-21	-25.1993
chr1	35425001	35426000	*	5.28323836583897e-20	2.05128983508449e-19	-25.9851
chr1	38368001	38369000	*	5.86705679601024e-29	5.10600307118327e-28	-28.1578
chr1	38398001	38399000	*	6.28203200745479e-19	2.20837480388073e-18	-34.9686
chr1	39251001	39252000	*	1.60180845996177e-30	1.60129305759977e-29	-31.0861
chr1	40147001	40148000	*	9.16319017586463e-27	6.56702721751695e-26	-31.9468
chr1	43040001	43041000	*	5.05639071542709e-37	8.2985688452095e-36	38.4717
chr1	53986001	53987000	*	1.00389924692609e-64	7.94603710826992e-63	38.0657
chr1	55103001	55104000	*	1.41399435667915e-14	3.13146409026051e-14	-25.2033
chr1	58307001	58308000	*	4.12145968441001e-43	1.06493534578443e-41	-27.1391
chr1	65045001	65046000	*	2.40844851947147e-20	9.64148411174868e-20	29.8438
chr1	70954001	70955000	*	3.07933710745594e-25	1.93081534744575e-24	-27.0494
chr1	72952001	72953000	*	1.69860030641194e-30	1.6912939918822e-29	-29.4865
chr1	74013001	74014000	*	2.35748409520097e-97	5.83814585389235e-95	-29.1966
chr1	74206001	74207000	*	5.17075155929987e-32	5.81783971444618e-31	-25.0609
chr1	84962001	84963000	*	3.08540974403899e-28	2.52196446696495e-27	28.424
chr1	87101001	87102000	*	5.9669069091923e-22	2.79797477041211e-21	-25.9259
chr1	87918001	87919000	*	3.20143126042653e-19	1.16116642977581e-18	32.21
chr1	89831001	89832000	*	2.49724570247313e-35	3.63779751815591e-34	37.8159
chr1	90856001	90857000	*	6.23729330833081e-27	4.53904175772928e-26	34.6356
chr1	90975001	90976000	*	3.16700615338337e-57	1.78407653059951e-55	-25.3267
chr1	92337001	92338000	*	1.27007439340887e-38	2.35835460896593e-37	38.2162
chr1	92980001	92981000	*	3.36470242683462e-27	2.50320544811186e-26	34.2697
chr1	106268001	106269000	*	1.36780719933751e-15	3.37059355553279e-15	25.4074
chr1	114384001	114385000	*	3.42111946482819e-18	1.11272909324409e-17	25.1017
chr1	119547001	119548000	*	3.48576302158095e-49	1.28782464766831e-47	-44.3991
chr1	121082001	121083000	*	4.15670586715772e-20	1.62626806217282e-19	36.8649
chr1	121662001	121663000	*	2.70364356364873e-21	1.18866929629683e-20	25.0081
chr1	130609001	130610000	*	2.2571226876108e-33	2.83124567033227e-32	27.597
chr1	133162001	133163000	*	2.08428728080326e-22	1.01129172066763e-21	29.5091
chr1	133964001	133965000	*	3.16550638830083e-21	1.38128900750383e-20	-27.0475
chr1	134058001	134059000	*	4.21859346549048e-52	1.81609718930415e-50	39.7086
chr1	134059001	134060000	*	4.15758714036141e-49	1.52253820754861e-47	28.0547
chr1	136132001	136133000	*	1.94650802946109e-41	4.51213721264079e-40	-28.0435
chr1	136579001	136580000	*	2.88264181274102e-18	9.44868492623904e-18	-26.5961
chr1	149919001	149920000	*	3.34804874477637e-13	6.38953350457614e-13	-30.8965
chr1	150743001	150744000	*	5.75089883534165e-48	1.9867567848084e-46	-25.8473
chr1	151664001	151665000	*	8.97470186062249e-29	7.68749279692182e-28	-39.7864
chr1	151665001	151666000	*	6.1752405562415e-63	4.5162223658443e-61	-58.9656
chr1	153724001	153725000	*	8.95400486172686e-22	4.1198881048389e-21	27.001
chr1	153877001	153878000	*	1.57134751257601e-36	2.49539457927399e-35	32.6125
chr1	159127001	159128000	*	2.71825885905897e-60	1.78448696317536e-58	28.1741
chr1	161746001	161747000	*	3.25648362403305e-23	1.70721031095041e-22	33.7221
chr1	165179001	165180000	*	1.0609448344348e-18	3.64709986473481e-18	-33.1992
chr1	165742001	165743000	*	8.75929452375031e-44	2.3736406526482e-42	40.1713
chr1	165837001	165838000	*	1.78257981422437e-33	2.25865229402715e-32	33.4969
chr1	166509001	166510000	*	3.51087491928272e-30	3.41289646965346e-29	-26.4354
chr1	167377001	167378000	*	1.03740039426399e-65	8.59185637992433e-64	-36.4681
chr1	170328001	170329000	*	4.36056706999408e-15	1.01826424539287e-14	-25.8047
chr1	181273001	181274000	*	5.00231500541476e-25	3.07263384757517e-24	26.6721
chr1	182258001	182259000	*	1.30628348102602e-151	1.25664217128883e-148	-33.3315
chr1	182494001	182495000	*	4.01012344025896e-38	7.16947855298565e-37	-31.3567
chr1	183435001	183436000	*	2.52507351315805e-21	1.11407675396266e-20	-33.8703
chr1	184494001	184495000	*	4.22893438779711e-13	7.97992405319016e-13	25.425
chr1	191522001	191523000	*	6.73485975480005e-27	4.88549802907846e-26	27.9225
chr1	191632001	191633000	*	1.9364756121577e-29	1.76191452198943e-28	-25.4079
chr1	191955001	191956000	*	3.30608918484401e-23	1.73176409878778e-22	-28.3571
chr1	193509001	193510000	*	5.09332173379774e-30	4.87912316994548e-29	25.484
chr2	21648001	21649000	*	1.93575659485486e-24	1.1291288755836e-23	27.433
chr2	24837001	24838000	*	1.41947482851137e-22	6.99720786757552e-22	-40.3851
chr2	24938001	24939000	*	1.32057290196307e-23	7.18201842320048e-23	-29.8737
chr2	25984001	25985000	*	1.88670191206996e-25	1.21248954102564e-24	-33.9394
chr2	27354001	27355000	*	1.48144635109017e-19	5.53042706163347e-19	27.9104
chr2	28414001	28415000	*	4.36462984935276e-38	7.76443110641247e-37	41.1538
chr2	29564001	29565000	*	2.9810775487841e-38	5.39136378096278e-37	25.0497
chr2	31204001	31205000	*	6.9183621654924e-133	4.02422616444334e-130	-25.87
chr2	31652001	31653000	*	2.32447742179247e-38	4.24067920321102e-37	48.5912
chr2	32587001	32588000	*	1.52125986082108e-36	2.42046277401719e-35	-26.0093
chr2	33622001	33623000	*	2.55045879453617e-44	7.1756970256342e-43	29.6089
chr2	44594001	44595000	*	5.26721349545156e-27	3.85439666259069e-26	-29.6154
chr2	45001001	45002000	*	5.20925845787037e-78	6.35579070509225e-76	-32.1006
chr2	49579001	49580000	*	2.0907138305729e-14	4.545226313662e-14	-27.7805
chr2	57325001	57326000	*	1.82554923875263e-20	7.39442030125083e-20	-32.1424
chr2	68023001	68024000	*	1.2868935383924e-18	4.38704050533558e-18	-30.9981
chr2	71779001	71780000	*	1.14412332978224e-34	1.58717442820336e-33	-32.6261
chr2	71883001	71884000	*	4.60467529305903e-36	7.07009858014937e-35	27.2472
chr2	72409001	72410000	*	8.00653505503288e-33	9.57261235306038e-32	31.0159
chr2	73049001	73050000	*	1.35862026287914e-12	2.43073972803631e-12	28.8681
chr2	74878001	74879000	*	4.796885362673e-46	1.48673425556677e-44	-42.6991
chr2	82813001	82814000	*	3.08007311820905e-14	6.56094645489659e-14	-25.1566
chr2	89184001	89185000	*	1.32548929639585e-26	9.36262957852273e-26	25.8065
chr2	93215001	93216000	*	4.8599853009004e-28	3.89857943849637e-27	-25.8924
chr2	93216001	93217000	*	1.27686212196803e-18	4.35343660123749e-18	-27.8907
chr2	93488001	93489000	*	1.7974652294608e-22	8.77573873476497e-22	-27.4726
chr2	93737001	93738000	*	1.07032367455152e-23	5.85796098274206e-23	-26.1678
chr2	101733001	101734000	*	1.80381659561318e-25	1.1619101104205e-24	31.5437
chr2	101863001	101864000	*	6.58520749087474e-26	4.40280345296767e-25	27.7402
chr2	103219001	103220000	*	1.69460662388203e-30	1.68798945799856e-29	29.195
chr2	103621001	103622000	*	4.1570792011464e-25	2.56986295169495e-24	27.0716
chr2	105931001	105932000	*	6.4289116099314e-29	5.57171214466727e-28	26.9698
chr2	106856001	106857000	*	4.65378329473022e-30	4.47005348418706e-29	-29.6517
chr2	109307001	109308000	*	1.06333864629224e-23	5.82100514709765e-23	37.4592
chr2	114467001	114468000	*	5.72641772385558e-28	4.55562566463289e-27	25.6965
chr2	118337001	118338000	*	2.96596623065008e-30	2.89783584237285e-29	33.1595
chr2	121816001	121817000	*	1.34422332516723e-26	9.48692040604278e-26	-31.1111
chr2	129626001	129627000	*	1.27667517257815e-36	2.04693172679361e-35	40.1577
chr2	144248001	144249000	*	1.47594383882263e-90	2.86172346930335e-88	-32.4934
chr2	144676001	144677000	*	4.76083555161728e-57	2.669905344637e-55	26.559
chr2	151686001	151687000	*	1.17044019756576e-22	5.82355104602611e-22	30.5625
chr2	152653001	152654000	*	9.97138255302136e-17	2.79037499229121e-16	27.7733
chr2	153556001	153557000	*	9.2152177332988e-60	5.92520721157405e-58	40.3601
chr2	153648001	153649000	*	6.43777036960784e-42	1.54977081178741e-40	-43.3848
chr2	155024001	155025000	*	3.1393361453689e-38	5.66120527149501e-37	25.9237
chr2	156746001	156747000	*	5.86776964317971e-41	1.30689544045599e-39	-36.8393
chr2	156859001	156860000	*	4.82915346185541e-42	1.17611044295314e-40	-33.3431
chr2	156912001	156913000	*	2.50604290971819e-36	3.92246675156741e-35	38.3803
chr2	157320001	157321000	*	7.35059163523759e-19	2.5659822294286e-18	32.8596
chr2	157669001	157670000	*	1.22179712071594e-19	4.59334553981985e-19	-29.3117
chr2	162532001	162533000	*	7.42410317122694e-42	1.78377803615774e-40	-26.7191
chr2	163290001	163291000	*	1.20063516707831e-24	7.13985405630592e-24	25.8571
chr2	163827001	163828000	*	4.47406861704207e-24	2.53121869003379e-23	28.1597
chr2	164774001	164775000	*	3.53063816781004e-38	6.33487399843652e-37	-25.9748
chr2	165252001	165253000	*	5.92159390512717e-18	1.87648052305385e-17	26.9496
chr2	165780001	165781000	*	2.27619071169817e-45	6.74549373481841e-44	29.2483
chr2	167573001	167574000	*	7.2016496462929e-13	1.3244654208338e-12	27.0681
chr2	167625001	167626000	*	4.64628109374769e-44	1.28411655310668e-42	38.9644
chr2	168519001	168520000	*	1.56647137314107e-29	1.43781661909315e-28	27.5289
chr2	168563001	168564000	*	4.0540785473152e-22	1.920826063156e-21	-26.084
chr2	168656001	168657000	*	6.69497390697497e-74	7.00645812683101e-72	32.2285
chr2	168751001	168752000	*	9.70574647258034e-27	6.93598973094176e-26	27.0219
chr2	169700001	169701000	*	6.40984409697729e-52	2.73122141097265e-50	27.1273
chr2	171805001	171806000	*	3.1997811817726e-78	3.92317477026399e-76	59.7419
chr2	172207001	172208000	*	9.21087979463813e-59	5.70252624325588e-57	-30.2029
chr2	172949001	172950000	*	2.18577963291793e-20	8.7951431444067e-20	26.6679
chr2	174211001	174212000	*	2.11389969847856e-25	1.3512075771974e-24	-32.2958
chr2	178304001	178305000	*	8.2983858577275e-52	3.5119933665496e-50	35.8697
chr2	180289001	180290000	*	3.68553771774328e-65	2.97362849219115e-63	-27.1606
chr2	180478001	180479000	*	3.06385804169767e-19	1.11385265404995e-18	27.214
chr3	14185001	14186000	*	1.93819547924646e-54	9.39497043376969e-53	-50.8795
chr3	28720001	28721000	*	2.14117925875947e-55	1.08851763170172e-53	32.837
chr3	31083001	31084000	*	5.1789353304898e-50	2.02715600819749e-48	30.0701
chr3	33088001	33089000	*	1.26278819199326e-38	2.34656719769344e-37	-32.8349
chr3	33260001	33261000	*	7.93095091060874e-14	1.61748649399109e-13	25.0139
chr3	35105001	35106000	*	8.80257773463889e-31	8.95726727925765e-30	-27.8106
chr3	35106001	35107000	*	8.1206503476769e-28	6.38520265206655e-27	-45.0188
chr3	39821001	39822000	*	3.10982559763916e-23	1.63512299319426e-22	-25.5637
chr3	51200001	51201000	*	2.45955476413624e-24	1.42173005640484e-23	-25.1301
chr3	53102001	53103000	*	1.02533476957989e-23	5.62280672487342e-23	29.9274
chr3	54239001	54240000	*	2.12819026986775e-26	1.4802610552162e-25	25.9684
chr3	57471001	57472000	*	8.02404882932691e-20	3.06220787403313e-19	-31.4183
chr3	59064001	59065000	*	7.95165804171903e-33	9.51154803159176e-32	-44.4587
chr3	66491001	66492000	*	5.78061600342815e-84	9.03652972046503e-82	-25.1848
chr3	68019001	68020000	*	4.92172538308647e-32	5.54763166785798e-31	34.8628
chr3	70610001	70611000	*	2.59844806778351e-18	8.56062326615514e-18	28.6768
chr3	79789001	79790000	*	5.64757181810717e-24	3.16222926088192e-23	-26.4213
chr3	79994001	79995000	*	5.47898959616517e-28	4.36851166919463e-27	-31.9132
chr3	87748001	87749000	*	1.25269824802074e-38	2.33128164523111e-37	-27.9697
chr3	87767001	87768000	*	3.15010934206222e-52	1.37265463009108e-50	-38.4298
chr3	87778001	87779000	*	4.82797477116216e-32	5.44686789080728e-31	27.1004
chr3	89864001	89865000	*	1.92628151208524e-49	7.25603251405581e-48	-36.8291
chr3	98016001	98017000	*	2.67110950404287e-17	7.90620039669749e-17	26.671
chr3	98086001	98087000	*	1.22611525970952e-29	1.13457391605035e-28	-32.7704
chr3	101880001	101881000	*	1.43707635556828e-28	1.20820441095326e-27	-30.2307
chr3	105977001	105978000	*	2.65665309405642e-57	1.50335006819321e-55	-34.2517
chr3	121600001	121601000	*	3.05871011160169e-10	4.19730634943064e-10	-25.1888
chr3	121636001	121637000	*	4.1682799880857e-33	5.10062664103754e-32	26.1955
chr3	122394001	122395000	*	1.08100224118488e-56	5.92938014483403e-55	-33.8673
chr3	129210001	129211000	*	3.48508891113688e-47	1.15608578024885e-45	27.312
chr3	129318001	129319000	*	9.86353952527682e-46	2.99400913164636e-44	-30.529
chr3	136982001	136983000	*	4.25395767213667e-13	8.02411572014588e-13	-25.5947
chr3	137751001	137752000	*	8.87063524644635e-37	1.43606395321834e-35	-38.3392
chr3	138001001	138002000	*	2.51275450633278e-19	9.20188708720377e-19	25.112
chr3	140907001	140908000	*	4.58966666432518e-75	5.05711501351338e-73	25.5888
chr3	141668001	141669000	*	6.47970402965382e-31	6.65039105178173e-30	-25.2252
chr3	144174001	144175000	*	6.38808415783826e-26	4.27786983468102e-25	-35.0823
chr3	145263001	145264000	*	1.61717805777719e-28	1.34919199150978e-27	-42.3139
chr3	146244001	146245000	*	7.90334859411087e-39	1.49303743109426e-37	30.7163
chr3	153281001	153282000	*	4.18718521887915e-38	7.46469459876004e-37	-36.9981
chr3	154287001	154288000	*	3.16091932019364e-14	6.7228532648208e-14	-25.8153
chr4	4019001	4020000	*	1.39866001854989e-48	4.98336378127844e-47	34.3486
chr4	4556001	4557000	*	3.11693322421447e-25	1.9529202500797e-24	25.7085
chr4	13772001	13773000	*	1.9442752309087e-18	6.49353904122969e-18	25.7492
chr4	15289001	15290000	*	1.19877521941249e-44	3.43849830776857e-43	-26.0869
chr4	23768001	23769000	*	6.74947614510304e-33	8.12404025306459e-32	-27.4749
chr4	26066001	26067000	*	1.809309234092e-17	5.453645599404e-17	-26.6778
chr4	31627001	31628000	*	5.4498778816718e-33	6.59787368489914e-32	28.1284
chr4	32196001	32197000	*	5.48944357284166e-25	3.36194136629014e-24	-27.6353
chr4	33058001	33059000	*	5.04429046754372e-79	6.34007730713857e-77	-46.6274
chr4	33118001	33119000	*	3.13894546970033e-21	1.37017706030619e-20	-30.7406
chr4	35158001	35159000	*	6.978652945696e-22	3.25409610403668e-21	37.1836
chr4	41677001	41678000	*	5.35720817176129e-29	4.68347501663834e-28	-28.2251
chr4	47947001	47948000	*	1.88255040285714e-45	5.61888491622426e-44	-43.6332
chr4	49009001	49010000	*	3.56161057301985e-22	1.69649254947724e-21	27.1441
chr4	49073001	49074000	*	2.4475336547432e-29	2.20445041986408e-28	29.7222
chr4	59601001	59602000	*	9.89675719119979e-29	8.43685041002267e-28	29.2419
chr4	79600001	79601000	*	8.52819068520867e-44	2.31603338438367e-42	26.9301
chr4	82728001	82729000	*	2.54489038073019e-26	1.75642024484012e-25	-26.3497
chr4	84386001	84387000	*	2.57206851370742e-38	4.67532323854645e-37	-44.5205
chr4	84678001	84679000	*	2.95164547793457e-20	1.17091843966843e-19	26.514
chr4	100391001	100392000	*	1.99545183967719e-26	1.39102956057998e-25	28.8093
chr4	102578001	102579000	*	3.9640435054963e-20	1.55307731759485e-19	-26.3366
chr4	105160001	105161000	*	1.55143409725369e-29	1.42453712500923e-28	-27.7872
chr4	106015001	106016000	*	9.41770650320083e-20	3.57497646708627e-19	-27.9825
chr4	106016001	106017000	*	1.38790751839842e-25	9.00499941733893e-25	-26.4602
chr4	106994001	106995000	*	8.4371949252571e-21	3.54256661657836e-20	-32.1512
chr4	107919001	107920000	*	5.33038058599161e-29	4.66491287633591e-28	-31.0827
chr4	107954001	107955000	*	9.59226543305761e-37	1.54887836380752e-35	-26.5419
chr4	108082001	108083000	*	3.00573199893105e-83	4.52886849112147e-81	-31.0383
chr4	110290001	110291000	*	2.8475772100184e-40	6.00535053625201e-39	-28.6335
chr4	110526001	110527000	*	6.25756626866312e-21	2.65818497746434e-20	28.4243
chr4	116826001	116827000	*	1.47113677615657e-40	3.17754738733943e-39	35.8098
chr4	120097001	120098000	*	1.89351854128807e-64	1.47540779197655e-62	26.21
chr4	120144001	120145000	*	7.54461924747073e-80	9.82841851960208e-78	43.196
chr4	124206001	124207000	*	1.04956757994385e-51	4.41205568085576e-50	38.8995
chr4	124207001	124208000	*	7.86718067858839e-13	1.44082540675473e-12	26.2937
chr4	124399001	124400000	*	1.90620854606576e-34	2.59684051639638e-33	31.7774
chr4	125008001	125009000	*	1.01095913533779e-21	4.62521654189252e-21	-25.4243
chr4	125116001	125117000	*	6.32058208136413e-50	2.45100898911257e-48	-57.4548
chr4	125911001	125912000	*	4.72537746711728e-23	2.43592132217867e-22	-29.168
chr4	126282001	126283000	*	4.30305919623051e-33	5.26297796038605e-32	27.5118
chr4	127209001	127210000	*	2.49971980509324e-18	8.25384363254344e-18	-28.225
chr4	127986001	127987000	*	8.06657518045657e-33	9.63518486202441e-32	-26.1068
chr4	128940001	128941000	*	5.63529102109216e-31	5.80517357532529e-30	-27.7333
chr4	129410001	129411000	*	1.49095384720103e-18	5.05101751665888e-18	26.3194
chr4	129754001	129755000	*	6.77407022533863e-29	5.86069534249081e-28	-42.2919
chr4	130082001	130083000	*	1.8724480707945e-13	3.67149393059166e-13	27.373
chr4	131160001	131161000	*	1.18773917356973e-36	1.90800720761072e-35	-30.3202
chr4	131911001	131912000	*	1.33346646857901e-41	3.13169915167198e-40	-29.738
chr4	132110001	132111000	*	1.60948342577487e-34	2.2058256525172e-33	-35.6617
chr4	134448001	134449000	*	9.66270777514835e-19	3.33770416871239e-18	28.2998
chr4	134506001	134507000	*	1.02943492529931e-40	2.25861178595818e-39	-28.7895
chr4	134769001	134770000	*	1.11759526816614e-20	4.6326212136503e-20	-26.6922
chr4	135599001	135600000	*	1.26994031250062e-11	2.04517950923093e-11	-27.705
chr4	135709001	135710000	*	9.10628833343409e-36	1.36391503156438e-34	28.6395
chr4	135752001	135753000	*	7.42527758347542e-18	2.33112423627295e-17	-30.3086
chr4	136134001	136135000	*	1.95205648454723e-25	1.25191636417394e-24	-34.2063
chr4	136829001	136830000	*	2.92269601640509e-26	2.00830563602785e-25	27.9706
chr4	136877001	136878000	*	5.62548257625918e-21	2.3994591760251e-20	29.9178
chr4	138570001	138571000	*	2.28628865242423e-140	1.63384389443744e-137	-33.265
chr4	138814001	138815000	*	5.44231340761933e-26	3.66315576122336e-25	32.636
chr4	140058001	140059000	*	4.26322990852573e-16	1.11364690503815e-15	-27.6811
chr4	140601001	140602000	*	7.11666132597996e-21	3.00627552200759e-20	28.2289
chr4	141105001	141106000	*	1.40732497903027e-24	8.31167445064598e-24	-31.7853
chr4	143242001	143243000	*	9.05933717286085e-29	7.75733255136297e-28	34.7836
chr4	143358001	143359000	*	1.4899129287903e-22	7.33142375108695e-22	31.2075
chr4	148899001	148900000	*	3.34309326840695e-25	2.08678013442225e-24	-25.4015
chr4	150255001	150256000	*	3.4423545358456e-60	2.24804171786631e-58	-27.6254
chr4	151985001	151986000	*	1.12748162529829e-28	9.57897875966178e-28	28.8331
chr4	152097001	152098000	*	3.95503064503242e-27	2.92585113116024e-26	-26.1015
chr4	153530001	153531000	*	1.02379863905489e-21	4.67967833571615e-21	-27.8153
chr4	154452001	154453000	*	2.11666962932764e-72	2.11768135464944e-70	-39.9694
chr4	154519001	154520000	*	1.26333225812567e-42	3.15353319716363e-41	-53.172
chr4	154915001	154916000	*	3.75329756044373e-24	2.13503045306652e-23	28.4796
chr4	155133001	155134000	*	1.64801347377864e-18	5.55002420535171e-18	26.311
chr4	155152001	155153000	*	2.01922625363945e-18	6.72858847254272e-18	29.1656
chr5	8921001	8922000	*	6.73108509916601e-24	3.74710795785769e-23	-27.3974
chr5	13243001	13244000	*	7.2186751948593e-14	1.47800539779194e-13	-26.694
chr5	26338001	26339000	*	2.64210949432633e-34	3.54719856318927e-33	-28.75
chr5	32233001	32234000	*	2.71388266378589e-28	2.2206309909283e-27	-28.3591
chr5	33540001	33541000	*	6.22771518056889e-67	5.35282809502811e-65	27.0529
chr5	35018001	35019000	*	6.05130846815333e-38	1.06813706269449e-36	-35.5156
chr5	35132001	35133000	*	2.59137132156415e-16	6.93656342226269e-16	-27.1693
chr5	35275001	35276000	*	3.23710081226111e-38	5.83329985780506e-37	-37.667
chr5	35490001	35491000	*	2.09523463156645e-50	8.37154996562439e-49	-37.9922
chr5	35832001	35833000	*	5.59151905650633e-30	5.34000734025899e-29	-36.6042
chr5	37796001	37797000	*	8.07875663775965e-96	1.96180051461777e-93	39.3021
chr5	51849001	51850000	*	6.236343593855e-25	3.80168440172196e-24	-25.7912
chr5	53587001	53588000	*	1.78139740424219e-34	2.43343647762641e-33	26.8786
chr5	55867001	55868000	*	1.24462750033204e-19	4.67355654981682e-19	-26.9199
chr5	66861001	66862000	*	4.52805846529333e-16	1.17974551712598e-15	-25.4212
chr5	66979001	66980000	*	1.88611527424126e-14	4.12300471779188e-14	-29.2897
chr5	74823001	74824000	*	1.02005657715976e-29	9.52355490478195e-29	36.1029
chr5	74970001	74971000	*	8.03450171768268e-43	2.04850714760206e-41	25.81
chr5	74971001	74972000	*	3.6171828446882e-59	2.27891170340902e-57	28.5041
chr5	80702001	80703000	*	1.48962063045303e-26	1.04599427219331e-25	-27.6975
chr5	91815001	91816000	*	1.11249831472933e-29	1.0328786808176e-28	26.6165
chr5	92808001	92809000	*	1.99976475496853e-38	3.65896233014282e-37	-36.3542
chr5	99239001	99240000	*	1.00080702269952e-25	6.57529149092486e-25	-38.0084
chr5	100349001	100350000	*	1.22815867179535e-17	3.77100941207088e-17	28.392
chr5	102342001	102343000	*	3.43258056599199e-27	2.55218584286374e-26	28.9559
chr5	111270001	111271000	*	3.58484475206261e-21	1.55720659753081e-20	-33.8939
chr5	112136001	112137000	*	1.55703787008234e-13	3.07643199053819e-13	28.485
chr5	113075001	113076000	*	2.63655810980337e-38	4.78559203794636e-37	30.8931
chr5	113805001	113806000	*	1.01913626995294e-16	2.84842830623912e-16	37.5568
chr5	113925001	113926000	*	4.03116577309093e-25	2.49510801094577e-24	25.9369
chr5	114087001	114088000	*	2.10115810251246e-18	6.9857849715466e-18	-28.3061
chr5	114218001	114219000	*	2.84446482583714e-21	1.24794966784771e-20	-33.0393
chr5	114796001	114797000	*	3.28484369393458e-77	3.85729317237062e-75	-25.7579
chr5	117321001	117322000	*	7.92376717310767e-29	6.82233612197956e-28	-32.0043
chr5	117494001	117495000	*	3.92859163846087e-29	3.47214613595276e-28	35.5657
chr5	118379001	118380000	*	7.53944451119738e-29	6.50038625763673e-28	-26.4711
chr5	118990001	118991000	*	6.41117346612947e-39	1.21943685884555e-37	28.8856
chr5	119061001	119062000	*	7.79962010999516e-34	1.01606095974474e-32	28.6841
chr5	119408001	119409000	*	1.32622029764321e-13	2.64124174725922e-13	30.3389
chr5	119588001	119589000	*	3.89373214332e-34	5.18031019763726e-33	-28.9158
chr5	119663001	119664000	*	1.07988650726885e-147	9.00335559336184e-145	26.0972
chr5	119684001	119685000	*	1.35110499724877e-35	2.00200058966587e-34	27.994
chr5	119762001	119763000	*	1.21814627360936e-23	6.63940141054216e-23	-28.1498
chr5	119967001	119968000	*	1.99210818404486e-70	1.88736777605322e-68	25.0878
chr5	120325001	120326000	*	4.53410619040443e-21	1.95259702202363e-20	35.4101
chr5	123288001	123289000	*	1.50395518507074e-31	1.62180362039768e-30	28.0559
chr5	124184001	124185000	*	3.03588586272014e-20	1.20319163160809e-19	26.215
chr5	125110001	125111000	*	1.91738799780339e-19	7.09642079953835e-19	31.5528
chr5	129071001	129072000	*	1.56083972794618e-24	9.17931917354815e-24	-25.0647
chr5	131533001	131534000	*	5.18889413746009e-19	1.84150126217539e-18	-25.8059
chr5	131904001	131905000	*	1.83932761109797e-55	9.36968825121141e-54	-31.9154
chr5	135784001	135785000	*	1.59090918943852e-37	2.71430697798682e-36	-28.7313
chr5	135909001	135910000	*	2.14975619490698e-29	1.94817367295173e-28	-43.7858
chr5	136043001	136044000	*	8.82472649087858e-42	2.09813320624141e-40	35.795
chr5	137584001	137585000	*	7.24937924437775e-107	2.21123301865988e-104	27.851
chr5	139352001	139353000	*	5.60131760317564e-58	3.30424228763678e-56	25.3974
chr5	139647001	139648000	*	1.30751070386857e-15	3.2280516917645e-15	33.7528
chr5	139684001	139685000	*	3.40163192111084e-88	6.3023293193505e-86	-27.7085
chr5	141900001	141901000	*	9.42223208324632e-19	3.25778812546098e-18	26.2568
chr5	142833001	142834000	*	2.80047505850842e-25	1.76259035544232e-24	-26.881
chr5	143897001	143898000	*	8.00096010434393e-11	1.17372205302613e-10	-26.6259
chr5	144441001	144442000	*	1.18905195353614e-19	4.47360219746038e-19	-27.6075
chr5	147991001	147992000	*	2.13658915730101e-12	3.73969629768153e-12	-26.4803
chr5	148106001	148107000	*	1.85101590991717e-17	5.57063126617684e-17	-30.2514
chr6	4457001	4458000	*	2.01910742632784e-13	3.94607071200101e-13	-27.0928
chr6	6162001	6163000	*	1.07558931264408e-78	1.33181116659213e-76	28.9244
chr6	7543001	7544000	*	2.88364459583683e-25	1.81129013039815e-24	37.9089
chr6	17692001	17693000	*	4.38344228242315e-10	5.91010926537616e-10	-29.5601
chr6	19314001	19315000	*	1.6920967113733e-27	1.29704681230275e-26	-25.25
chr6	19411001	19412000	*	1.91056178531585e-30	1.89555235546609e-29	28.6621
chr6	29915001	29916000	*	3.51445419803275e-16	9.25298430563237e-16	27.6017
chr6	36845001	36846000	*	2.86391183354302e-29	2.559200362221e-28	-42.5368
chr6	39119001	39120000	*	2.92317345703322e-17	8.61790038570146e-17	26.6799
chr6	53780001	53781000	*	5.33842851040909e-32	5.99571191220249e-31	28.2331
chr6	55230001	55231000	*	2.90311340949826e-10	3.9934293557983e-10	25.1766
chr6	62838001	62839000	*	3.08640362248856e-27	2.3050752919293e-26	-26.4444
chr6	66734001	66735000	*	1.81472286134502e-21	8.08798227998781e-21	-27.8443
chr6	67049001	67050000	*	7.19657101025786e-17	2.04220865265924e-16	27.3563
chr6	68607001	68608000	*	3.08001061543448e-33	3.81371633451261e-32	25.9592
chr6	72158001	72159000	*	3.3697336724728e-31	3.54132808518149e-30	-32.1429
chr6	83088001	83089000	*	7.67065758993419e-39	1.45017460493185e-37	-27.8321
chr6	89359001	89360000	*	3.91795276714387e-56	2.09392386186751e-54	29.0763
chr6	89360001	89361000	*	5.88254387521452e-60	3.80190931030204e-58	28.3926
chr6	90461001	90462000	*	2.50247708649571e-16	6.70650707164883e-16	-28.2541
chr6	91827001	91828000	*	4.26463210911763e-25	2.63374723278492e-24	-26.7094
chr6	94301001	94302000	*	3.95807875949849e-63	2.93766368040379e-61	-29.6176
chr6	94302001	94303000	*	1.47294478903233e-20	6.02374438720168e-20	-26.5905
chr6	95576001	95577000	*	2.47252783391519e-21	1.09185630838176e-20	31.1451
chr6	97037001	97038000	*	3.98853902109273e-13	7.55022603149971e-13	25.6801
chr6	98347001	98348000	*	9.46230025013687e-24	5.20498297696216e-23	-25.3929
chr6	98949001	98950000	*	1.38399926294389e-14	3.06856835970211e-14	26.7292
chr6	98972001	98973000	*	6.29798616883151e-14	1.29756929138964e-13	-29.3822
chr6	100020001	100021000	*	7.45085495785154e-51	3.03518579641653e-49	-40.5579
chr6	100155001	100156000	*	7.50657809245621e-76	8.41946870530975e-74	-29.2247
chr6	109580001	109581000	*	7.3184173397983e-24	4.06231435610289e-23	25.1889
chr6	113388001	113389000	*	9.47932916467143e-14	1.91701570433992e-13	27.275
chr6	113889001	113890000	*	9.35126732296205e-28	7.32060801238486e-27	25.0525
chr6	116006001	116007000	*	8.39980046432204e-40	1.70670499578614e-38	30.1189
chr6	118753001	118754000	*	2.83511732443184e-43	7.41755348650052e-42	-28.6909
chr6	120187001	120188000	*	1.18725798419476e-35	1.76444662734133e-34	-49.1062
chr6	120352001	120353000	*	1.12258928189666e-13	2.25237818244591e-13	-27.3542
chr6	120648001	120649000	*	4.08952470735848e-39	7.92922367742616e-38	-38.9264
chr6	122512001	122513000	*	2.17991356055975e-36	3.43133340969639e-35	-30.1653
chr6	125087001	125088000	*	1.46633266050476e-15	3.60193883360337e-15	-25.9563
chr6	125489001	125490000	*	3.32233857498374e-22	1.58735749078539e-21	28.201
chr6	125713001	125714000	*	2.24596849555758e-24	1.30338864450426e-23	-32.7784
chr6	125803001	125804000	*	3.34953101175348e-36	5.18430077337528e-35	26.9653
chr6	126533001	126534000	*	2.73246220637072e-37	4.5654112693789e-36	-25.3833
chr6	127129001	127130000	*	2.7401672483318e-59	1.73511202083517e-57	-28.941
chr6	127337001	127338000	*	2.46184670280444e-57	1.39944512261028e-55	-29.3886
chr6	128761001	128762000	*	2.73610185636852e-21	1.20230571757777e-20	-31.4097
chr6	136668001	136669000	*	1.66089079164029e-24	9.74023835806173e-24	-29.12
chr6	136994001	136995000	*	4.35693080683228e-34	5.7750574082394e-33	-28.0742
chr6	137419001	137420000	*	4.13116669382485e-38	7.37534137767051e-37	-27.381
chr6	140050001	140051000	*	4.14742261102831e-19	1.48617657422995e-18	-26.0003
chr6	142835001	142836000	*	5.6559606976841e-46	1.74219954822528e-44	-27.8514
chr6	143055001	143056000	*	6.78154498349686e-21	2.87101659825576e-20	-28.5729
chr7	4921001	4922000	*	3.6547368999337e-72	3.64191612583543e-70	34.342
chr7	5009001	5010000	*	1.35892966057397e-42	3.38878165877015e-41	-33.9827
chr7	5039001	5040000	*	3.06931566053825e-11	4.72253741913384e-11	28.9368
chr7	5351001	5352000	*	1.32294554252652e-45	3.98188292349477e-44	27.5
chr7	6937001	6938000	*	5.55475783688643e-40	1.14162138432931e-38	-31.7949
chr7	11869001	11870000	*	5.46525592391775e-88	9.90555834391327e-86	-38.1461
chr7	19437001	19438000	*	7.10629663224516e-17	2.01816623208835e-16	33.1795
chr7	19646001	19647000	*	1.00727943296164e-20	4.19830400008959e-20	-27.9081
chr7	24452001	24453000	*	1.0842846937696e-24	6.47257136007442e-24	-37.3669
chr7	25329001	25330000	*	1.00787425736022e-29	9.42036622658939e-29	-26.1039
chr7	28585001	28586000	*	1.3695153596468e-44	3.90584367252486e-43	-39.0188
chr7	29293001	29294000	*	5.32322430303738e-122	2.37757531103317e-119	30.7675
chr7	29480001	29481000	*	1.13506530194418e-18	3.88960076800893e-18	-28.9457
chr7	30425001	30426000	*	3.85307730647377e-37	6.35286585297674e-36	-29.2935
chr7	31189001	31190000	*	7.2341865836106e-23	3.66425900093779e-22	-25.5196
chr7	34748001	34749000	*	1.07511342599441e-33	1.38397749420042e-32	-38.2609
chr7	35995001	35996000	*	2.1676962595964e-24	1.26089091547478e-23	-28.7577
chr7	43433001	43434000	*	2.57994889297938e-43	6.7712016170777e-42	-46.4286
chr7	45688001	45689000	*	3.49065974486257e-40	7.29391856662949e-39	-30.7143
chr7	48212001	48213000	*	8.68736542195298e-27	6.23852842888477e-26	29.8532
chr7	52767001	52768000	*	3.59029946035935e-15	8.46215499191968e-15	25.3373
chr7	56194001	56195000	*	2.3850177117888e-14	5.14568641005961e-14	-29.9196
chr7	56716001	56717000	*	2.75507505559931e-50	1.09207287076774e-48	-43.9937
chr7	62522001	62523000	*	2.10146049303723e-17	6.28426873714471e-17	27.333
chr7	63856001	63857000	*	4.64298004145494e-23	2.39492642406534e-22	-28.2806
chr7	65819001	65820000	*	2.79350052381126e-12	4.83067574776559e-12	26.5667
chr7	67715001	67716000	*	1.70464282912768e-66	1.44042028206314e-64	31.3997
chr7	68030001	68031000	*	7.91614470219257e-26	5.25054923060066e-25	30.881
chr7	73323001	73324000	*	4.17949501714973e-25	2.58308174656143e-24	-25.3245
chr7	73659001	73660000	*	7.33947529952691e-29	6.33671334177407e-28	35.0931
chr7	80092001	80093000	*	6.5178547404978e-32	7.26165940243861e-31	-37.2135
chr7	80390001	80391000	*	3.43468360184894e-87	5.96584255420668e-85	-31.561
chr7	81626001	81627000	*	4.72631746519379e-17	1.36553556355e-16	-30.9556
chr7	98573001	98574000	*	1.06985279461667e-25	7.01418193079488e-25	-25.534
chr7	98853001	98854000	*	4.79905024735648e-28	3.85712090008368e-27	35.5149
chr7	98888001	98889000	*	6.87784558628966e-32	7.64570339725942e-31	28.7688
chr7	99057001	99058000	*	4.95984856081476e-225	1.77222116722422e-221	30.0347
chr7	99679001	99680000	*	2.57523042125565e-12	4.47022924799107e-12	32.9275
chr7	100033001	100034000	*	1.88222793084153e-14	4.1155861477569e-14	25.3193
chr7	109187001	109188000	*	5.634599563561e-23	2.87969594826422e-22	-27.9686
chr7	109686001	109687000	*	1.54599464095796e-118	6.33907211132832e-116	-30.1334
chr7	110795001	110796000	*	1.61707916165914e-43	4.30279811922908e-42	-39.9106
chr7	111245001	111246000	*	8.00576344824458e-70	7.47163250134345e-68	-37.4698
chr7	111367001	111368000	*	1.81104128368622e-37	3.06272299667531e-36	-33.3748
chr7	111716001	111717000	*	8.42159391627207e-33	1.00448489127691e-31	42.9304
chr7	117504001	117505000	*	1.98035153682543e-58	1.19933299325237e-56	26.3564
chr7	119258001	119259000	*	1.00000275700109e-42	2.51883368105956e-41	-27.4455
chr7	120118001	120119000	*	8.59308003422817e-34	1.11593812991782e-32	28.4077
chr7	120409001	120410000	*	2.35974160121193e-49	8.78299668908384e-48	-26.7498
chr7	123588001	123589000	*	1.47488992765124e-40	3.18290529603299e-39	-31.5951
chr7	127235001	127236000	*	7.64973018626563e-23	3.86612780498818e-22	32.3021
chr7	127820001	127821000	*	2.3496843562689e-16	6.31190918784987e-16	-25.9897
chr7	129964001	129965000	*	4.9830756417284e-21	2.13491668859923e-20	-33.6561
chr7	130795001	130796000	*	1.48243553601926e-57	8.56318770356391e-56	-32.7554
chr7	131680001	131681000	*	2.11272162921935e-49	7.91067165971876e-48	-30.0554
chr7	132768001	132769000	*	8.59198770158054e-14	1.74632181418136e-13	-27.8629
chr7	133623001	133624000	*	1.48971876523488e-16	4.09099368881566e-16	28.825
chr7	136378001	136379000	*	1.87195229648175e-17	5.63025207991291e-17	-26.5758
chr7	138244001	138245000	*	1.26167157930749e-31	1.37323175895787e-30	30.7373
chr7	139015001	139016000	*	1.6915835711198e-55	8.65231142072278e-54	-25.1142
chr7	139602001	139603000	*	9.42746770168477e-10	1.22385086427469e-09	25.6536
chr7	143333001	143334000	*	3.38150242025816e-48	1.18290863989575e-46	-30.8272
chr8	4496001	4497000	*	1.8505237705256e-62	1.3262236987848e-60	-47.8011
chr8	8335001	8336000	*	2.22359855340189e-43	5.86054106583038e-42	41.3821
chr8	8941001	8942000	*	1.77046704728557e-37	3.00834459029746e-36	-26.1574
chr8	12432001	12433000	*	4.90690873831075e-44	1.35315715037435e-42	45.1245
chr8	13592001	13593000	*	4.10339419589985e-23	2.129333783936e-22	-25.2775
chr8	18798001	18799000	*	4.77897863958276e-13	8.96980131852659e-13	-25.7093
chr8	19148001	19149000	*	7.39799516278994e-23	3.74344085323854e-22	-29.4271
chr8	20437001	20438000	*	1.06731489777393e-29	9.94250514649109e-29	-25.9022
chr8	25556001	25557000	*	1.22970367007316e-22	6.10748333789192e-22	29.3401
chr8	26103001	26104000	*	9.06757465658117e-49	3.25391275971435e-47	-27.8523
chr8	26501001	26502000	*	7.46263012867461e-11	1.09893981676712e-10	-26.8509
chr8	34676001	34677000	*	1.65729158873116e-57	9.52921690017194e-56	-32.9945
chr8	41178001	41179000	*	3.55293239477501e-43	9.27617595167868e-42	-27.2891
chr8	47257001	47258000	*	4.92106917423855e-20	1.91334577408995e-19	31.9844
chr8	47363001	47364000	*	3.1549603580804e-34	4.22213532021798e-33	42.1211
chr8	47764001	47765000	*	2.84418096157997e-61	1.95973858307257e-59	26.3383
chr8	48803001	48804000	*	4.37126261089086e-62	3.07982534233133e-60	-26.5367
chr8	48981001	48982000	*	1.15517466187854e-15	2.87122829183655e-15	-25.3927
chr8	51829001	51830000	*	1.6830917578123e-30	1.6778559602139e-29	-26.887
chr8	60755001	60756000	*	4.43233644008153e-30	4.26718149283844e-29	-36.5437
chr8	70631001	70632000	*	2.77150786201853e-63	2.08797634547176e-61	-28.5955
chr8	73505001	73506000	*	1.75665763878916e-17	5.3083764819755e-17	25.2602
chr8	75052001	75053000	*	9.93279988149041e-23	4.97474347175163e-22	28.8672
chr8	77318001	77319000	*	1.51153114452039e-43	4.03052672140586e-42	41.335
chr8	77503001	77504000	*	3.25901007851013e-27	2.42746264107284e-26	-25.8011
chr8	78319001	78320000	*	7.12948727273823e-39	1.34990443293423e-37	37.2063
chr8	78625001	78626000	*	8.31032892470659e-17	2.34549229689886e-16	26.7458
chr8	79478001	79479000	*	7.97034999802214e-16	2.02246110994825e-15	30.3675
chr8	84351001	84352000	*	2.72870202274201e-18	8.96612679710838e-18	25.9243
chr8	84659001	84660000	*	6.59082567243508e-73	6.67406473072718e-71	-37.6188
chr8	87694001	87695000	*	4.23570907379578e-28	3.4175271428735e-27	-49.9075
chr8	88878001	88879000	*	2.94993883999082e-44	8.26245479048596e-43	34.1652
chr8	89143001	89144000	*	3.69119032097243e-19	1.32878333166966e-18	-28.4343
chr8	89185001	89186000	*	2.83327655908775e-52	1.24325912633555e-50	25.3357
chr8	94435001	94436000	*	4.07969110936231e-47	1.34974904738576e-45	27.4692
chr8	95243001	95244000	*	3.4539458126844e-128	1.72779836450308e-125	34.6381
chr8	99592001	99593000	*	1.66187992629686e-13	3.27504386883131e-13	28.1963
chr8	104061001	104062000	*	1.96926225166293e-48	6.96677340606837e-47	31.6678
chr8	107026001	107027000	*	1.32414806904156e-24	7.84214868915392e-24	31.8664
chr8	107248001	107249000	*	1.75488766386242e-79	2.26253410401219e-77	-26.5288
chr8	110928001	110929000	*	3.03182718621396e-24	1.73886513320334e-23	26.8892
chr8	111352001	111353000	*	1.10207009495123e-20	4.57367370000872e-20	25.8791
chr8	114658001	114659000	*	1.25474459421462e-48	4.48978661223986e-47	-26.2389
chr8	115474001	115475000	*	5.82132816356054e-41	1.29770736203656e-39	-26.577
chr8	115536001	115537000	*	3.98254077615305e-96	9.76579497595256e-94	-32.2205
chr8	116843001	116844000	*	9.34732271906897e-32	1.02631590764857e-30	-31.7174
chr8	117646001	117647000	*	2.08358136423377e-19	7.68649437327914e-19	32.3774
chr8	119221001	119222000	*	7.2104000721666e-75	7.80719317936838e-73	-30.4045
chr8	119246001	119247000	*	5.16751213127589e-21	2.20901644918835e-20	-36.2009
chr8	119274001	119275000	*	2.07201104761483e-45	6.16231101972878e-44	31.8876
chr8	119430001	119431000	*	2.96817748303159e-38	5.37414940290931e-37	29.7225
chr8	121753001	121754000	*	4.33253932998703e-83	6.45031279205458e-81	-25.3236
chr8	122337001	122338000	*	9.71237845668265e-36	1.45116797750526e-34	30.4692
chr8	122481001	122482000	*	9.93125288569523e-14	2.00435726295956e-13	26.6655
chr8	122709001	122710000	*	5.54256352520301e-44	1.52173785911005e-42	-27.6852
chr8	123189001	123190000	*	1.26703177040023e-47	4.30583351219383e-46	-26.1624
chr8	123719001	123720000	*	9.52659705054011e-28	7.45319875779925e-27	25.1964
chr8	123788001	123789000	*	2.32275503241189e-62	1.65517468831412e-60	-36.8878
chr8	125135001	125136000	*	6.43685031220483e-27	4.68154041626681e-26	-38.7902
chr8	125328001	125329000	*	6.91406335128624e-35	9.73180660367199e-34	25.9468
chr8	126841001	126842000	*	3.92490678738452e-25	2.43234812533313e-24	-25.3637
chr8	126890001	126891000	*	2.03316647781823e-15	4.92384365395173e-15	30.4508
chr9	4222001	4223000	*	3.84432580218174e-27	2.84647965678804e-26	28.2051
chr9	6060001	6061000	*	3.25934962628411e-54	1.56473489902111e-52	-25.7041
chr9	19767001	19768000	*	1.61471756306733e-36	2.55939379822862e-35	29.0346
chr9	21459001	21460000	*	6.34483285226244e-13	1.17396537102148e-12	-26.2371
chr9	27568001	27569000	*	8.6620544643908e-18	2.70412966532505e-17	-32.6141
chr9	30934001	30935000	*	8.34862773156353e-17	2.3555042884828e-16	-33.9776
chr9	35322001	35323000	*	4.61857092355152e-11	6.96319847370173e-11	27.9903
chr9	35453001	35454000	*	3.43182861005638e-59	2.16759403712253e-57	28.7329
chr9	35540001	35541000	*	3.82988797288739e-16	1.00432967654826e-15	27.3562
chr9	37193001	37194000	*	5.30074749371179e-25	3.25115322702791e-24	-27.4592
chr9	40439001	40440000	*	8.74655298282334e-38	1.51606612239276e-36	-39.6217
chr9	42906001	42907000	*	3.93103813689103e-20	1.5406287581109e-19	-30.1574
chr9	43204001	43205000	*	8.51235020036272e-47	2.77227178769263e-45	-33.3782
chr9	45102001	45103000	*	1.46985008708472e-27	1.13084639013565e-26	38.9433
chr9	48153001	48154000	*	4.47371238457041e-13	8.41705041505973e-13	-27.3497
chr9	48692001	48693000	*	1.88921269855381e-49	7.13789918450826e-48	-30.0436
chr9	50664001	50665000	*	1.51795707715253e-25	9.8131470016128e-25	-33.6182
chr9	50741001	50742000	*	2.62583816848958e-30	2.57861529847552e-29	33.9626
chr9	53582001	53583000	*	4.30628259254461e-19	1.54111493369159e-18	-34.5957
chr9	53896001	53897000	*	1.46210928576293e-16	4.01782065607546e-16	26.8931
chr9	56260001	56261000	*	2.02812717392089e-116	7.68597188537024e-114	-26.4751
chr9	58362001	58363000	*	5.91036432000397e-33	7.14498472057465e-32	25.3996
chr9	59088001	59089000	*	8.53532455668739e-67	7.31113379228991e-65	-26.9557
chr9	60511001	60512000	*	1.9706164078516e-20	7.95881770823551e-20	32.7557
chr9	68562001	68563000	*	4.53442784871045e-50	1.78045338054062e-48	-46.7738
chr9	68762001	68763000	*	1.08831351408907e-15	2.71665096298069e-15	-26.9071
chr9	69460001	69461000	*	1.06828211841088e-66	9.05756555662721e-65	37.0156
chr9	71636001	71637000	*	4.32256035698946e-20	1.68825205087274e-19	28.9926
chr9	77311001	77312000	*	6.60391887395076e-17	1.88021497261239e-16	28.7076
chr9	78039001	78040000	*	4.75180112456632e-17	1.37226428515986e-16	-33.6958
chr9	78061001	78062000	*	1.0288434123639e-17	3.18576456633413e-17	28.483
chr9	78427001	78428000	*	1.93215047138534e-79	2.47830000035552e-77	-25.4494
chr9	79830001	79831000	*	8.77913452529936e-39	1.64976160297636e-37	-25.2963
chr9	83198001	83199000	*	1.79696037391114e-51	7.47844960344271e-50	-35.6489
chr9	84569001	84570000	*	2.42043103562131e-30	2.38345270940819e-29	-30.1897
chr9	92251001	92252000	*	7.89557740212477e-28	6.21604605651267e-27	-25.0192
chr9	92538001	92539000	*	7.66037849118634e-13	1.40480240438264e-12	-27.585
chr9	98164001	98165000	*	7.29239590154738e-15	1.66253794537124e-14	-32.3828
chr9	98672001	98673000	*	3.20034506404006e-24	1.83341431764041e-23	33.9497
chr9	99919001	99920000	*	3.66160808884346e-81	5.08799758824724e-79	25.7505
chr9	101438001	101439000	*	1.21699404932135e-25	7.93519126623553e-25	-26.1322
chr9	105723001	105724000	*	1.51089594649864e-31	1.62819703170821e-30	35.3578
chr9	107448001	107449000	*	9.72378294729661e-36	1.45200458494109e-34	-44.4015
chr9	107682001	107683000	*	8.82560940329728e-22	4.06390914151732e-21	-28.7985
chr9	107735001	107736000	*	6.04344155885001e-30	5.75402569644591e-29	-27.023
chr9	108120001	108121000	*	1.2645596804567e-24	7.50393899428998e-24	-31.8438
chr9	108926001	108927000	*	8.61867717968139e-56	4.49103996523881e-54	-32.809
chr9	108978001	108979000	*	2.82965115182396e-20	1.12430646064728e-19	26.5517
chr9	109884001	109885000	*	5.19388024094607e-85	8.490788906494e-83	26.9194
chr9	110787001	110788000	*	1.88807300156964e-25	1.21305899198657e-24	-30.563
chr9	113586001	113587000	*	3.22517064402091e-29	2.86971914837581e-28	-30.2805
chr9	114369001	114370000	*	4.69457242571367e-24	2.64997536475585e-23	-29.8271
chr9	119021001	119022000	*	7.70706334167029e-19	2.68517452369734e-18	27.4729
chr9	119031001	119032000	*	2.66721806181989e-39	5.25707828638736e-38	37.2112
chr9	119972001	119973000	*	4.24850902679764e-76	4.80830286004971e-74	-32.7687
chr9	120764001	120765000	*	3.77759288163274e-44	1.04983291519864e-42	29.2593
chr10	3835001	3836000	*	1.03837517008769e-48	3.72088643424681e-47	25.0871
chr10	12376001	12377000	*	2.54192566032108e-31	2.69058469047255e-30	27.171
chr10	17855001	17856000	*	5.8931883966822e-15	1.35652614156117e-14	28.0435
chr10	18146001	18147000	*	9.23295123366522e-67	7.85490169883551e-65	42.8096
chr10	18526001	18527000	*	3.94847769547613e-83	5.91372004198698e-81	-27.8196
chr10	19358001	19359000	*	1.75654907546537e-17	5.3083764819755e-17	34.8623
chr10	26639001	26640000	*	2.51733845158359e-19	9.21732428820124e-19	-25.74
chr10	41485001	41486000	*	5.06876719294711e-25	3.11039619802868e-24	32.1241
chr10	43502001	43503000	*	5.57107311779117e-19	1.97091088337854e-18	33.6817
chr10	45311001	45312000	*	1.39772554940364e-19	5.22959474188242e-19	36.7203
chr10	47760001	47761000	*	2.1143328773323e-17	6.32125115268304e-17	-25.5981
chr10	53066001	53067000	*	8.62917601609712e-18	2.69453826089449e-17	25.4043
chr10	55290001	55291000	*	2.79724355104215e-28	2.28791741084823e-27	40.0607
chr10	56686001	56687000	*	1.42453438247602e-38	2.63343547881071e-37	27.6047
chr10	59491001	59492000	*	1.24582406099938e-10	1.78785291716732e-10	-26.2194
chr10	60329001	60330000	*	4.71401549296127e-38	8.37405663553663e-37	-28.4704
chr10	61898001	61899000	*	1.01014312505011e-11	1.64276000171805e-11	26.3001
chr10	62261001	62262000	*	1.7131441771044e-25	1.10435761946654e-24	-25.2255
chr10	67512001	67513000	*	2.87471472846242e-63	2.1592258138345e-61	32.8728
chr10	67841001	67842000	*	1.57128677833284e-18	5.30735253770999e-18	25.2383
chr10	68435001	68436000	*	1.10047095153561e-18	3.77726414992005e-18	29.4931
chr10	70317001	70318000	*	7.2753993129185e-36	1.0995282185517e-34	39.0503
chr10	71783001	71784000	*	2.79141493536037e-23	1.47514746213143e-22	27.4772
chr10	71839001	71840000	*	2.31127081249116e-15	5.55539004720155e-15	25.0049
chr10	76722001	76723000	*	3.1579927942665e-28	2.57792285494802e-27	-27.6788
chr10	77572001	77573000	*	3.40218011014479e-52	1.47223455168966e-50	31.7426
chr10	78157001	78158000	*	1.41049363986683e-16	3.88238094897065e-16	-25.4579
chr10	79944001	79945000	*	2.76451387177805e-30	2.71054023281064e-29	45.9355
chr10	81340001	81341000	*	1.22314908066137e-39	2.45729662893942e-38	30.3668
chr10	81486001	81487000	*	1.10747086381004e-19	4.18176408706892e-19	34.1065
chr10	83080001	83081000	*	1.30652915235785e-64	1.02763651485703e-62	28.5552
chr10	87255001	87256000	*	1.67870963087024e-49	6.37144165462994e-48	-29.827
chr10	88349001	88350000	*	2.71499897116379e-24	1.56504764105988e-23	27.142
chr10	91436001	91437000	*	8.46603381359921e-38	1.46947959866951e-36	28.3522
chr10	93306001	93307000	*	1.84610879568194e-31	1.97412483795546e-30	-26.8128
chr10	96374001	96375000	*	4.11838852290336e-23	2.1362282400547e-22	30.3939
chr10	97539001	97540000	*	1.34433462462219e-39	2.69210806528116e-38	41.5044
chr10	98959001	98960000	*	1.1630790111129e-29	1.07743975868857e-28	-47.893
chr10	101904001	101905000	*	1.09966760712905e-13	2.2079819098293e-13	-28.4593
chr10	116362001	116363000	*	2.91245195892317e-41	6.66478511464342e-40	-37.1249
chr10	116713001	116714000	*	8.73656010899075e-47	2.8415916801777e-45	-30.8954
chr10	116872001	116873000	*	1.57041511745746e-63	1.19389494236932e-61	-28.1232
chr10	117422001	117423000	*	2.87524521153878e-10	3.9572711174051e-10	-28.2985
chr10	117728001	117729000	*	3.3368346311401e-23	1.74713710000155e-22	-27.0984
chr10	118002001	118003000	*	7.11091673736976e-35	1.00032559222656e-33	-25.5797
chr10	120343001	120344000	*	9.14768771095471e-31	9.29709479975487e-30	-27.391
chr10	121267001	121268000	*	9.01407470546629e-205	2.50510645863136e-201	-25.9538
chr10	121534001	121535000	*	5.94312821150019e-25	3.62913141279422e-24	-25.0235
chr10	122814001	122815000	*	8.63564186051732e-28	6.77735293604421e-27	-29.6575
chr10	122830001	122831000	*	1.93465237172388e-34	2.63415500336644e-33	-26.4415
chr10	124626001	124627000	*	1.03303344402613e-39	2.08877771451697e-38	-37.2879
chr10	127705001	127706000	*	1.08878344468333e-29	1.0127406667667e-28	-27.0061
chr10	128659001	128660000	*	4.55548282416045e-31	4.7357234548217e-30	-25.7122
chr11	4047001	4048000	*	6.23044263155222e-29	5.40720043135194e-28	-25.7279
chr11	5803001	5804000	*	5.24569231786915e-15	1.21441124880217e-14	-27.3501
chr11	6949001	6950000	*	1.88749785270029e-54	9.16699047836213e-53	44.3285
chr11	8589001	8590000	*	1.59480508548286e-37	2.71909913104196e-36	27.4602
chr11	11696001	11697000	*	2.29982296177666e-18	7.61894778374603e-18	28.0691
chr11	11955001	11956000	*	9.25632838089501e-17	2.5987071273051e-16	-28.7105
chr11	25757001	25758000	*	5.82517068280584e-19	2.05383246289539e-18	-28.2026
chr11	32202001	32203000	*	2.26693353037428e-21	1.0047922553629e-20	27.5406
chr11	32869001	32870000	*	5.65288467410875e-26	3.80181946678088e-25	-33.6486
chr11	33580001	33581000	*	2.64578652111466e-52	1.16302774763686e-50	-28.6017
chr11	33821001	33822000	*	1.50051305640437e-20	6.1314747236233e-20	41.4917
chr11	34208001	34209000	*	3.19073329918702e-24	1.82832669258004e-23	-29.1791
chr11	36009001	36010000	*	1.54085235212202e-28	1.29024845029962e-27	40.7244
chr11	44690001	44691000	*	3.92307835895693e-14	8.25124771097874e-14	-28.006
chr11	49175001	49176000	*	1.5786197269307e-32	1.83137091288132e-31	-31.3025
chr11	50604001	50605000	*	5.99007166449738e-33	7.23085762275749e-32	-25.4685
chr11	51940001	51941000	*	2.73223410652994e-48	9.5981041405765e-47	-42.9513
chr11	52454001	52455000	*	7.32320330207409e-21	3.09143613726115e-20	-26.4296
chr11	54986001	54987000	*	7.50631894174991e-30	7.08481774581245e-29	40.6805
chr11	55161001	55162000	*	1.09522050824653e-21	4.99245490032711e-21	-25.3965
chr11	58927001	58928000	*	8.47146609979947e-20	3.2270466377758e-19	29.3058
chr11	61210001	61211000	*	6.00019698059054e-30	5.71720471764868e-29	-31.8605
chr11	62240001	62241000	*	6.07281422157782e-30	5.77913248029629e-29	25.2439
chr11	62500001	62501000	*	8.47771543270436e-24	4.67778932793632e-23	-29.3571
chr11	67667001	67668000	*	9.79113133154071e-18	3.04008562295886e-17	-28.5014
chr11	69339001	69340000	*	4.49860239508585e-23	2.32428869869335e-22	-26.8472
chr11	75833001	75834000	*	4.97594376064762e-26	3.36282231913068e-25	-30.8986
chr11	75995001	75996000	*	6.36674276284199e-30	6.04803070381837e-29	38.9931
chr11	76083001	76084000	*	1.14360513453561e-15	2.84416763121898e-15	-26.5017
chr11	76181001	76182000	*	1.65543048027137e-24	9.71049333136657e-24	-31.0765
chr11	78060001	78061000	*	5.99453332943641e-29	5.21331588601021e-28	39.66
chr11	78345001	78346000	*	1.17263633202443e-24	6.9816521572334e-24	-33.8789
chr11	80489001	80490000	*	5.84540833835388e-27	4.26129577779839e-26	35.305
chr11	84469001	84470000	*	1.79716276983611e-15	4.37773124594311e-15	27.8817
chr11	85955001	85956000	*	7.91776049938531e-14	1.61492804145584e-13	-26.4234
chr11	86861001	86862000	*	1.46535865294792e-49	5.59564528542295e-48	-28.5752
chr11	86988001	86989000	*	2.01131532891941e-38	3.67740624454309e-37	-33.6614
chr11	87259001	87260000	*	2.52967377233108e-35	3.6786088739676e-34	-28.6114
chr11	89312001	89313000	*	8.30077523080886e-12	1.36143325142241e-11	-26.5136
chr11	90437001	90438000	*	9.46342907214417e-39	1.77302479401876e-37	-26.0274
chr11	94500001	94501000	*	1.69082350197782e-160	2.11453960181713e-157	-32.3743
chr11	94953001	94954000	*	4.62188231675177e-24	2.61189080610471e-23	-33.0023
chr11	95166001	95167000	*	7.75901083115614e-13	1.42184765945961e-12	25.625
chr11	96278001	96279000	*	3.88086718840535e-17	1.13067040317997e-16	-27.1764
chr11	96645001	96646000	*	3.7969029099966e-22	1.80444506597114e-21	25.6485
chr11	97371001	97372000	*	2.20015924670872e-31	2.3377345777198e-30	-39.2504
chr11	97982001	97983000	*	9.90939423846166e-39	1.85518913336785e-37	32.6157
chr11	98695001	98696000	*	4.54490129494782e-39	8.79171242449842e-38	-35.4424
chr11	100295001	100296000	*	3.39720288425191e-25	2.11685767227216e-24	33.2118
chr11	100385001	100386000	*	3.75508794860472e-30	3.64039031471295e-29	-29.7127
chr11	100819001	100820000	*	5.02618523755396e-27	3.68664783911904e-26	31.8576
chr11	101002001	101003000	*	1.41538141580137e-29	1.30344066598356e-28	-29.1354
chr11	102792001	102793000	*	8.95429646295735e-43	2.26684626411227e-41	28.1393
chr11	103276001	103277000	*	4.42078563807768e-120	1.90642184668269e-117	-28.6542
chr11	103710001	103711000	*	7.93746433521999e-19	2.76275336864018e-18	27.125
chr11	105348001	105349000	*	9.638862675291e-11	1.40068990485202e-10	-25.1888
chr11	105472001	105473000	*	1.63124735558598e-17	4.94913591359609e-17	26.3544
chr11	105495001	105496000	*	7.02352299250333e-49	2.5422865754719e-47	-26.8096
chr11	107254001	107255000	*	2.65957561461174e-25	1.67940345747709e-24	34.5196
chr11	107704001	107705000	*	7.5833289593893e-20	2.89843888960623e-19	30.9151
chr11	108237001	108238000	*	1.85420856730441e-51	7.70388223231231e-50	-39.164
chr11	110534001	110535000	*	2.82697014059976e-24	1.62696811735874e-23	-30.7603
chr11	110936001	110937000	*	3.69253548742639e-19	1.3290519075055e-18	-26.7411
chr11	113137001	113138000	*	8.74790207354018e-35	1.22509565985526e-33	39.4624
chr11	113230001	113231000	*	1.08287650281357e-12	1.95643256267267e-12	-25.1274
chr11	114728001	114729000	*	1.38821497949102e-18	4.71253568881128e-18	26.6686
chr11	115236001	115237000	*	1.11152628900337e-14	2.48849260677235e-14	-26.3699
chr11	117350001	117351000	*	8.61086937833218e-71	8.283639615325e-69	27.457
chr11	119551001	119552000	*	8.14513053358154e-26	5.39241909835126e-25	-32.7361
chr11	119973001	119974000	*	1.65746948006271e-30	1.65297220593096e-29	-26.4395
chr11	120241001	120242000	*	2.63049714292907e-87	4.60096934863987e-85	-27.8087
chr12	12279001	12280000	*	3.56875038630141e-14	7.54279232907315e-14	25.7545
chr12	15621001	15622000	*	2.58082317378222e-34	3.47237325863559e-33	25.3298
chr12	16076001	16077000	*	3.79473687013443e-11	5.77967159556841e-11	26.2923
chr12	18515001	18516000	*	1.13344768345122e-161	1.49209137966575e-158	-28.2442
chr12	20416001	20417000	*	1.05645493186192e-136	6.95368352616328e-134	-28.2318
chr12	25219001	25220000	*	5.65556582777041e-32	6.3206759092741e-31	-32.0954
chr12	31267001	31268000	*	2.97888655531206e-58	1.78248229838873e-56	-25.1256
chr12	32203001	32204000	*	3.61557590901602e-16	9.5082117581184e-16	31.4647
chr12	34937001	34938000	*	1.47358035733936e-12	2.62627315622926e-12	-28.3718
chr12	36723001	36724000	*	3.46382567595104e-34	4.62557570027741e-33	-37.755
chr12	41591001	41592000	*	4.63275059492959e-28	3.72945361773657e-27	-30.2055
chr12	51303001	51304000	*	5.26347424304487e-60	3.41947407623389e-58	31.7302
chr12	54211001	54212000	*	5.78252050717607e-45	1.68765590290544e-43	29.8962
chr12	56824001	56825000	*	7.79532754960594e-16	1.98046052785506e-15	-31.9408
chr12	57442001	57443000	*	3.09009686316754e-13	5.91938015440358e-13	-28.2367
chr12	63285001	63286000	*	4.64190372211676e-16	1.2072690179682e-15	27.6869
chr12	65476001	65477000	*	8.96685728194674e-13	1.63373092558617e-12	-34.6976
chr12	71301001	71302000	*	1.43256601747684e-24	8.45875091532374e-24	-36.8657
chr12	71702001	71703000	*	1.38486951870428e-55	7.09800952027176e-54	29.4832
chr12	73394001	73395000	*	2.15962746679138e-16	5.82389839641809e-16	25.1165
chr12	73551001	73552000	*	8.71566681799764e-68	7.75785830130115e-66	25.1637
chr12	78168001	78169000	*	1.40429614391018e-20	5.76184124465771e-20	-27.345
chr12	79642001	79643000	*	9.21335820486412e-72	9.03702157250737e-70	-36.1756
chr12	80579001	80580000	*	2.85193121212104e-17	8.42077197977109e-17	-25.6747
chr12	83004001	83005000	*	9.78230024126769e-34	1.26512099058437e-32	32.9694
chr12	83310001	83311000	*	3.83079434154304e-49	1.41112863911947e-47	25.6967
chr12	84912001	84913000	*	6.54883589102054e-15	1.50026701371054e-14	-30.6057
chr12	85103001	85104000	*	3.21835804540339e-36	4.99673549896297e-35	32.2212
chr12	86612001	86613000	*	9.42773276441714e-23	4.7312595456557e-22	31.5896
chr12	91657001	91658000	*	1.87070779484174e-13	3.66865680448404e-13	-27.6576
chr12	95697001	95698000	*	8.59694465620953e-24	4.74148501768439e-23	-32.5558
chr12	98677001	98678000	*	1.17121524167995e-136	7.51137858272146e-134	33.8765
chr12	103803001	103804000	*	2.44853283647614e-24	1.41601340214257e-23	-25.534
chr12	104012001	104013000	*	5.18584801133658e-36	7.9235289277968e-35	-33.3509
chr12	105155001	105156000	*	3.18410847576564e-55	1.60890425014728e-53	-27.9045
chr12	105862001	105863000	*	1.01693373052467e-119	4.2392491845989e-117	-29.2196
chr12	106477001	106478000	*	2.93747112227376e-18	9.61925626514577e-18	26.403
chr12	107756001	107757000	*	1.3776524909015e-11	2.21109949461109e-11	27.1548
chr12	109061001	109062000	*	4.47420055927608e-32	5.05915363557356e-31	44.5194
chr12	110026001	110027000	*	6.75076031988298e-47	2.20718530945648e-45	-29.6573
chr12	112285001	112286000	*	3.37221829453059e-23	1.76344874908516e-22	25.0673
chr12	112410001	112411000	*	1.38248139328017e-10	1.97433794601066e-10	-27.4448
chr12	116290001	116291000	*	5.36909822627711e-36	8.19851121300762e-35	-27.1021
chr12	117333001	117334000	*	2.45523410655914e-26	1.69735189252444e-25	31.2049
chr13	4319001	4320000	*	1.69598363284493e-48	6.02554786491164e-47	-37.123
chr13	9184001	9185000	*	8.5090090376495e-17	2.39777945360248e-16	-29.4188
chr13	12537001	12538000	*	7.72463603524393e-27	5.58082629637165e-26	-29.096
chr13	12538001	12539000	*	8.23555618663596e-45	2.3896440301967e-43	29.827
chr13	21415001	21416000	*	7.21515277115075e-40	1.47438755482325e-38	-25.2208
chr13	24136001	24137000	*	1.75218522933584e-47	5.89846143498574e-46	26.409
chr13	28520001	28521000	*	9.89572782366905e-19	3.41395095919137e-18	32.8819
chr13	28942001	28943000	*	1.38077614671696e-26	9.73390734090055e-26	25.8271
chr13	37525001	37526000	*	3.98534578466034e-14	8.37587324475535e-14	-26.5519
chr13	37557001	37558000	*	1.81882300156133e-16	4.94642916769643e-16	28.1785
chr13	37579001	37580000	*	1.95117311720356e-11	3.07340786342958e-11	-27.1251
chr13	37583001	37584000	*	1.2521904277548e-13	2.49957890958195e-13	-31.7972
chr13	38164001	38165000	*	1.29811095224208e-85	2.1360714194947e-83	-27.8732
chr13	38586001	38587000	*	2.42436180678453e-23	1.2882518603947e-22	33.3682
chr13	38641001	38642000	*	2.49150275921664e-26	1.72147351326114e-25	38.6651
chr13	39106001	39107000	*	7.43931375974652e-28	5.8753312294241e-27	25.278
chr13	47010001	47011000	*	5.0593404451499e-91	1.00431720390352e-88	25.077
chr13	48670001	48671000	*	4.31984759651128e-17	1.25258300382354e-16	-30.6475
chr13	51071001	51072000	*	1.73623896712196e-57	9.93746484137699e-56	-35.013
chr13	52770001	52771000	*	2.88783570080178e-32	3.29217870091913e-31	25.1491
chr13	53276001	53277000	*	3.04136118446608e-29	2.71389127155779e-28	-26.2378
chr13	54579001	54580000	*	4.38716885875837e-62	3.08234960452468e-60	-28.8439
chr13	54969001	54970000	*	3.06312912379527e-26	2.09788693704478e-25	-25.1336
chr13	55380001	55381000	*	1.69541386003534e-83	2.58570767318542e-81	-30.7849
chr13	55954001	55955000	*	1.2055401487334e-21	5.47339069055246e-21	26.2605
chr13	56441001	56442000	*	4.6508117468457e-33	5.66890197478662e-32	-29.6639
chr13	60697001	60698000	*	3.19002537350845e-19	1.15736515128808e-18	-27.4381
chr13	68006001	68007000	*	9.03242679393786e-34	1.16935094610145e-32	-34.1033
chr13	86582001	86583000	*	4.14498966320995e-14	8.69385929671229e-14	26.3529
chr13	94095001	94096000	*	7.23057419567263e-28	5.7195052688693e-27	39.3958
chr13	95585001	95586000	*	3.85975452747158e-29	3.41371942376312e-28	25.3542
chr13	108290001	108291000	*	1.23330052964495e-13	2.46364112767141e-13	26.0259
chr13	110075001	110076000	*	2.1915880060439e-25	1.39833798190007e-24	30.2083
chr13	112560001	112561000	*	3.96923057571621e-32	4.49758999259179e-31	35.7088
chr13	113853001	113854000	*	3.27176529564032e-20	1.29319260957464e-19	-29.0402
chr13	118643001	118644000	*	7.93065876514531e-51	3.22538595927628e-49	-51.9245
chr13	119725001	119726000	*	7.39178787783593e-18	2.32177602760028e-17	-32.2026
chr14	9751001	9752000	*	5.79126286821541e-32	6.46655242731156e-31	-35.9634
chr14	10129001	10130000	*	6.02545842123665e-14	1.24336656807102e-13	27.7234
chr14	16559001	16560000	*	3.01093143902917e-51	1.24067982019362e-49	32.3323
chr14	19108001	19109000	*	8.46805855577489e-36	1.2713244472828e-34	33.1058
chr14	20090001	20091000	*	8.24499759372526e-18	2.57747110861435e-17	-31.6653
chr14	20223001	20224000	*	6.71770834127745e-19	2.35392241179366e-18	29.8422
chr14	22023001	22024000	*	7.55698640989668e-19	2.63508939660329e-18	-25.4121
chr14	24144001	24145000	*	1.038639586312e-57	6.06971983090904e-56	27.5078
chr14	25240001	25241000	*	7.10599171620149e-26	4.73328111630252e-25	30.6401
chr14	25737001	25738000	*	1.20290402600577e-20	4.96648642220656e-20	-29.7301
chr14	25797001	25798000	*	1.36002603610049e-36	2.17360399532023e-35	37.0788
chr14	29875001	29876000	*	2.919288315637e-15	6.93090573440039e-15	25.3349
chr14	30650001	30651000	*	1.20027676614322e-10	1.72635203304975e-10	25.3204
chr14	30880001	30881000	*	6.06937749781776e-130	3.3734880764711e-127	-44.917
chr14	31228001	31229000	*	9.74060349849852e-19	3.36182534503617e-18	-32.0992
chr14	34912001	34913000	*	2.64478871881682e-39	5.22109880504009e-38	28.4134
chr14	36353001	36354000	*	1.38130046331992e-23	7.50576090069688e-23	33.0936
chr14	47748001	47749000	*	1.21996350502893e-14	2.71933567181757e-14	-29.3037
chr14	54529001	54530000	*	3.94285281674075e-13	7.46826471172572e-13	26.0733
chr14	54937001	54938000	*	3.23591466494739e-14	6.87300731739383e-14	32.7788
chr14	57634001	57635000	*	7.1070673282236e-39	1.34667885659646e-37	34.1808
chr14	61113001	61114000	*	3.55965857174181e-16	9.36707000690892e-16	28.4812
chr14	61719001	61720000	*	3.7421504982184e-115	1.37644822446968e-112	-47.2309
chr14	63342001	63343000	*	5.24623731850203e-19	1.86020162813852e-18	26.0916
chr14	63671001	63672000	*	3.49869017955789e-26	2.38899978349924e-25	31.2819
chr14	64059001	64060000	*	1.1158879628043e-14	2.49803395396788e-14	26.3439
chr14	64519001	64520000	*	3.94768571951596e-26	2.683133582567e-25	-31.359
chr14	69053001	69054000	*	2.40336852240827e-43	6.32767706318175e-42	-25.8376
chr14	70029001	70030000	*	5.16126435440137e-28	4.12702312539543e-27	26.1675
chr14	70777001	70778000	*	4.81345627172084e-38	8.53857625279635e-37	-28.3147
chr14	75527001	75528000	*	9.39738909630254e-52	3.96369344791073e-50	37.009
chr14	75552001	75553000	*	7.67391119542964e-19	2.67399664598512e-18	-28.8707
chr14	75561001	75562000	*	2.52369483420168e-30	2.48123143607377e-29	-25.3147
chr14	79218001	79219000	*	3.87562859027559e-45	1.13642469591037e-43	33.8353
chr14	79313001	79314000	*	1.50084987489063e-22	7.38233653299219e-22	27.3858
chr14	100424001	100425000	*	7.56102736048726e-27	5.47052457247431e-26	33.0952
chr14	101659001	101660000	*	8.85223606784137e-31	9.00413507304663e-30	25.2828
chr14	102565001	102566000	*	2.54352569911851e-34	3.42587702344953e-33	35.2113
chr14	105232001	105233000	*	2.03314058754079e-25	1.30158202435888e-24	32.6656
chr14	117400001	117401000	*	4.78250845489366e-18	1.53280189560441e-17	-27.1367
chr14	119839001	119840000	*	1.65383284814041e-24	9.70339753009058e-24	-26.3684
chr15	12544001	12545000	*	6.49996435125788e-36	9.85911340646651e-35	-40.6419
chr15	15561001	15562000	*	2.87300107726106e-15	6.8261952924279e-15	-26.1803
chr15	24025001	24026000	*	4.98605460511751e-32	5.61508086277616e-31	-29.1667
chr15	25511001	25512000	*	9.1680405476867e-32	1.00840179044145e-30	-25.2336
chr15	27541001	27542000	*	3.45245236898383e-28	2.80122240092745e-27	-32.5488
chr15	27558001	27559000	*	1.12191560152759e-70	1.07514545452122e-68	-35.0549
chr15	29252001	29253000	*	1.1790537750691e-26	8.36133639746462e-26	-25.5454
chr15	31659001	31660000	*	3.08761373475049e-69	2.83923672034893e-67	-42.1315
chr15	33782001	33783000	*	7.13357209743102e-29	6.16532636556752e-28	-32.338
chr15	37110001	37111000	*	1.64603716056048e-43	4.37519642154607e-42	-32.5553
chr15	40243001	40244000	*	3.26619949686098e-68	2.93863369985308e-66	45.2384
chr15	44882001	44883000	*	9.51384428925996e-12	1.55032766216549e-11	-25.4559
chr15	54317001	54318000	*	1.19193800744725e-22	5.92579869675632e-22	-29.7623
chr15	57806001	57807000	*	4.12760207011254e-24	2.33943744647412e-23	-37.6617
chr15	58028001	58029000	*	8.73433503429625e-51	3.54072523095274e-49	-28.7942
chr15	62015001	62016000	*	1.10715393922136e-29	1.02829849279386e-28	-28.3603
chr15	72050001	72051000	*	3.50698091817388e-32	3.98711043659618e-31	-30.5354
chr15	72932001	72933000	*	3.31129681346343e-24	1.89524001512892e-23	-26.0708
chr15	73577001	73578000	*	6.16602175642888e-23	3.14486592081072e-22	-29.2414
chr15	73627001	73628000	*	3.64610986199705e-13	6.9298112250233e-13	-25.4937
chr15	73707001	73708000	*	1.41711804410187e-20	5.81158959623829e-20	26.1806
chr15	74263001	74264000	*	3.89698639769144e-70	3.66433184066025e-68	33.5493
chr15	74459001	74460000	*	1.09302866318603e-41	2.57912997359819e-40	-25.779
chr15	76446001	76447000	*	8.86915051000203e-30	8.33025702663442e-29	28.8185
chr15	78240001	78241000	*	1.87282013406878e-18	6.26576813890484e-18	-26.9348
chr15	78601001	78602000	*	9.92369120975033e-12	1.61490477125405e-11	-29.8952
chr15	78717001	78718000	*	2.65998159435862e-16	7.11032652512477e-16	29.1526
chr15	78859001	78860000	*	6.86082749739212e-58	4.02823171028946e-56	-33.1509
chr15	79259001	79260000	*	5.99873802391093e-21	2.55300548728079e-20	30.2426
chr15	79663001	79664000	*	5.19553018701588e-26	3.50459381437772e-25	27.1875
chr15	80637001	80638000	*	2.51440014949814e-50	9.98254754751435e-49	47.2392
chr15	83546001	83547000	*	2.34710853005496e-26	1.62625330904326e-25	-41.1412
chr15	83583001	83584000	*	7.93626915734676e-27	5.72380517133451e-26	33.3281
chr15	84685001	84686000	*	2.09005028316963e-16	5.64721098893197e-16	-29.7873
chr15	85328001	85329000	*	3.99899177199272e-12	6.80009383586917e-12	-29.3524
chr15	86728001	86729000	*	1.05244579509709e-30	1.06358468982385e-29	-29.1838
chr15	89352001	89353000	*	3.00316887758199e-26	2.06077114652632e-25	-38.7509
chr15	93752001	93753000	*	1.48121006486294e-101	4.0269512319307e-99	-30.9497
chr15	94576001	94577000	*	3.49571694767453e-24	1.99668179364863e-23	-25.3067
chr15	95034001	95035000	*	1.394635793448e-28	1.17449697069259e-27	-25.2195
chr15	96768001	96769000	*	1.04288474826702e-21	4.76430696853109e-21	-37.1087
chr15	97305001	97306000	*	2.037783846582e-31	2.17073878417089e-30	33.6663
chr15	97878001	97879000	*	5.37483555823344e-23	2.75256174296053e-22	25.4528
chr15	99083001	99084000	*	3.8341611512165e-18	1.23997730889221e-17	26.5235
chr15	99218001	99219000	*	7.84221768201749e-36	1.18091000957868e-34	-31.2177
chr15	100673001	100674000	*	8.4985205242233e-32	9.38060750810516e-31	45.7893
chr15	100687001	100688000	*	1.23897551305093e-110	3.97297345614215e-108	-26.6041
chr15	100950001	100951000	*	9.91942040598336e-13	1.79902865791911e-12	28.381
chr15	103316001	103317000	*	3.81424653565588e-33	4.69035111657376e-32	-28.6937
chr16	3694001	3695000	*	4.77369733338134e-25	2.93725649708999e-24	-25.1723
chr16	6326001	6327000	*	2.54722870205541e-39	5.03645499192846e-38	33.6004
chr16	12548001	12549000	*	4.93010678086322e-41	1.10891710258685e-39	-25.4354
chr16	17981001	17982000	*	1.96487183862859e-13	3.84397928758909e-13	-29.1474
chr16	18045001	18046000	*	1.63162307004518e-31	1.75376337871784e-30	-34.2384
chr16	18404001	18405000	*	1.04596877592021e-23	5.73344689822708e-23	-26.6261
chr16	24313001	24314000	*	1.88556749762407e-29	1.7174697385248e-28	39.7568
chr16	29891001	29892000	*	8.0947871589815e-19	2.81602570554126e-18	-26.4243
chr16	29993001	29994000	*	1.53190306629393e-16	4.20130286461641e-16	25.9605
chr16	32143001	32144000	*	1.93102886537248e-29	1.75759812423528e-28	-26.3541
chr16	32156001	32157000	*	4.84848501991401e-21	2.08081781820706e-20	-25.2073
chr16	33949001	33950000	*	1.31995347998531e-60	8.7571909223011e-59	36.0957
chr16	35116001	35117000	*	1.30771984008326e-43	3.51705619287156e-42	-28.3853
chr16	35201001	35202000	*	1.2757792801362e-29	1.17835032944865e-28	-29.5468
chr16	37853001	37854000	*	1.47094634687208e-35	2.17442291594235e-34	-25.6557
chr16	52079001	52080000	*	2.43509294596811e-47	8.14256975669272e-46	-27.1607
chr16	52509001	52510000	*	1.72345135037087e-37	2.93244068928425e-36	-36.1863
chr16	55890001	55891000	*	7.53757174278822e-28	5.95105314852197e-27	27.0094
chr16	59395001	59396000	*	4.49314531200626e-30	4.32073524095996e-29	39.0142
chr16	61980001	61981000	*	1.89156939506788e-24	1.10490047117304e-23	29.9145
chr16	62088001	62089000	*	2.43559546810256e-33	3.04442732825131e-32	-29.7145
chr16	75842001	75843000	*	3.75688164777108e-18	1.21640044055084e-17	-26.1836
chr16	82301001	82302000	*	3.34541528943188e-16	8.83117237560963e-16	26.0572
chr16	88373001	88374000	*	1.36139137623431e-51	5.68464980721737e-50	-27.1495
chr16	89954001	89955000	*	2.11858360544327e-58	1.27994942367572e-56	34.1045
chr16	91346001	91347000	*	1.11296596421348e-22	5.54862437442794e-22	-27.2679
chr16	91447001	91448000	*	2.26298798318363e-29	2.04486059042869e-28	28.8726
chr16	91739001	91740000	*	1.5547348553595e-27	1.19431663637252e-26	-25.541
chr16	92599001	92600000	*	2.14759804664634e-27	1.62922699054201e-26	-27.0637
chr16	92667001	92668000	*	3.46083100166951e-41	7.85500274267809e-40	51.986
chr16	93819001	93820000	*	2.13432003564877e-12	3.73598606884354e-12	-29.1873
chr16	94260001	94261000	*	1.90597322413848e-37	3.21457221988384e-36	31.7135
chr17	3503001	3504000	*	9.01180772522992e-31	9.16271868624571e-30	-34.7471
chr17	4911001	4912000	*	5.57664349708279e-15	1.28733479926508e-14	-26.6106
chr17	5993001	5994000	*	2.03089679581958e-33	2.55773857434509e-32	-25.9475
chr17	8859001	8860000	*	1.1947490200407e-11	1.9305512079849e-11	-25.045
chr17	12742001	12743000	*	0	0	-64.4647
chr17	12892001	12893000	*	5.98880817882463e-21	2.54921320122023e-20	27.6669
chr17	14721001	14722000	*	1.87064415643248e-22	9.11877941214408e-22	27.8622
chr17	15696001	15697000	*	1.57001297716816e-20	6.39874291858317e-20	29.9848
chr17	24475001	24476000	*	1.13282933754573e-13	2.2716483746565e-13	-26.7175
chr17	25706001	25707000	*	2.03403717266035e-16	5.50300000361601e-16	26.0073
chr17	28922001	28923000	*	2.43735554195122e-12	4.2435621409243e-12	-27.2563
chr17	28986001	28987000	*	1.6004957907327e-28	1.33661168229333e-27	-25.3959
chr17	29798001	29799000	*	1.10108997507092e-13	2.21066036650095e-13	-27.1993
chr17	31660001	31661000	*	1.46794554547948e-33	1.87136492583428e-32	37.4395
chr17	39848001	39849000	*	1.96288627491146e-76	2.24180878412852e-74	-33.2946
chr17	42081001	42082000	*	7.4454968049328e-19	2.59729972175433e-18	-27.7347
chr17	43821001	43822000	*	8.75286795891737e-34	1.13550980977386e-32	-25.1118
chr17	44662001	44663000	*	1.21337511303919e-58	7.45672654687088e-57	47.007
chr17	45146001	45147000	*	5.97296322173195e-33	7.21368683907046e-32	-25.6452
chr17	45176001	45177000	*	4.1778494600375e-27	3.08339214198758e-26	-26.4711
chr17	45530001	45531000	*	1.64550478212988e-81	2.33453380826335e-79	54.5666
chr17	46867001	46868000	*	6.89071543172666e-14	1.41351780827044e-13	-27.5279
chr17	46961001	46962000	*	1.95661104412374e-09	2.44253626556613e-09	26.7588
chr17	47167001	47168000	*	7.94144977968158e-42	1.90259713415778e-40	-33.8913
chr17	47215001	47216000	*	9.72243841541025e-29	8.29389967987707e-28	-31.1059
chr17	47569001	47570000	*	1.66839527272786e-13	3.28710660095167e-13	29.6089
chr17	51446001	51447000	*	1.87313475092354e-12	3.30074339772679e-12	-25.4504
chr17	56128001	56129000	*	1.34447698187402e-123	6.22740562365828e-121	25.8146
chr17	62657001	62658000	*	5.96944127839429e-14	1.23241736498773e-13	33.0332
chr17	63118001	63119000	*	1.21205115380395e-13	2.42216061395329e-13	-25.1793
chr17	65905001	65906000	*	7.07662990898643e-85	1.14193748308398e-82	26.1706
chr17	66720001	66721000	*	5.26134317497973e-52	2.24951196184939e-50	42.894
chr17	69943001	69944000	*	6.01861354796248e-26	4.03801657970105e-25	28.7258
chr17	73646001	73647000	*	6.0453784731945e-29	5.25570737050381e-28	32.828
chr17	73822001	73823000	*	6.18079301112451e-23	3.15175703635029e-22	-26.2189
chr17	78145001	78146000	*	7.01191449759641e-18	2.2077247139575e-17	29.5807
chr17	81194001	81195000	*	1.21011260384293e-40	2.63652224133459e-39	42.471
chr17	84364001	84365000	*	2.02068497946546e-33	2.54615973055883e-32	-35.6183
chr17	85683001	85684000	*	1.17016371625605e-87	2.07575005473891e-85	28.7546
chr17	87335001	87336000	*	6.85382560053993e-118	2.72107205980786e-115	30.0907
chr17	88282001	88283000	*	1.01323754296987e-23	5.55890463942726e-23	27.0803
chr17	92941001	92942000	*	1.06243785013279e-16	2.96382353881818e-16	25.1987
chr18	13495001	13496000	*	1.23493921893552e-16	3.420245529105e-16	36.0204
chr18	13496001	13497000	*	1.81055678137152e-40	3.87718790868171e-39	58.5371
chr18	15083001	15084000	*	2.02102752654539e-15	4.89586812802476e-15	-25.4952
chr18	16820001	16821000	*	1.61482510854065e-39	3.22345762633637e-38	-28.5314
chr18	21313001	21314000	*	2.40896897222285e-22	1.16341012296076e-21	30.9118
chr18	21382001	21383000	*	5.52322293747786e-12	9.24985424583473e-12	-25.1637
chr18	26290001	26291000	*	2.21015849958748e-43	5.83742056679143e-42	-32.3931
chr18	30403001	30404000	*	8.9356691127883e-13	1.62828576826926e-12	-27.7008
chr18	31940001	31941000	*	6.1741010483612e-09	7.26677820329979e-09	25.9831
chr18	34093001	34094000	*	8.15495712094786e-55	4.0631748135981e-53	-31.2261
chr18	34930001	34931000	*	3.90667688283706e-27	2.89093505581676e-26	35.1246
chr18	35733001	35734000	*	6.17253365832806e-32	6.88613292230044e-31	33.8494
chr18	36089001	36090000	*	4.92753266240942e-42	1.19890270512546e-40	-38.3781
chr18	38121001	38122000	*	8.13294321348489e-27	5.85552000290658e-26	-26.1452
chr18	41048001	41049000	*	2.86051883191543e-49	1.05995781560326e-47	-26.675
chr18	41197001	41198000	*	4.06320863548092e-19	1.45683442055749e-18	-33.1732
chr18	44459001	44460000	*	1.41547922005703e-73	1.45097929357445e-71	-25.4467
chr18	46220001	46221000	*	5.6224277987817e-18	1.78620449818527e-17	-29.0681
chr18	47321001	47322000	*	2.92816569655588e-41	6.69461905988104e-40	-29.1585
chr18	48637001	48638000	*	5.89795916433922e-28	4.68464454562483e-27	-33.9475
chr18	50063001	50064000	*	1.56927664249861e-11	2.50163595447921e-11	-26.9143
chr18	53510001	53511000	*	8.86233912932797e-41	1.95816588966311e-39	-29.1225
chr18	53543001	53544000	*	1.12084962451546e-17	3.45893080812012e-17	30.2205
chr18	57480001	57481000	*	1.98813715675304e-27	1.51376517971809e-26	-29.6893
chr18	61241001	61242000	*	3.67521556079466e-46	1.15049193979534e-44	29.7688
chr18	65316001	65317000	*	4.58090216336329e-21	1.97240994235405e-20	-32.1767
chr18	67220001	67221000	*	7.0838516257311e-13	1.30375966955482e-12	27.8641
chr18	68519001	68520000	*	8.06269275164447e-34	1.04978481987207e-32	-30.4733
chr18	69521001	69522000	*	4.36980804626117e-95	1.04092779195912e-92	27.4453
chr18	69684001	69685000	*	5.21009838042809e-18	1.66366293316717e-17	25.1378
chr18	71154001	71155000	*	1.72369433844695e-49	6.53226602090379e-48	-26.2542
chr18	73700001	73701000	*	3.77068559525059e-21	1.6341307090859e-20	-35.4831
chr18	74101001	74102000	*	3.98305042843539e-19	1.4289135994243e-18	27.5118
chr18	79845001	79846000	*	4.77498286470517e-33	5.81175816307805e-32	-30.4292
chr18	80169001	80170000	*	4.43839549901371e-153	4.62553850249755e-150	-26.9472
chr18	80646001	80647000	*	4.43730644494857e-32	5.01970532314186e-31	29.96
chr18	82556001	82557000	*	2.70242933472822e-23	1.42963253032766e-22	-33.6564
chr19	5019001	5020000	*	2.51610104136191e-53	1.16758055975387e-51	-28.9047
chr19	10740001	10741000	*	9.40340775276523e-27	6.7314699425466e-26	-32.4938
chr19	13405001	13406000	*	4.954050239973e-32	5.58155199989397e-31	27.7505
chr19	15922001	15923000	*	1.33284373504898e-45	4.00685338770488e-44	-31.0956
chr19	16077001	16078000	*	2.37836429117591e-38	4.33266770076349e-37	-26.7279
chr19	18740001	18741000	*	9.97589779826592e-39	1.86624272174273e-37	-35.1541
chr19	22958001	22959000	*	3.8009908956514e-19	1.36595103897694e-18	-28.1733
chr19	23177001	23178000	*	6.94092819662421e-16	1.77430899158948e-15	27.282
chr19	27726001	27727000	*	4.09687580006134e-30	3.95793165694145e-29	25.0784
chr19	33698001	33699000	*	2.09979116269326e-34	2.85124161298723e-33	42.4017
chr19	34545001	34546000	*	3.30651322201438e-27	2.46137921766088e-26	36.2992
chr19	37567001	37568000	*	5.04027046277754e-48	1.74608019744981e-46	-25.0348
chr19	40413001	40414000	*	8.7279698315152e-18	2.72334756261601e-17	-27.6697
chr19	41289001	41290000	*	1.70564174988935e-22	8.34534923801045e-22	-25.191
chr19	42759001	42760000	*	2.86996059135813e-23	1.51473537378232e-22	-36.2396
chr19	44547001	44548000	*	1.28335456317392e-14	2.85300857863468e-14	-25.7258
chr19	46137001	46138000	*	2.93625540743862e-27	2.20016392915298e-26	-28.3405
chr19	46647001	46648000	*	1.37499792943557e-15	3.38764566259872e-15	-31.7483
chr19	47500001	47501000	*	2.63742234253906e-14	5.66046631443606e-14	-27.6308
chr19	47832001	47833000	*	3.29173764218979e-61	2.26188944112842e-59	-26.0933
chr19	53087001	53088000	*	3.50473747242679e-182	7.30502638778293e-179	-32.3235
chr19	53654001	53655000	*	6.62662527952083e-19	2.32330833772539e-18	-27.6964
chr19	56906001	56907000	*	3.25454992868687e-38	5.86052112635758e-37	33.6648
chr19	58118001	58119000	*	1.52108630571874e-29	1.39718449710231e-28	27.5666
chr19	58376001	58377000	*	2.18531480992639e-24	1.27025293182532e-23	38.6293
chr19	60467001	60468000	*	5.03234937428327e-33	6.11013924225791e-32	27.6589
chrX	5287001	5288000	*	2.22277675774867e-51	9.21989718131956e-50	44.8517
chrX	6490001	6491000	*	9.05301585220201e-27	6.49551277315697e-26	26.7541
chrX	7879001	7880000	*	3.09836902432282e-20	1.22737170657393e-19	26.539
chrX	9197001	9198000	*	2.45442894173662e-19	8.9961976450261e-19	-31.0956
chrX	9345001	9346000	*	3.21173929524145e-36	4.98955658655424e-35	40.2765
chrX	11739001	11740000	*	3.74897678929409e-31	3.92175734469097e-30	-31.9114
chrX	12969001	12970000	*	5.37700279835914e-16	1.38734601224221e-15	-27.9415
chrX	18110001	18111000	*	2.25002878951755e-27	1.70486538762784e-26	-26.2509
chrX	20548001	20549000	*	3.00765753673675e-77	3.55711758091529e-75	-27.3407
chrX	29570001	29571000	*	1.01615568772799e-22	5.08219050998961e-22	-25.0257
chrX	35757001	35758000	*	4.14151913987905e-31	4.31434683711039e-30	-29.3918
chrX	36195001	36196000	*	1.56561252529746e-24	9.20306026119861e-24	-25.5419
chrX	36984001	36985000	*	1.18788990069426e-14	2.65233370842038e-14	-31.5087
chrX	36988001	36989000	*	2.27146920666745e-26	1.57510044570277e-25	32.1609
chrX	36996001	36997000	*	1.75116437719195e-12	3.09694088663505e-12	25.3557
chrX	48624001	48625000	*	8.47337332943514e-103	2.38129871649081e-100	32.8034
chrX	50989001	50990000	*	6.49387491469936e-30	6.16411656140336e-29	-28.5783
chrX	52072001	52073000	*	4.80537479202699e-36	7.36469311289714e-35	29.8703
chrX	74393001	74394000	*	2.38866422363645e-101	6.424209561504e-99	-31.9142
chrX	76116001	76117000	*	1.61339930977712e-28	1.34693798569197e-27	-37.5229
chrX	81373001	81374000	*	1.14400995500481e-37	1.96659238599996e-36	36.389
chrX	85738001	85739000	*	2.15241267917408e-44	6.09004945970481e-43	-32.7815
chrX	88755001	88756000	*	8.49315036918171e-44	2.30902443572807e-42	-27.0655
chrX	92991001	92992000	*	3.36685286261135e-20	1.32846748314498e-19	-26.4261
chrX	95711001	95712000	*	8.90815093017869e-47	2.89363923583136e-45	-30.2403
chrX	99291001	99292000	*	6.6546372202332e-31	6.82153483851158e-30	-28.4103
chrX	100561001	100562000	*	1.16999648982506e-25	7.64070316260372e-25	25.0984
chrX	101222001	101223000	*	6.79406629221052e-23	3.45462173137033e-22	-33.1571
chrX	101223001	101224000	*	1.67930031901564e-14	3.69156044700926e-14	-26.9874
chrX	102060001	102061000	*	1.0578220853829e-32	1.24861692186121e-31	30.3604
chrX	103664001	103665000	*	2.0721903716735e-34	2.81529173928397e-33	28.6289
chrX	105763001	105764000	*	5.16124520603933e-126	2.53123145930401e-123	-28.1921
chrX	105906001	105907000	*	1.25179861305718e-19	4.69907304331889e-19	-25.1922
chrX	114467001	114468000	*	7.71051810023623e-48	2.64547447603568e-46	-32.3801
chrX	127771001	127772000	*	3.72200518548227e-35	5.34105597930131e-34	-28.2609
chrX	130320001	130321000	*	5.63455233197019e-38	9.98095880693252e-37	-27.3684
chrX	134568001	134569000	*	1.98823617588395e-46	6.31087091563965e-45	40.8613
chrX	135065001	135066000	*	2.34386321472585e-47	7.84800379515294e-46	26.3109
chrX	136215001	136216000	*	9.67791223695789e-163	1.42390265933731e-159	-32.2068
chrX	136249001	136250000	*	2.02723696051057e-25	1.29813488147939e-24	-42.1524
chrX	140638001	140639000	*	4.3972440553573e-14	9.19518821415958e-14	25.281
chrX	141473001	141474000	*	1.01535949306443e-27	7.9313305308385e-27	29.0509
chrX	141645001	141646000	*	1.38028693079214e-32	1.61250196177075e-31	-33.7261
chrX	142389001	142390000	*	1.03337001402071e-33	1.33229889692171e-32	-30.8699
chrX	143063001	143064000	*	5.23016443144003e-19	1.85529157012421e-18	-25.8429
chrX	143064001	143065000	*	4.18416262475236e-80	5.56670554515747e-78	-41.2829
chrX	143081001	143082000	*	2.10455348250256e-20	8.47785237780217e-20	37.9618
chrX	144943001	144944000	*	4.54794337365943e-16	1.1845561800256e-15	32.0443
chrX	146148001	146149000	*	1.24278084769124e-31	1.35384894580764e-30	39.769
chrX	146693001	146694000	*	1.29589876355416e-25	8.42989711952768e-25	-26.1097
chrX	150657001	150658000	*	6.64302971373275e-109	2.05129782337446e-106	-29.9682
chrX	159626001	159627000	*	1.51124875400801e-39	3.0191116221688e-38	-46.9011
chrX	160390001	160391000	*	3.93649817094589e-33	4.83355392433278e-32	-25.8123
chrX	162476001	162477000	*	2.12337436617727e-28	1.75395417456063e-27	-38.2554
chrX	163908001	163909000	*	1.04324501504224e-87	1.87723680770462e-85	-33.2121
chrX	166469001	166470000	*	5.6294070924533e-23	2.87763020402517e-22	32.8018
chrX	167104001	167105000	*	1.0903914861625e-21	4.9713483014253e-21	27.9555

## Sheet: ST4C
chr	start	end	strand	pvalue	qvalue	meth.diff
chr1	5829001	5830000	*	1.70086392352846e-10	2.52677465445413e-10	-25.5152
chr1	6511001	6512000	*	1.17404572583343e-26	9.3207636763454e-26	-26.4706
chr1	7810001	7811000	*	1.26867551911079e-28	1.20885936958233e-27	-43.871
chr1	13826001	13827000	*	2.75002999575148e-22	1.44618422445857e-21	-37.1223
chr1	14877001	14878000	*	4.5965339224319e-20	1.94735631384725e-19	-32.732
chr1	21070001	21071000	*	2.3870012019023e-30	2.62372597687761e-29	-42.8286
chr1	33529001	33530000	*	3.01545635710357e-44	9.26459892828047e-43	-31.08
chr1	34109001	34110000	*	2.30212820981482e-37	4.44427248992358e-36	-30.9045
chr1	35393001	35394000	*	2.13288483507841e-12	3.97526539398575e-12	25.9464
chr1	35954001	35955000	*	3.23511888192761e-25	2.25578773175504e-24	33.8078
chr1	36298001	36299000	*	6.52945902745506e-33	8.91254432682551e-32	32.0801
chr1	36388001	36389000	*	3.52856526249688e-20	1.51339449835616e-19	-34.5209
chr1	37081001	37082000	*	8.06238506472503e-19	3.01269145501419e-18	26.3682
chr1	37132001	37133000	*	2.75712026061564e-46	9.50453735241496e-45	34.3825
chr1	37380001	37381000	*	4.43079352391518e-15	1.11517070833437e-14	-36.6746
chr1	38200001	38201000	*	1.65177153603275e-10	2.45698821075987e-10	25.2987
chr1	38741001	38742000	*	6.42519807051068e-12	1.13201606357832e-11	33.5584
chr1	39251001	39252000	*	2.76839858429101e-19	1.0837711754511e-18	-29.8172
chr1	40147001	40148000	*	1.15869643654395e-15	3.10851277323583e-15	-27.8743
chr1	40977001	40978000	*	1.10035380011902e-31	1.36010347048746e-30	29.6789
chr1	42616001	42617000	*	4.07211858204464e-24	2.55453671750237e-23	-27.7156
chr1	44134001	44135000	*	7.69915377843673e-59	5.7418695262062e-57	-28.3033
chr1	46873001	46874000	*	5.83530879239504e-09	7.19912758296867e-09	25.2105
chr1	50540001	50541000	*	8.78041485666834e-35	1.38632412387698e-33	26.2266
chr1	51493001	51494000	*	2.89872155247492e-26	2.22073669811683e-25	26.5271
chr1	53986001	53987000	*	1.73044719136615e-23	1.01741983637171e-22	25.6598
chr1	55914001	55915000	*	3.14218135365257e-12	5.75415039094744e-12	30.8843
chr1	58306001	58307000	*	5.83205115246998e-29	5.69113101694885e-28	32.1449
chr1	59377001	59378000	*	7.16626330140604e-28	6.37133999398136e-27	-38.4415
chr1	60735001	60736000	*	2.32087272974956e-28	2.15679591298276e-27	25.3042
chr1	62181001	62182000	*	2.10613645968542e-31	2.55018252136438e-30	-30.7968
chr1	64226001	64227000	*	3.49080162488197e-16	9.95200853993584e-16	25.3716
chr1	64867001	64868000	*	1.79417842717231e-18	6.48559282384639e-18	-38.627
chr1	64868001	64869000	*	1.21667389172865e-25	8.83914376568994e-25	-34.1479
chr1	70643001	70644000	*	3.20138216691027e-24	2.02976440518645e-23	41.9235
chr1	71610001	71611000	*	8.60779687467028e-22	4.31827695006371e-21	-26.8456
chr1	72038001	72039000	*	5.19797754951361e-48	1.99110871658862e-46	-31.7608
chr1	72951001	72952000	*	1.80317620043227e-35	3.03740184456348e-34	-38.2953
chr1	73009001	73010000	*	1.25351513108261e-33	1.80514961526886e-32	-31.7073
chr1	74013001	74014000	*	9.50109324468222e-62	8.05297551852009e-60	-28.6742
chr1	75750001	75751000	*	2.5987227577712e-09	3.34601834550951e-09	-25.7106
chr1	77031001	77032000	*	1.55310011590274e-61	1.29987658669867e-59	-35.9143
chr1	78190001	78191000	*	2.86452844889513e-16	8.2440180781226e-16	27.5419
chr1	79439001	79440000	*	6.06798273143984e-19	2.29603823723305e-18	25.9545
chr1	82605001	82606000	*	1.66663334253964e-14	3.93572220640931e-14	41.2099
chr1	85068001	85069000	*	3.30311762743765e-33	4.61242698152263e-32	28.0864
chr1	85886001	85887000	*	5.29327310519729e-45	1.68645064393331e-43	-32.717
chr1	85906001	85907000	*	2.05727061875875e-22	1.09307184965427e-21	26.2599
chr1	86040001	86041000	*	3.55647020962059e-17	1.13013376442806e-16	-30.645
chr1	87101001	87102000	*	6.62046902451538e-18	2.2609264997607e-17	-26.7717
chr1	92846001	92847000	*	1.84901082352217e-11	3.08367500833585e-11	-32.1164
chr1	93170001	93171000	*	4.40538805552653e-50	1.90630487367602e-48	-30.6776
chr1	97683001	97684000	*	1.56477724799909e-21	7.64798709104351e-21	-28.8744
chr1	100418001	100419000	*	4.14534365115291e-24	2.59864079409605e-23	28.1698
chr1	105140001	105141000	*	1.3966544973286e-25	1.00835958215155e-24	36.8231
chr1	113379001	113380000	*	2.15122569098508e-24	1.38766265832535e-23	-36.2445
chr1	118467001	118468000	*	2.41923436693278e-27	2.04595799796106e-26	-25.3456
chr1	118953001	118954000	*	2.42747918149692e-16	7.03397237539277e-16	28.0272
chr1	119022001	119023000	*	9.42619944074773e-49	3.79019799287901e-47	33.3004
chr1	120011001	120012000	*	8.76153914839665e-10	1.19482811686121e-09	-25.2952
chr1	120506001	120507000	*	9.81098595583496e-26	7.20612167884885e-25	-30.1944
chr1	120628001	120629000	*	2.73301710051237e-24	1.74565903120207e-23	-45.1517
chr1	121180001	121181000	*	8.81155767140587e-42	2.30420066809535e-40	-37.0988
chr1	121470001	121471000	*	5.01001188302604e-27	4.11955039122594e-26	-30.8989
chr1	127854001	127855000	*	1.84215730891102e-51	8.62869682703852e-50	-41.3164
chr1	132198001	132199000	*	4.20436341809189e-19	1.6172291343677e-18	-34.0414
chr1	132295001	132296000	*	1.40198114952559e-26	1.1035186644141e-25	-28.4787
chr1	133299001	133300000	*	4.6391319469852e-15	1.16562879026324e-14	-25.6164
chr1	133469001	133470000	*	1.56941977886542e-23	9.27646228662334e-23	34.5763
chr1	133520001	133521000	*	1.14829994279225e-44	3.61963921873875e-43	-27.2243
chr1	133979001	133980000	*	9.20210369613058e-16	2.49960359220233e-15	31.2672
chr1	134108001	134109000	*	8.20732053870596e-69	9.28501788307772e-67	38.0046
chr1	134910001	134911000	*	5.8464461643325e-13	1.16288218424641e-12	27.4773
chr1	134975001	134976000	*	2.44773689636216e-15	6.34422678864403e-15	35.7447
chr1	135172001	135173000	*	2.04531549194e-31	2.47991243059862e-30	-30.7025
chr1	135217001	135218000	*	9.57922072380981e-36	1.64790365017362e-34	-34.9388
chr1	135454001	135455000	*	4.76697392253935e-14	1.07060022918372e-13	-27.5332
chr1	135755001	135756000	*	4.45524914200991e-49	1.821596429056e-47	31.2102
chr1	135959001	135960000	*	2.61440139655532e-17	8.39567462180437e-17	25.6831
chr1	136132001	136133000	*	5.08128397440258e-31	5.9475970000687e-30	-28.1928
chr1	136579001	136580000	*	7.83937000807044e-33	1.06352920726584e-31	-30.2063
chr1	138120001	138121000	*	1.21788889252537e-29	1.25255364108069e-28	-32.692
chr1	138756001	138757000	*	2.3566976597881e-12	4.37408639335516e-12	28.3417
chr1	139838001	139839000	*	7.54587098465363e-24	4.61021618329697e-23	-27.5362
chr1	143308001	143309000	*	3.29236967699914e-48	1.27210774882209e-46	29.7041
chr1	143746001	143747000	*	2.6712967597584e-19	1.04713966173593e-18	-26.3505
chr1	149679001	149680000	*	2.11580815345821e-19	8.37505532560202e-19	29.9435
chr1	151046001	151047000	*	5.45422305655323e-66	5.66621597102308e-64	-51.8922
chr1	152409001	152410000	*	5.91777083823908e-16	1.64440230132666e-15	-27.322
chr1	155854001	155855000	*	7.98291091928059e-18	2.70578814623886e-17	27.9373
chr1	157180001	157181000	*	1.34605362729866e-26	1.06168832585626e-25	-30.3288
chr1	162165001	162166000	*	1.20966028927845e-11	2.06157269727674e-11	-28.6218
chr1	165837001	165838000	*	9.6383566952553e-22	4.80997218383623e-21	30.2686
chr1	166064001	166065000	*	6.80170000732701e-12	1.1939375506589e-11	-26.2374
chr1	169806001	169807000	*	3.80955801364122e-23	2.16665141974101e-22	-25.6484
chr1	170089001	170090000	*	6.74897357559375e-21	3.10940748542322e-20	25.0283
chr1	171116001	171117000	*	2.82030625898128e-29	2.81913410442236e-28	-34.3511
chr1	171231001	171232000	*	1.37800100153887e-15	3.66810663490189e-15	-29.6937
chr1	171550001	171551000	*	1.13178266502856e-32	1.51011249635764e-31	-25.6584
chr1	175956001	175957000	*	3.82576433898223e-20	1.63665591484769e-19	26.5574
chr1	176690001	176691000	*	1.17435413236086e-16	3.51777879033692e-16	-26.3736
chr1	177350001	177351000	*	1.33260944064973e-16	3.96823609735589e-16	-26.3281
chr1	178571001	178572000	*	4.53836262801378e-26	3.42964294890667e-25	-27.7948
chr1	178639001	178640000	*	1.12830663815972e-11	1.92920556912321e-11	32.1512
chr1	180958001	180959000	*	1.18657499551385e-32	1.57927447403611e-31	-40.762
chr1	183168001	183169000	*	1.07392353569691e-12	2.07055757206184e-12	-26.9446
chr1	184515001	184516000	*	3.25391329981712e-38	6.72414106143237e-37	-27.0905
chr1	185128001	185129000	*	1.23002816060232e-32	1.63629285573755e-31	-29.6537
chr1	185432001	185433000	*	1.84300959451608e-38	3.8775671395902e-37	-41.3268
chr1	187735001	187736000	*	1.60640409045895e-30	1.78556288709926e-29	-29.1343
chr1	187899001	187900000	*	2.19754000560256e-34	3.35267992204828e-33	29.9781
chr1	188121001	188122000	*	1.9290687418434e-51	9.01996698477207e-50	31.6344
chr1	188678001	188679000	*	2.89973682388353e-37	5.55378626672576e-36	-27.9401
chr1	188915001	188916000	*	1.06542417533862e-20	4.81229542544912e-20	-46.8325
chr1	189212001	189213000	*	7.68042123580972e-29	7.44855760169849e-28	27.2081
chr1	189737001	189738000	*	5.43590897123963e-31	6.34447521570104e-30	-25.2
chr1	189738001	189739000	*	8.3028150279414e-13	1.62114977155787e-12	34.5113
chr1	190284001	190285000	*	3.17545125004186e-35	5.23986725415428e-34	36.3878
chr1	190288001	190289000	*	6.19616764515105e-26	4.63781480466411e-25	-52.2453
chr1	190987001	190988000	*	2.4115952911663e-48	9.45476344836495e-47	-35.5256
chr1	191592001	191593000	*	3.35206976178623e-33	4.67345023378724e-32	-32.6614
chr1	191632001	191633000	*	1.87942870571644e-19	7.49494804669751e-19	-27.535
chr1	192267001	192268000	*	7.09934262203116e-14	1.5650617749178e-13	28.4245
chr1	192494001	192495000	*	3.16050166836219e-24	2.00542512142361e-23	-40.1227
chr1	192495001	192496000	*	2.12367239338513e-43	6.18992518762299e-42	-58.2531
chr1	192789001	192790000	*	5.4577924339538e-44	1.65212073584997e-42	-30.1071
chr1	194912001	194913000	*	4.65411436151996e-17	1.45947532564787e-16	-28.1426
chr2	4298001	4299000	*	4.78614412437182e-52	2.37518175702048e-50	61.9954
chr2	6173001	6174000	*	8.81549116968484e-20	3.63608695018944e-19	-28.7703
chr2	9734001	9735000	*	1.18131114901114e-13	2.54127040875755e-13	-25.2076
chr2	10264001	10265000	*	2.17714083658443e-55	1.31509645436091e-53	-30.1939
chr2	10685001	10686000	*	3.48319521352309e-22	1.81387706588556e-21	25.9259
chr2	13077001	13078000	*	3.07570677829726e-12	5.63876880836541e-12	-25.3966
chr2	15634001	15635000	*	8.04850107199646e-22	4.04910716301729e-21	-27.354
chr2	19316001	19317000	*	8.85390203086679e-30	9.2592806889375e-29	-26.4706
chr2	20236001	20237000	*	4.92671474736019e-21	2.29720327264785e-20	26.6854
chr2	20669001	20670000	*	2.34468948658072e-18	8.36683076248289e-18	-26.8316
chr2	21258001	21259000	*	2.43171662946088e-19	9.56313988246191e-19	27.1579
chr2	25145001	25146000	*	1.94046316859583e-23	1.13614539763069e-22	-30.7256
chr2	27147001	27148000	*	3.46450846512763e-28	3.16342549795119e-27	-34.8108
chr2	27152001	27153000	*	2.12898007523261e-28	1.98537981069309e-27	-36.2722
chr2	27263001	27264000	*	4.04026275489072e-102	1.38295598955742e-99	-36.5186
chr2	27505001	27506000	*	3.85107386269055e-21	1.81275444398123e-20	34.574
chr2	27862001	27863000	*	2.54066222641042e-23	1.47142915727514e-22	25.8955
chr2	28414001	28415000	*	1.37696430981496e-10	2.06977992458313e-10	25.7124
chr2	29183001	29184000	*	1.18564531152825e-40	2.92024210427492e-39	28.1229
chr2	29230001	29231000	*	2.96685834220254e-44	9.12578930827245e-43	-29.9209
chr2	29564001	29565000	*	1.91192094906292e-70	2.30978209482818e-68	50.4551
chr2	30208001	30209000	*	6.41521460183165e-23	3.5862472079738e-22	-26.0529
chr2	30503001	30504000	*	1.83199740176152e-35	3.08400463930569e-34	52.0186
chr2	30791001	30792000	*	1.45633317079666e-95	4.05025960653536e-93	-36.4258
chr2	31539001	31540000	*	9.07640310913786e-16	2.46721614541313e-15	-26.9199
chr2	31549001	31550000	*	9.14865756480762e-20	3.76710493855605e-19	26.3532
chr2	31625001	31626000	*	3.16571048996073e-51	1.46483508843545e-49	25.0093
chr2	31652001	31653000	*	2.08165359521038e-11	3.45032648811039e-11	27.4813
chr2	31885001	31886000	*	4.32043516390592e-33	5.99225257317051e-32	38.5922
chr2	32002001	32003000	*	2.84250479103385e-21	1.35472596026628e-20	-27.3447
chr2	32902001	32903000	*	4.64555665499136e-52	2.31401581872141e-50	-29.0415
chr2	33438001	33439000	*	1.03692312453423e-25	7.59733967130348e-25	-26.6478
chr2	33646001	33647000	*	2.72752590999941e-19	1.06855376028476e-18	-40.7547
chr2	33822001	33823000	*	5.81600429151856e-27	4.75010434701968e-26	28.3197
chr2	33981001	33982000	*	5.64549681974244e-19	2.14377114689375e-18	-29.7259
chr2	34899001	34900000	*	8.51983753197199e-40	1.9660352781026e-38	32.0792
chr2	35255001	35256000	*	2.30036434519016e-15	5.98141753916999e-15	-29.8584
chr2	37867001	37868000	*	1.03764129194625e-24	6.90181366253643e-24	-26.1545
chr2	38367001	38368000	*	4.4804108445919e-12	8.04993516642041e-12	-25.0181
chr2	38546001	38547000	*	5.23796005386879e-17	1.63469043122582e-16	-27.573
chr2	45001001	45002000	*	2.22569172445903e-51	1.03705966027899e-49	-29.0884
chr2	45057001	45058000	*	1.81570763374032e-32	2.38687320080854e-31	-29.3346
chr2	48469001	48470000	*	1.06213198932136e-27	9.270269596872e-27	-26.3541
chr2	49570001	49571000	*	1.84345065731559e-23	1.08171654708861e-22	29.2174
chr2	49742001	49743000	*	1.90059784134049e-36	3.43560391241503e-35	-27.5373
chr2	50175001	50176000	*	9.69957150962832e-10	1.31522539350365e-09	-28.7979
chr2	54329001	54330000	*	8.26073420498824e-41	2.05356152813208e-39	-34.5989
chr2	57052001	57053000	*	2.02884190594083e-26	1.57739793573642e-25	26.9039
chr2	58116001	58117000	*	2.00549248552701e-28	1.87546204189447e-27	-31.8279
chr2	60546001	60547000	*	2.34602790920891e-63	2.13775980120999e-61	-27.3394
chr2	60694001	60695000	*	6.82746222014255e-15	1.68268922895724e-14	30.1995
chr2	63798001	63799000	*	1.35534795846292e-28	1.2882270644061e-27	33.8824
chr2	67343001	67344000	*	2.66338297393431e-30	2.91193255497499e-29	-26.937
chr2	68383001	68384000	*	1.9307631238039e-07	1.97688486024936e-07	29.0539
chr2	70533001	70534000	*	1.61689129006047e-25	1.15921635958572e-24	39.5986
chr2	70643001	70644000	*	2.99147756089543e-34	4.50728878266911e-33	-25.6685
chr2	70701001	70702000	*	2.9857157742839e-11	4.85595296479984e-11	-25.1314
chr2	71779001	71780000	*	2.02455770655407e-13	4.2424818857632e-13	-27.9239
chr2	73275001	73276000	*	4.38617650742306e-25	3.01975460349552e-24	28.3673
chr2	74135001	74136000	*	6.19314458069082e-120	3.17981041518663e-117	29.5242
chr2	74585001	74586000	*	3.44496730045852e-55	2.03939764918952e-53	-29.3051
chr2	75440001	75441000	*	3.79426994298212e-22	1.96933961796442e-21	-37.972
chr2	75829001	75830000	*	1.50249923796107e-15	3.98520518445488e-15	-26.9249
chr2	82813001	82814000	*	2.89670338749275e-12	5.32746374225854e-12	-25.0964
chr2	83716001	83717000	*	1.95489490179792e-23	1.14384268066998e-22	27.7111
chr2	84825001	84826000	*	1.17468949229887e-27	1.02192623328066e-26	30.8929
chr2	89184001	89185000	*	6.59313185215027e-20	2.75347037928431e-19	25.7329
chr2	89676001	89677000	*	6.84327135867215e-19	2.5758890563324e-18	-26.4436
chr2	91972001	91973000	*	4.96544571741894e-47	1.79880506986696e-45	-38.5027
chr2	92093001	92094000	*	4.79820438668067e-31	5.63602174451727e-30	-38.7329
chr2	92448001	92449000	*	2.07213804015784e-09	2.70188534026672e-09	-26.3337
chr2	92588001	92589000	*	2.22345877676436e-35	3.72333833897216e-34	-35.0294
chr2	92604001	92605000	*	1.29697510509945e-10	1.95681551330605e-10	-28.4821
chr2	92967001	92968000	*	2.12732856338422e-14	4.96480161119951e-14	30.6916
chr2	93215001	93216000	*	2.95470398337294e-38	6.1390928558075e-37	-47.7939
chr2	93216001	93217000	*	4.81185786259028e-26	3.63118448352316e-25	-44.8819
chr2	93522001	93523000	*	1.4528641166376e-14	3.45351427138142e-14	-28.2133
chr2	93737001	93738000	*	1.52922972739101e-19	6.15261453043451e-19	-26.9355
chr2	93873001	93874000	*	5.34196262737731e-11	8.44681792100459e-11	30.5665
chr2	103219001	103220000	*	3.68104465353673e-18	1.28689065578218e-17	28.2467
chr2	104157001	104158000	*	1.04139762064984e-26	8.29727540496905e-26	-42.3555
chr2	104170001	104171000	*	1.2603254661455e-12	2.41282821705264e-12	-37.5445
chr2	105261001	105262000	*	1.07696570072789e-17	3.59287747836058e-17	-33.2442
chr2	105627001	105628000	*	3.64812495871467e-34	5.44443374931541e-33	-37.1176
chr2	106557001	106558000	*	8.46518761723292e-09	1.02406519765766e-08	-27.4038
chr2	106888001	106889000	*	1.4419417541462e-22	7.7868643291398e-22	28.1627
chr2	109307001	109308000	*	3.39853181467155e-09	4.31752272715427e-09	30.8711
chr2	110493001	110494000	*	3.79550794281721e-49	1.56624239846424e-47	-33.9286
chr2	111581001	111582000	*	2.53808244238671e-35	4.22996296862167e-34	25.9964
chr2	114467001	114468000	*	1.96896532112385e-26	1.53352410219661e-25	26.6458
chr2	115866001	115867000	*	8.95418453336238e-33	1.21046515642106e-31	28.1457
chr2	116306001	116307000	*	2.03301263430351e-33	2.87953310177496e-32	-25.3748
chr2	117103001	117104000	*	2.59791360512972e-09	3.34529916696454e-09	-26.6496
chr2	117437001	117438000	*	3.43673648456658e-45	1.11355679922748e-43	-26.815
chr2	118337001	118338000	*	3.15948858294874e-10	4.54131179197241e-10	26.7888
chr2	118456001	118457000	*	1.04238537643853e-14	2.51632385841593e-14	-32.7817
chr2	119128001	119129000	*	8.3729566639722e-31	9.59024985921047e-30	-30.1906
chr2	119770001	119771000	*	4.98806818622338e-34	7.35372328319752e-33	-49.7623
chr2	121304001	121305000	*	1.61514003546769e-12	3.05205327068397e-12	-32.232
chr2	121593001	121594000	*	4.51833744927371e-39	9.90432144174358e-38	-32.3945
chr2	124920001	124921000	*	1.33441754324166e-12	2.54791383804322e-12	-27.5953
chr2	125512001	125513000	*	2.11898780095799e-61	1.75697643660266e-59	-25.6035
chr2	125624001	125625000	*	6.48921519428082e-17	2.00248383027995e-16	-25.821
chr2	126673001	126674000	*	3.64058946399103e-39	8.05300168705777e-38	-29.2372
chr2	127005001	127006000	*	1.17823551099803e-26	9.35124580691095e-26	43.9777
chr2	127789001	127790000	*	1.10224439809053e-30	1.24803697399496e-29	-36.1841
chr2	127904001	127905000	*	4.14803481293465e-14	9.38309573306447e-14	-29.648
chr2	129131001	129132000	*	1.41569494000559e-16	4.20489080574132e-16	-37.7558
chr2	129576001	129577000	*	9.43460121379562e-11	1.44716456863787e-10	-31.4273
chr2	129626001	129627000	*	8.89598513204783e-16	2.42137841223559e-15	30.0874
chr2	131762001	131763000	*	4.03159160791324e-15	1.01911623847946e-14	30.7347
chr2	131942001	131943000	*	2.24976973097442e-09	2.92165838794777e-09	-27.3711
chr2	134527001	134528000	*	2.89907562358882e-19	1.13243785279117e-18	28.5171
chr2	136447001	136448000	*	3.72068088046227e-28	3.38229768475011e-27	-28.665
chr2	137093001	137094000	*	1.00344793224952e-56	6.55035574199339e-55	-27.9999
chr2	137392001	137393000	*	5.74816568122907e-16	1.59947571548035e-15	-25.3063
chr2	146546001	146547000	*	3.7926943370608e-20	1.62302873865601e-19	25.6981
chr2	150148001	150149000	*	3.86899854206901e-17	1.22377885909877e-16	-25.5312
chr2	151641001	151642000	*	4.89243793842243e-30	5.24378588246851e-29	-33.5759
chr2	152636001	152637000	*	5.45504332538522e-61	4.45393427308816e-59	-29.7562
chr2	152982001	152983000	*	8.3608710616977e-25	5.6101043464146e-24	-39.5274
chr2	153136001	153137000	*	3.51529835170114e-10	5.02460493663619e-10	29.2632
chr2	156859001	156860000	*	4.3856016995756e-17	1.38013598287245e-16	-28.4974
chr2	156912001	156913000	*	8.47099206763169e-40	1.95645468475722e-38	49.1166
chr2	157245001	157246000	*	1.76942955146226e-53	9.54380219479462e-52	-27.1615
chr2	161343001	161344000	*	1.47201189965163e-17	4.84600456482471e-17	-25.6132
chr2	162919001	162920000	*	4.67198931528094e-102	1.5789489976022e-99	-25.7791
chr2	162921001	162922000	*	1.71520847762036e-28	1.61247105248607e-27	-32.5547
chr2	163297001	163298000	*	4.31760829656826e-19	1.65792302298326e-18	25.4041
chr2	163394001	163395000	*	1.02015450913689e-35	1.75270284385688e-34	36.3545
chr2	163559001	163560000	*	1.9902772845145e-28	1.86188550039044e-27	-38.3603
chr2	164516001	164517000	*	1.77491230642203e-30	1.96549997449567e-29	-29.3481
chr2	165363001	165364000	*	5.27450255858033e-171	7.82352283519446e-168	-35.521
chr2	165417001	165418000	*	5.95973120572645e-18	2.04390830402877e-17	28.0846
chr2	165793001	165794000	*	1.37379105934425e-16	4.08721960404041e-16	25.4728
chr2	165842001	165843000	*	2.88614345096778e-31	3.44465142904549e-30	-29.955
chr2	166547001	166548000	*	1.18837677131015e-19	4.84106673468906e-19	25.4658
chr2	167031001	167032000	*	2.43261600334303e-12	4.50935006279715e-12	-26.0899
chr2	167368001	167369000	*	1.66798639523333e-31	2.03534736210514e-30	-46.7462
chr2	167543001	167544000	*	1.08817850685866e-56	7.06889733274905e-55	-36.25
chr2	167621001	167622000	*	7.67656699230634e-21	3.51252590774259e-20	-45.2546
chr2	167625001	167626000	*	1.37483708597776e-14	3.27562345940456e-14	26.7381
chr2	167945001	167946000	*	3.14836541429244e-12	5.76489199502678e-12	-32.486
chr2	167960001	167961000	*	3.05912908921426e-28	2.80864437929826e-27	33.5617
chr2	168618001	168619000	*	1.80092403681516e-27	1.53618814528464e-26	27.1374
chr2	169600001	169601000	*	3.42899080622382e-27	2.85737450601318e-26	-46.1223
chr2	170755001	170756000	*	1.60331500245607e-48	6.38906646262154e-47	26.2525
chr2	172555001	172556000	*	7.88304867476693e-42	2.07154252263838e-40	-39.2098
chr2	172958001	172959000	*	1.3622615096452e-29	1.3956593416671e-28	-31.3498
chr2	173777001	173778000	*	5.57139309840783e-37	1.04606231763299e-35	29.6224
chr2	174393001	174394000	*	5.46925426074512e-43	1.54358421836902e-41	-38.2737
chr2	178581001	178582000	*	3.12740355133896e-53	1.66331138481774e-51	-30.0883
chr2	180478001	180479000	*	2.17472849191124e-19	8.59681023630346e-19	32.0608
chr2	180523001	180524000	*	9.54345183779266e-32	1.18566615464026e-30	37.1989
chr2	180955001	180956000	*	4.41860254744458e-13	8.90958561216927e-13	30.5945
chr2	181204001	181205000	*	2.66289797199514e-35	4.42417199593686e-34	-34.3315
chr2	181913001	181914000	*	5.09565582511218e-17	1.59288608080975e-16	25.9558
chr3	9056001	9057000	*	1.02424210910076e-22	5.6209941648679e-22	-33.8688
chr3	9301001	9302000	*	1.40316746860422e-15	3.73174883057839e-15	-28.44
chr3	9445001	9446000	*	1.0067079905752e-25	7.39015533480657e-25	34.3042
chr3	9884001	9885000	*	8.78549870254689e-15	2.13978418568864e-14	34.7584
chr3	10260001	10261000	*	2.8301184752379e-32	3.67336156051647e-31	27.9889
chr3	10398001	10399000	*	2.23117488751762e-60	1.77291407591168e-58	26.7381
chr3	14296001	14297000	*	3.51224169464659e-16	1.00035189069214e-15	-26.6959
chr3	22113001	22114000	*	5.04539842407948e-15	1.26188836429315e-14	-25.6905
chr3	22483001	22484000	*	5.00562104416874e-24	3.10945953094403e-23	27.456
chr3	23206001	23207000	*	5.48034765329357e-13	1.09405748784818e-12	29.1045
chr3	33824001	33825000	*	4.26252467538163e-12	7.6827594511555e-12	-29.533
chr3	33904001	33905000	*	1.6572006706299e-22	8.88998057286329e-22	-26.8996
chr3	34544001	34545000	*	5.0548759657673e-12	9.02076216940643e-12	-28.0515
chr3	37645001	37646000	*	4.42521711151486e-22	2.28173859924117e-21	-29.9426
chr3	37817001	37818000	*	5.56696335166698e-24	3.44214433086212e-23	34.6452
chr3	38982001	38983000	*	1.15535059597196e-16	3.46474097043413e-16	-29.3111
chr3	41501001	41502000	*	1.43987653071407e-21	7.06934866705796e-21	-38.2734
chr3	42014001	42015000	*	4.28230195376046e-55	2.50181066318814e-53	39.4309
chr3	46916001	46917000	*	3.90254004058641e-20	1.66682966481608e-19	-25.4054
chr3	46956001	46957000	*	4.65097101224861e-36	8.16946087243251e-35	-49.7098
chr3	48979001	48980000	*	1.86798918412989e-33	2.65990690886976e-32	-35.2601
chr3	50842001	50843000	*	5.13724512612679e-12	9.15571142363444e-12	-30.7553
chr3	52062001	52063000	*	5.87968895458789e-17	1.82324299059892e-16	-25.5236
chr3	52316001	52317000	*	3.30309365152935e-53	1.74978102691188e-51	36.9987
chr3	53452001	53453000	*	1.82213879282866e-21	8.85656282091915e-21	25.6663
chr3	55109001	55110000	*	3.93762272198703e-11	6.31260906176673e-11	-32.642
chr3	55626001	55627000	*	1.85572800540192e-37	3.61385080736344e-36	30.2788
chr3	56427001	56428000	*	1.14647343333049e-15	3.07819573522663e-15	-25.8336
chr3	59248001	59249000	*	1.14317955395296e-36	2.09770690297649e-35	-46.0763
chr3	66896001	66897000	*	1.2480948638009e-16	3.72821198237099e-16	-27.7403
chr3	66973001	66974000	*	1.16802108034557e-159	1.41749440191905e-156	34.0684
chr3	67010001	67011000	*	2.09389504439469e-20	9.20848168106476e-20	25.4594
chr3	68691001	68692000	*	2.30567337705268e-23	1.34232317046727e-22	25.5434
chr3	69492001	69493000	*	9.36043770576447e-23	5.15817091449841e-22	27.2619
chr3	69493001	69494000	*	7.18284985053929e-13	1.41468119370876e-12	-29.2262
chr3	71524001	71525000	*	4.24505906913106e-21	1.99153757323643e-20	35.3933
chr3	72193001	72194000	*	1.64228073559401e-10	2.4434152952177e-10	30.1348
chr3	78879001	78880000	*	6.42138621966764e-30	6.81685654290401e-29	-60.9342
chr3	78880001	78881000	*	9.60353257519048e-19	3.56188314049891e-18	-32.7474
chr3	78891001	78892000	*	2.36609766185588e-31	2.84175449726165e-30	-31.7017
chr3	79296001	79297000	*	7.10606535857197e-26	5.29068938159882e-25	-37.7432
chr3	79789001	79790000	*	2.07820149590719e-20	9.14097064577977e-20	-27.6659
chr3	83733001	83734000	*	2.04152606582642e-21	9.87973504019313e-21	28.2699
chr3	84209001	84210000	*	6.65116916908541e-33	9.07403647471344e-32	-29.7266
chr3	85189001	85190000	*	2.27664780676956e-18	8.13708029832874e-18	30.7509
chr3	85972001	85973000	*	5.22784795352021e-48	1.99968172558147e-46	-25.6039
chr3	87032001	87033000	*	5.08669712834113e-20	2.14616328732284e-19	27.3796
chr3	87537001	87538000	*	1.28115427092217e-16	3.82354219425764e-16	30.8186
chr3	87540001	87541000	*	8.36075440466369e-07	7.8766032932064e-07	-26.2121
chr3	88497001	88498000	*	2.42629984701767e-36	4.35053959266168e-35	-29.6724
chr3	90489001	90490000	*	6.08766874797805e-24	3.74761477948424e-23	39.5833
chr3	91763001	91764000	*	4.80912161486898e-27	3.95558386400268e-26	-33.6592
chr3	97087001	97088000	*	1.34459032234822e-12	2.56678687252759e-12	-25.9276
chr3	101572001	101573000	*	1.68399399092691e-14	3.97390714719415e-14	27.2697
chr3	102332001	102333000	*	4.83567150189522e-15	1.21204567196239e-14	-28.2911
chr3	102584001	102585000	*	3.44758161814351e-15	8.78139986474397e-15	27.3088
chr3	103409001	103410000	*	3.61669948368051e-33	5.03188609648806e-32	26.8293
chr3	103538001	103539000	*	3.73107250151149e-20	1.59819553733106e-19	33.6755
chr3	105057001	105058000	*	3.79521304544128e-20	1.62384631002218e-19	-39.2949
chr3	107618001	107619000	*	2.54298108027691e-34	3.85985190423749e-33	-35.8693
chr3	108379001	108380000	*	3.00066624326893e-16	8.62466195838487e-16	-28.3685
chr3	108386001	108387000	*	2.14131406533479e-64	2.08652291737313e-62	-30.1256
chr3	108940001	108941000	*	1.04364287083438e-130	6.19202568665228e-128	-34.4466
chr3	111653001	111654000	*	4.59005351762704e-27	3.77888915280158e-26	32.9955
chr3	116461001	116462000	*	4.27241530451723e-42	1.13727601852646e-40	-50.4478
chr3	116462001	116463000	*	3.13730348374842e-15	8.03786093592337e-15	-28.5519
chr3	117904001	117905000	*	1.32830802104716e-13	2.83896587267138e-13	-25.2143
chr3	118370001	118371000	*	5.72378264804576e-42	1.51455594410615e-40	-28.7658
chr3	121257001	121258000	*	8.8274792029019e-42	2.306105436142e-40	31.3544
chr3	121482001	121483000	*	2.51617091795091e-24	1.61255384492782e-23	-30.1673
chr3	122085001	122086000	*	1.89611578931878e-34	2.91446194197898e-33	25.7924
chr3	123243001	123244000	*	4.21364866545127e-44	1.28424406504345e-42	-53.5854
chr3	128940001	128941000	*	1.0347520964798e-36	1.90529253127589e-35	-25.1959
chr3	129218001	129219000	*	3.73335465631297e-104	1.40389378679393e-101	28.0448
chr3	130515001	130516000	*	4.05570708750665e-21	1.90605375571128e-20	-25.5814
chr3	130827001	130828000	*	4.61692382710833e-112	1.89641204467728e-109	-44.7524
chr3	131179001	131180000	*	2.30264634674797e-48	9.05421534923182e-47	-33.1544
chr3	135840001	135841000	*	5.11372955738317e-38	1.04301718039904e-36	26.8356
chr3	137894001	137895000	*	1.00484878421179e-26	8.0108558345158e-26	-29.4849
chr3	142277001	142278000	*	6.26721368110806e-31	7.26879691659503e-30	-28.8356
chr3	144173001	144174000	*	1.30579240713391e-24	8.59334966227396e-24	-31.7344
chr3	144174001	144175000	*	1.15499403057339e-18	4.25221579649964e-18	-36.2078
chr3	144199001	144200000	*	1.00736073788116e-43	3.01180544088234e-42	27.5672
chr3	144350001	144351000	*	1.54346088024386e-24	1.00730154330217e-23	33.9726
chr3	145780001	145781000	*	2.28107361574294e-26	1.76681618959224e-25	-34.054
chr3	145900001	145901000	*	5.47059760614352e-14	1.22255740270201e-13	-28.6791
chr3	146662001	146663000	*	1.1132794231591e-16	3.3453387581832e-16	-29.2915
chr3	146845001	146846000	*	1.46751541039525e-06	1.34177068279384e-06	25.0348
chr3	148791001	148792000	*	6.91966763201108e-13	1.36576851593655e-12	-25.0092
chr3	151556001	151557000	*	1.94043107691806e-22	1.03366666639059e-21	-35.9645
chr3	152929001	152930000	*	4.20721002667137e-25	2.90177926973364e-24	29.6187
chr3	153303001	153304000	*	4.13502070202776e-08	4.59010469400616e-08	26.8662
chr3	154287001	154288000	*	1.70939210493744e-11	2.86209000024179e-11	-26.102
chr3	156855001	156856000	*	2.39831701366988e-26	1.85439975944769e-25	36.4458
chr3	158738001	158739000	*	2.12184074164271e-29	2.1442396530572e-28	32.3536
chr3	159630001	159631000	*	3.11837621178647e-27	2.60912602604171e-26	29.703
chr4	4556001	4557000	*	2.50749773524045e-19	9.84955550251368e-19	32.1744
chr4	8854001	8855000	*	1.88158312762516e-57	1.26539541223079e-55	30.8441
chr4	10173001	10174000	*	1.05379877299422e-46	3.71667992019184e-45	-34.3312
chr4	15289001	15290000	*	6.28781281612252e-33	8.60384819710119e-32	-26.3718
chr4	16600001	16601000	*	1.54875770376198e-19	6.2264908135174e-19	-31.277
chr4	22718001	22719000	*	3.56412270573508e-40	8.50385630992195e-39	44.2699
chr4	24866001	24867000	*	4.43338746692742e-43	1.264600044472e-41	-29.3293
chr4	28449001	28450000	*	1.72561747383776e-25	1.23451464708465e-24	-32.9715
chr4	31424001	31425000	*	1.90443453974807e-43	5.593652960353e-42	-27.2584
chr4	31550001	31551000	*	1.58392948571498e-28	1.49537388070109e-27	-29.3333
chr4	32870001	32871000	*	3.16485506165978e-23	1.81443301715536e-22	-25.065
chr4	33246001	33247000	*	1.23636859083205e-22	6.71474371865513e-22	33.4284
chr4	35767001	35768000	*	2.41740817120763e-10	3.52747098324474e-10	-26.5679
chr4	40387001	40388000	*	4.54458417216829e-13	9.14910222921242e-13	-27.2388
chr4	40933001	40934000	*	7.34808677732483e-37	1.37192885760006e-35	32.9401
chr4	43937001	43938000	*	1.47797990064096e-29	1.51015828841615e-28	-31.2895
chr4	45244001	45245000	*	2.51439726666305e-40	6.08076436984738e-39	-26.4957
chr4	45459001	45460000	*	1.56899413145868e-49	6.6073211090788e-48	26.5517
chr4	46377001	46378000	*	9.36310718039183e-16	2.54152758073282e-15	-35.0125
chr4	46395001	46396000	*	7.2534886196772e-36	1.25916879051459e-34	32.4807
chr4	46423001	46424000	*	3.91844067985927e-14	8.89533644328492e-14	-26.4306
chr4	46430001	46431000	*	3.18141460675812e-15	8.14384153699179e-15	-29.4308
chr4	46682001	46683000	*	2.31447268922161e-19	9.1276030346245e-19	-29.6365
chr4	46722001	46723000	*	9.12327548888109e-18	3.0720319174506e-17	26.4151
chr4	46765001	46766000	*	6.84758208751027e-19	2.57714832928501e-18	27.5103
chr4	47005001	47006000	*	3.55759978092683e-23	2.03044029921873e-22	-28.8439
chr4	47184001	47185000	*	1.41192040677589e-20	6.30696341346608e-20	26.5735
chr4	48548001	48549000	*	3.017412634276e-07	3.01706221007341e-07	-30.0644
chr4	48674001	48675000	*	1.01214588970102e-10	1.5464793906472e-10	-28.1545
chr4	49009001	49010000	*	5.49891170133377e-26	4.13097602893315e-25	37.8856
chr4	49587001	49588000	*	1.40232414671371e-71	1.75777045747445e-69	-33.4051
chr4	55593001	55594000	*	1.30428126539976e-38	2.76811397132956e-37	30.781
chr4	56040001	56041000	*	3.20956876280459e-18	1.12930880599967e-17	-30.3263
chr4	56049001	56050000	*	1.7821935779927e-23	1.0466917360157e-22	30.3137
chr4	57813001	57814000	*	2.58227660370694e-30	2.83137339656473e-29	-26.871
chr4	59227001	59228000	*	3.59070109458129e-64	3.4361206389658e-62	-25.4748
chr4	62606001	62607000	*	2.64168627769136e-13	5.45687544225021e-13	-27.6743
chr4	63942001	63943000	*	1.43839352617041e-19	5.8028896136217e-19	-31.5088
chr4	71797001	71798000	*	3.88634431899925e-23	2.20815310519108e-22	26.8116
chr4	78981001	78982000	*	2.00284355595275e-43	5.86544544885422e-42	-26.4592
chr4	81000001	81001000	*	1.31893987137202e-11	2.23781408232791e-11	-29.5362
chr4	83266001	83267000	*	1.04335587914584e-25	7.64237399940527e-25	25.7256
chr4	83434001	83435000	*	3.14125466817187e-18	1.10629258787851e-17	-26.2221
chr4	83948001	83949000	*	1.32085827361626e-17	4.37319712639547e-17	-33.1361
chr4	93790001	93791000	*	1.41485081606937e-56	9.10239976482224e-55	-46.1527
chr4	97754001	97755000	*	3.03117865479834e-09	3.87054056744938e-09	-25.1253
chr4	98822001	98823000	*	3.1042419646463e-10	4.46502761848385e-10	27.0923
chr4	98994001	98995000	*	1.00374719111483e-20	4.54527558802065e-20	-27.5449
chr4	102792001	102793000	*	1.18548121716849e-24	7.83635634355137e-24	27.6458
chr4	104557001	104558000	*	1.75136973027446e-35	2.95386250932183e-34	27
chr4	105348001	105349000	*	1.79369035027171e-17	5.8580498447781e-17	-33.4515
chr4	105455001	105456000	*	3.61578156553435e-24	2.28220772547851e-23	-33.8786
chr4	106015001	106016000	*	2.60635686519338e-29	2.61113916230499e-28	-39.6531
chr4	106550001	106551000	*	6.31323877618377e-13	1.25134761978058e-12	25.7597
chr4	106878001	106879000	*	5.54531119080031e-15	1.38019673115255e-14	-34.223
chr4	107126001	107127000	*	2.95035641415695e-34	4.45035411784051e-33	-41.7486
chr4	107127001	107128000	*	4.35667382208286e-15	1.09786120158308e-14	38.0952
chr4	107588001	107589000	*	1.97380794538065e-25	1.40192867675388e-24	25.1991
chr4	107949001	107950000	*	2.03773067126481e-18	7.31645580429243e-18	-26.2989
chr4	108052001	108053000	*	1.52706016569638e-12	2.89544955013325e-12	-26.9439
chr4	110414001	110415000	*	2.43498638239656e-17	7.84972898640249e-17	28.4
chr4	110521001	110522000	*	9.88871533531654e-38	1.97618122662786e-36	-25.443
chr4	110526001	110527000	*	2.31856047963941e-15	6.0252104387643e-15	31.254
chr4	114862001	114863000	*	1.23735940242388e-28	1.18028344764263e-27	-42.565
chr4	115616001	115617000	*	2.29340525339304e-34	3.49294895626039e-33	30.9524
chr4	115835001	115836000	*	6.00322215716315e-14	1.33499435272383e-13	-32.7673
chr4	117380001	117381000	*	9.2375502820581e-17	2.79945995340275e-16	-26.3039
chr4	118457001	118458000	*	2.24075348755951e-24	1.44123466696255e-23	-30.4714
chr4	119359001	119360000	*	1.02153001917831e-52	5.27538235922463e-51	-28.8088
chr4	120125001	120126000	*	1.21105761125017e-29	1.24600789339948e-28	33.2769
chr4	121385001	121386000	*	7.74950867473282e-10	1.06251399028418e-09	-32.3785
chr4	123245001	123246000	*	2.47187646018138e-53	1.32257274400585e-51	34.1131
chr4	123677001	123678000	*	1.33715624380403e-30	1.50191836293801e-29	32.6087
chr4	124434001	124435000	*	1.19172973513565e-22	6.48914450450538e-22	-27.3672
chr4	124443001	124444000	*	4.59473833220888e-10	6.46846583794685e-10	31.4756
chr4	125075001	125076000	*	1.77406809054843e-24	1.1530103395997e-23	29.5633
chr4	125116001	125117000	*	6.56205775284651e-35	1.0453443741595e-33	-59.9087
chr4	125726001	125727000	*	2.60283559614726e-31	3.11347870380149e-30	35.1681
chr4	125911001	125912000	*	1.19697998682217e-19	4.87093026868773e-19	-31.6872
chr4	126279001	126280000	*	9.21135036267149e-64	8.56909104158662e-62	33.2878
chr4	126490001	126491000	*	1.12994208760653e-32	1.50900655700193e-31	-26.9207
chr4	127663001	127664000	*	9.53338015399631e-28	8.36446775431665e-27	-46.2179
chr4	128889001	128890000	*	1.58134318697059e-30	1.76137346755498e-29	-36.9604
chr4	128908001	128909000	*	7.02951729353886e-14	1.55056487250448e-13	-25.1932
chr4	128980001	128981000	*	6.92422529577865e-14	1.5283497995643e-13	-28.3578
chr4	129286001	129287000	*	4.37974940878807e-11	6.98825596523653e-11	-27.3773
chr4	129379001	129380000	*	7.09759433955029e-20	2.95398214096543e-19	32.7204
chr4	129410001	129411000	*	4.27023266229662e-17	1.34541551232034e-16	35.2417
chr4	129584001	129585000	*	3.8043864821457e-39	8.39445705829302e-38	-26.544
chr4	129585001	129586000	*	9.80059920733271e-77	1.4618168060171e-74	-38.9184
chr4	129951001	129952000	*	7.68947813145925e-22	3.87725401165001e-21	27.3343
chr4	130015001	130016000	*	2.88856322380741e-28	2.66211452324375e-27	-38.3107
chr4	130579001	130580000	*	1.43994398937558e-22	7.77764902355874e-22	28.432
chr4	130725001	130726000	*	2.13195747316368e-34	3.26007544254052e-33	-25.2
chr4	130900001	130901000	*	1.9204961218911e-34	2.95023774274242e-33	-26.4911
chr4	131771001	131772000	*	3.1093369386497e-55	1.8530328761288e-53	-26.8947
chr4	131773001	131774000	*	5.53404076633632e-27	4.52812734987425e-26	26.1152
chr4	131781001	131782000	*	3.0660865040187e-23	1.76159100204622e-22	-26.7844
chr4	132586001	132587000	*	1.29020983059915e-16	3.84927723130422e-16	-29.782
chr4	133037001	133038000	*	8.05574651128185e-17	2.45802546928964e-16	-36.0587
chr4	133462001	133463000	*	4.48805202710347e-24	2.80163777725152e-23	30.9524
chr4	134060001	134061000	*	3.68219565982486e-35	6.03502578162729e-34	-29.4102
chr4	134192001	134193000	*	4.83117180168608e-35	7.80320435184907e-34	-43.2597
chr4	134244001	134245000	*	3.47462285420305e-32	4.48374116057816e-31	-27.9612
chr4	134476001	134477000	*	2.57947816878324e-23	1.49261437093614e-22	28.8739
chr4	134495001	134496000	*	8.33904075695503e-12	1.44818008873809e-11	-28.1458
chr4	134558001	134559000	*	1.45150049421942e-41	3.73707474242553e-40	-28.3022
chr4	134597001	134598000	*	1.23849244444304e-25	8.98543061791793e-25	-48.2143
chr4	134668001	134669000	*	7.66356518668047e-60	5.9479288610956e-58	-31.0737
chr4	134937001	134938000	*	2.15917614661697e-23	1.25978203321516e-22	30.7791
chr4	135147001	135148000	*	2.89922363248376e-20	1.25536942771346e-19	-25.0731
chr4	135309001	135310000	*	9.59775940103355e-60	7.42752489210286e-58	-30.7635
chr4	135421001	135422000	*	2.06100109228261e-46	7.15558647346228e-45	-30.3222
chr4	135514001	135515000	*	6.01879333321728e-47	2.17449465824961e-45	-25.1631
chr4	136211001	136212000	*	8.94013688409346e-23	4.93777020323298e-22	-31.5027
chr4	136623001	136624000	*	2.39180165714929e-37	4.60518758438901e-36	30.5495
chr4	136830001	136831000	*	9.36322120682638e-19	3.47639684635153e-18	-29.1066
chr4	136946001	136947000	*	2.51290634349264e-20	1.09591363338756e-19	27.85
chr4	137071001	137072000	*	5.51436962960946e-24	3.41278622470816e-23	-26.9622
chr4	137706001	137707000	*	1.28598142802977e-44	4.02984603871514e-43	-32.3927
chr4	138282001	138283000	*	1.2327495368527e-22	6.69645073535609e-22	39.1095
chr4	138739001	138740000	*	1.518736200951e-29	1.54943005049651e-28	-31.331
chr4	138814001	138815000	*	2.53572076517402e-14	5.87274050797802e-14	28.4452
chr4	139100001	139101000	*	1.4209625108961e-12	2.70445783767097e-12	26.0253
chr4	139967001	139968000	*	6.12571321212704e-17	1.89513091879107e-16	-32.4557
chr4	141122001	141123000	*	5.71368094968571e-31	6.64991240349473e-30	29.4461
chr4	141318001	141319000	*	3.45432101981948e-13	7.04503613068867e-13	-32.2919
chr4	141324001	141325000	*	1.97759847572647e-30	2.18813518217984e-29	34.9562
chr4	141351001	141352000	*	3.07592569155291e-32	3.98079638096009e-31	-26.8026
chr4	141477001	141478000	*	7.00612459366105e-88	1.50851461965164e-85	-42.0183
chr4	141677001	141678000	*	6.15390303261153e-26	4.61005711170956e-25	-32.1492
chr4	141747001	141748000	*	5.80966836128873e-21	2.69151047619053e-20	-38.53
chr4	142095001	142096000	*	8.55890204806476e-26	6.31775673889193e-25	-27.3479
chr4	142572001	142573000	*	1.09302992853957e-54	6.2758485279601e-53	32.5471
chr4	143460001	143461000	*	7.64299455079392e-62	6.49871144878967e-60	-26.8535
chr4	148410001	148411000	*	1.45275517884706e-16	4.31062055757838e-16	-25.5717
chr4	148637001	148638000	*	2.14200447876898e-18	7.67536722783041e-18	-31.9306
chr4	149097001	149098000	*	2.95159414692246e-42	7.93598328175832e-41	29.4935
chr4	149938001	149939000	*	1.55312328893697e-71	1.93769541169102e-69	69.1516
chr4	151306001	151307000	*	2.07755972978242e-29	2.10108171859631e-28	31.2344
chr4	151415001	151416000	*	5.80488789780006e-24	3.57930982981643e-23	30.4432
chr4	151611001	151612000	*	3.71539721702607e-08	4.14772599952882e-08	-28.2254
chr4	151656001	151657000	*	3.68435241076106e-20	1.57843634239571e-19	25.3264
chr4	151715001	151716000	*	1.83911464785964e-29	1.86700898152275e-28	27.4194
chr4	151894001	151895000	*	2.39577566561336e-23	1.39113902780925e-22	-27.2152
chr4	152385001	152386000	*	4.38699665334807e-26	3.32372248912501e-25	-25.7638
chr4	152559001	152560000	*	7.59540598826265e-16	2.08630635049279e-15	25.449
chr4	153205001	153206000	*	1.05722891346259e-14	2.55008112473922e-14	-27.4861
chr4	153940001	153941000	*	7.19106185056525e-34	1.05167886288169e-32	-32.7001
chr4	154347001	154348000	*	6.00084466447856e-25	4.07777921992842e-24	-29.2759
chr4	154359001	154360000	*	3.97159063825183e-20	1.69496638874543e-19	-32.6531
chr4	154421001	154422000	*	8.37887614101861e-51	3.79807755072888e-49	-46.5864
chr4	154471001	154472000	*	7.7121803445864e-16	2.11663984387333e-15	-30.9657
chr4	154550001	154551000	*	1.40300781597267e-19	5.66526980651743e-19	-25.1082
chr4	155610001	155611000	*	6.0385244452631e-11	9.48029837775583e-11	-28.0916
chr5	8034001	8035000	*	1.28533199086028e-17	4.26032886312407e-17	-32.1882
chr5	10778001	10779000	*	3.56126093604768e-17	1.13152143291932e-16	-26.6449
chr5	13243001	13244000	*	1.33098328719788e-25	9.63029494366938e-25	26.1307
chr5	13791001	13792000	*	3.26920323868932e-17	1.04182534074024e-16	-34.6667
chr5	16930001	16931000	*	1.80620245122336e-18	6.52640638794432e-18	-30.4557
chr5	27966001	27967000	*	7.46344052210612e-27	6.01465875692215e-26	-51.4227
chr5	28113001	28114000	*	7.80109337752611e-38	1.56955994044717e-36	-27.3556
chr5	30436001	30437000	*	1.53479137808708e-21	7.5104911976017e-21	-31.6812
chr5	31645001	31646000	*	2.05454161656685e-33	2.90848351491315e-32	-25.5965
chr5	31784001	31785000	*	1.18874355254641e-14	2.85158526813392e-14	-27.3216
chr5	32987001	32988000	*	1.30930553159346e-24	8.61434601649335e-24	-51.1318
chr5	33502001	33503000	*	7.47490943218945e-22	3.77119901528098e-21	-29.726
chr5	33512001	33513000	*	2.29468548891545e-19	9.0509050202601e-19	-43.2327
chr5	35018001	35019000	*	4.76513054436701e-34	7.0406053723153e-33	-39.4948
chr5	35056001	35057000	*	3.18150680081884e-34	4.78550584285854e-33	45.6257
chr5	36774001	36775000	*	3.58755271090641e-58	2.57483084541475e-56	-37.6388
chr5	37036001	37037000	*	6.34305765168131e-12	1.11835604258962e-11	-27.5144
chr5	37507001	37508000	*	6.52614934678069e-27	5.30414009749447e-26	-25.9466
chr5	37796001	37797000	*	4.04059989103709e-74	5.53228555637931e-72	41.7763
chr5	41737001	41738000	*	1.03831552964631e-12	2.00476435100307e-12	-27.1792
chr5	45494001	45495000	*	5.03886255622044e-14	1.12928802495185e-13	-25.4808
chr5	49019001	49020000	*	3.47800903687701e-18	1.21942235011865e-17	-32.0084
chr5	52534001	52535000	*	1.06054256214541e-23	6.38163595699999e-23	28.7178
chr5	53587001	53588000	*	1.66704152864567e-19	6.68090263963937e-19	26.6881
chr5	57720001	57721000	*	6.97556172598426e-34	1.0216117274814e-32	-30.4618
chr5	58807001	58808000	*	8.92897528507062e-22	4.47351865677248e-21	-42.0324
chr5	59273001	59274000	*	4.43691703389962e-22	2.28730005278764e-21	-40.0132
chr5	60752001	60753000	*	1.49050036163367e-39	3.39545380543219e-38	-27.4105
chr5	61722001	61723000	*	7.14711498957892e-16	1.96863820464212e-15	-25.0214
chr5	63826001	63827000	*	6.29016910465508e-21	2.90655225951142e-20	32.5878
chr5	64101001	64102000	*	3.97117367920276e-14	9.00662291304623e-14	31.0734
chr5	64278001	64279000	*	8.50617725153951e-51	3.84924690218696e-49	-58.0352
chr5	65339001	65340000	*	1.47086522546688e-19	5.92672533692956e-19	-43.3392
chr5	66000001	66001000	*	8.29067087640392e-35	1.31054934450921e-33	-38.9205
chr5	66023001	66024000	*	4.40649973845916e-28	3.98269097549552e-27	-35.6631
chr5	66800001	66801000	*	1.18086796986352e-19	4.81341597676233e-19	28.5383
chr5	66861001	66862000	*	3.75203589715169e-13	7.62310535153551e-13	-26.3137
chr5	67178001	67179000	*	9.07780002598963e-30	9.47487357093042e-29	-33.5656
chr5	67303001	67304000	*	2.00995604327969e-13	4.21386834500681e-13	-25.0695
chr5	67466001	67467000	*	2.63960138363044e-91	6.58639726309783e-89	-33.6872
chr5	72043001	72044000	*	2.19284950712098e-43	6.37763262425631e-42	-25.936
chr5	72502001	72503000	*	3.4954464909666e-07	3.46596497017434e-07	25.9772
chr5	73854001	73855000	*	5.50127390632058e-13	1.09798875936773e-12	29.1328
chr5	74188001	74189000	*	2.74786368143237e-25	1.92862604806979e-24	-30.8408
chr5	74584001	74585000	*	4.33236583397523e-07	4.24046187678594e-07	-26.6038
chr5	74974001	74975000	*	4.32264346120853e-19	1.65961779033871e-18	-29.4652
chr5	75546001	75547000	*	1.94113274621485e-18	6.9940765340318e-18	28.3757
chr5	75597001	75598000	*	2.26625137306395e-35	3.78875494647178e-34	31.9442
chr5	77054001	77055000	*	2.34222712266624e-43	6.79727014776825e-42	32.1085
chr5	77260001	77261000	*	8.86074749916668e-24	5.36931916602932e-23	30.6463
chr5	77478001	77479000	*	1.67695209518257e-57	1.1334879645615e-55	-27.3222
chr5	77703001	77704000	*	6.87744412258206e-26	5.12619167888033e-25	-26.3436
chr5	78190001	78191000	*	3.04030686473606e-23	1.74790796468313e-22	-29.9655
chr5	79984001	79985000	*	4.00536400672907e-11	6.41543038175275e-11	-26.8661
chr5	92761001	92762000	*	2.13686970523889e-18	7.66005215020791e-18	-30.3833
chr5	92808001	92809000	*	7.95755065899682e-37	1.47661489328901e-35	-41.4992
chr5	96266001	96267000	*	1.09458028962154e-16	3.29359727137833e-16	-30.8743
chr5	97996001	97997000	*	3.4003784199275e-16	9.70873275169253e-16	-28.533
chr5	98302001	98303000	*	1.90369515861037e-36	3.43887447545995e-35	26.3158
chr5	98811001	98812000	*	3.62036975144431e-37	6.8846072863175e-36	-37.535
chr5	99239001	99240000	*	1.985800861012e-25	1.41007171814399e-24	-42.4715
chr5	99641001	99642000	*	8.06016295905976e-11	1.24723239066919e-10	-27.7848
chr5	99718001	99719000	*	1.45599545066044e-18	5.30703122089934e-18	-29.7169
chr5	103144001	103145000	*	1.11068278160636e-17	3.69981377366543e-17	-27.3449
chr5	104396001	104397000	*	2.81609757076019e-22	1.47799435533236e-21	-28.6763
chr5	105866001	105867000	*	3.34751453405027e-33	4.66953774356463e-32	-26.4482
chr5	105986001	105987000	*	7.56717746824353e-25	5.10061365471532e-24	-41.5915
chr5	107261001	107262000	*	4.12183474670353e-15	1.04113954167733e-14	-28.8982
chr5	111398001	111399000	*	3.93896502917557e-11	6.31438183360572e-11	28.4131
chr5	111571001	111572000	*	2.8761349793508e-27	2.41628814647585e-26	45.4023
chr5	111628001	111629000	*	2.2883756692875e-29	2.30555135265093e-28	-53.9212
chr5	111834001	111835000	*	1.96364665815889e-13	4.11904492285017e-13	30.3722
chr5	112137001	112138000	*	1.95234209355029e-15	5.11836059990448e-15	28.4848
chr5	112605001	112606000	*	2.33712062166122e-08	2.67944406473348e-08	27.2874
chr5	112700001	112701000	*	7.88448824737494e-24	4.80390587183272e-23	-43.8665
chr5	113196001	113197000	*	6.80103978457557e-62	5.81988058444449e-60	-44.4063
chr5	113219001	113220000	*	1.53506221377836e-13	3.25816606955078e-13	27.2552
chr5	113366001	113367000	*	4.20551493375853e-56	2.64194396275132e-54	-25.164
chr5	113517001	113518000	*	1.51148949870085e-14	3.58584551715898e-14	-38.5457
chr5	114232001	114233000	*	6.93620075627612e-20	2.88996447199559e-19	-27.2718
chr5	114281001	114282000	*	1.17747220743231e-21	5.82710130299328e-21	31.6212
chr5	114895001	114896000	*	3.00965672854525e-16	8.64864072647721e-16	-25.4784
chr5	114940001	114941000	*	7.72023107189474e-22	3.89202548276431e-21	25.4851
chr5	115128001	115129000	*	2.8431888635131e-35	4.70905783350758e-34	-27.8761
chr5	115457001	115458000	*	4.02170683940412e-24	2.52587966766024e-23	-25.892
chr5	115623001	115624000	*	3.03589046654874e-37	5.80207107450125e-36	-31.4684
chr5	116178001	116179000	*	4.80522194269653e-34	7.09591456151002e-33	-31.8233
chr5	116648001	116649000	*	4.93524142190397e-29	4.85145479433652e-28	26.1617
chr5	117075001	117076000	*	3.58461902122882e-40	8.54512331830886e-39	30.7763
chr5	117268001	117269000	*	4.60219705768133e-32	5.87069251670541e-31	41.0612
chr5	117410001	117411000	*	3.49213260601936e-13	7.11508666876098e-13	-25.8632
chr5	117907001	117908000	*	1.58981678947105e-43	4.70580464240945e-42	38.0764
chr5	119407001	119408000	*	4.8902697733289e-32	6.23221091701503e-31	46.2725
chr5	120497001	120498000	*	1.44835375519788e-25	1.04342824100564e-24	-27.3994
chr5	121541001	121542000	*	4.91549365133808e-17	1.53872984502949e-16	30.4046
chr5	122192001	122193000	*	3.16079534109907e-29	3.15357830866023e-28	35.0306
chr5	122234001	122235000	*	4.74258974372103e-15	1.19027941829422e-14	-33.1048
chr5	122341001	122342000	*	6.82071248698458e-12	1.19688145730624e-11	29.9775
chr5	122433001	122434000	*	3.05329048016874e-16	8.76459457228745e-16	-29.1397
chr5	122529001	122530000	*	1.15114730826814e-39	2.64204257316979e-38	-26.2563
chr5	122714001	122715000	*	1.75055701674398e-19	7.00089049821849e-19	-26.1134
chr5	122754001	122755000	*	1.77040063344008e-18	6.40397611216229e-18	-37.5133
chr5	123600001	123601000	*	4.25979568871083e-48	1.63642956561868e-46	-34.2867
chr5	123700001	123701000	*	1.29180045820131e-27	1.11761665420033e-26	-25.054
chr5	124049001	124050000	*	1.19813415039483e-42	3.30463457208059e-41	44.9269
chr5	124084001	124085000	*	5.88028328060947e-39	1.27743766754259e-37	36.8542
chr5	125185001	125186000	*	2.8046029099889e-25	1.96689807724115e-24	-34.4096
chr5	125200001	125201000	*	1.51120556612741e-53	8.2007164152457e-52	-34.0906
chr5	127259001	127260000	*	1.15589011131476e-75	1.67722789812043e-73	41.4981
chr5	128433001	128434000	*	5.06423982832651e-31	5.93024682618917e-30	-31.503
chr5	128924001	128925000	*	4.41443323839635e-54	2.4605533847515e-52	46.1841
chr5	128947001	128948000	*	6.02640786382589e-30	6.4154088846978e-29	31.5059
chr5	129577001	129578000	*	7.74721327125606e-25	5.2153823646614e-24	-32.6923
chr5	131427001	131428000	*	2.08926733171557e-21	1.01016185172709e-20	-39.5786
chr5	133174001	133175000	*	4.30996696583979e-46	1.47150092929358e-44	33.0072
chr5	134554001	134555000	*	1.6144375312001e-26	1.26366768018216e-25	31.0428
chr5	135035001	135036000	*	1.11258215479041e-10	1.69055367188626e-10	25.7645
chr5	136043001	136044000	*	1.32941393001576e-33	1.91135639382097e-32	35.6831
chr5	136267001	136268000	*	1.54654158534411e-18	5.62547105868946e-18	-39.3805
chr5	136713001	136714000	*	1.50052495505169e-24	9.80718830030548e-24	32.8609
chr5	136847001	136848000	*	2.27066919535801e-27	1.92458309480441e-26	35.0794
chr5	137584001	137585000	*	8.54691493712685e-115	3.80322030969349e-112	40.2116
chr5	138898001	138899000	*	7.13296956221653e-21	3.2761471501745e-20	-43.0789
chr5	139738001	139739000	*	6.66608171238167e-20	2.78263042991388e-19	-33.7596
chr5	142180001	142181000	*	4.06111739063505e-24	2.54943247116594e-23	-34.5124
chr5	142548001	142549000	*	1.51016274122117e-26	1.18552433067254e-25	-33.7917
chr5	142786001	142787000	*	2.5830114155079e-09	3.32723311971832e-09	-25.3866
chr5	142806001	142807000	*	1.9178722941968e-27	1.63333584236958e-26	-27.7749
chr5	142834001	142835000	*	2.47238587721015e-07	2.49876900479565e-07	-28.7798
chr5	143240001	143241000	*	5.33380023654987e-56	3.33504903390971e-54	-29.6461
chr5	144441001	144442000	*	2.29059280344624e-38	4.80033798164842e-37	-41.5095
chr5	144710001	144711000	*	2.75191034589742e-17	8.82134426154079e-17	27.7955
chr5	146380001	146381000	*	1.69620735619821e-25	1.21445076076856e-24	-26.7677
chr5	147580001	147581000	*	7.93610282235533e-26	5.88733558287074e-25	-31.7881
chr5	147645001	147646000	*	9.54381688107021e-31	1.08753479678099e-29	-37.6706
chr5	147646001	147647000	*	1.24276335406031e-140	9.48011807382983e-138	-31.6025
chr5	147836001	147837000	*	1.35643045995942e-18	4.95759066903202e-18	-32.3481
chr5	148703001	148704000	*	5.30747493772512e-30	5.67353591640313e-29	-29.1021
chr5	148741001	148742000	*	5.69138484310007e-16	1.58466689997467e-15	-26.2884
chr5	149070001	149071000	*	6.2072354595274e-11	9.72572491434516e-11	-26.5608
chr5	149515001	149516000	*	8.10813357747468e-18	2.74509560463613e-17	26.5823
chr5	149767001	149768000	*	1.83553588321303e-50	8.06032683194734e-49	-27.0986
chr5	150294001	150295000	*	2.91654273721777e-18	1.03068802039313e-17	33.4375
chr5	151305001	151306000	*	8.68851856451188e-11	1.33880002034839e-10	-27.5181
chr6	5132001	5133000	*	8.6026386816782e-30	9.02124827999704e-29	-35.0365
chr6	6162001	6163000	*	1.888635996686e-34	2.90463719494279e-33	25.5883
chr6	7841001	7842000	*	2.83391449748467e-22	1.48619911440491e-21	-37.706
chr6	9248001	9249000	*	5.99748481399405e-19	2.27065004597675e-18	-25.3657
chr6	11469001	11470000	*	8.28684268962342e-21	3.78204403274255e-20	-25.9091
chr6	18542001	18543000	*	1.05787396978411e-21	5.25764524633458e-21	-31.0121
chr6	20710001	20711000	*	7.44267117336981e-12	1.30012513656657e-11	-29.2404
chr6	21377001	21378000	*	6.79380612039701e-17	2.09115913494856e-16	-42.0985
chr6	28137001	28138000	*	3.53098131641086e-20	1.5141874960179e-19	-29.7537
chr6	28426001	28427000	*	2.29192634570303e-35	3.82928097598333e-34	-26.3956
chr6	28871001	28872000	*	2.36187969777532e-18	8.42479458613182e-18	-27.7665
chr6	29493001	29494000	*	7.64575002916291e-39	1.64756341994058e-37	36.9577
chr6	31098001	31099000	*	2.21300099875625e-29	2.23298148640736e-28	27.4303
chr6	31502001	31503000	*	6.47924051558385e-21	2.99081237995911e-20	26.9142
chr6	31527001	31528000	*	2.27272101365989e-21	1.09489622475508e-20	-35.9633
chr6	34102001	34103000	*	5.02181915820222e-46	1.70581478944505e-44	-48.6631
chr6	34755001	34756000	*	3.98301474436837e-29	3.94590383432911e-28	-35.378
chr6	36735001	36736000	*	7.4998096588774e-21	3.43576974134929e-20	33.4671
chr6	37293001	37294000	*	6.489212197997e-31	7.51647813441834e-30	-33.4513
chr6	38201001	38202000	*	9.60092381526963e-66	9.78374408983206e-64	26.4311
chr6	39400001	39401000	*	6.90982349730285e-12	1.21148331752377e-11	-26.3366
chr6	40560001	40561000	*	1.57462454802858e-18	5.72294333716723e-18	-28.7021
chr6	47323001	47324000	*	9.26739000843548e-22	4.63610848295332e-21	33.9102
chr6	50456001	50457000	*	1.86309414360108e-18	6.72378512417919e-18	-25.305
chr6	51353001	51354000	*	7.68871315099394e-16	2.11063310488069e-15	-29.4581
chr6	51380001	51381000	*	6.42210401959262e-43	1.8067766756768e-41	-40.042
chr6	52298001	52299000	*	1.68342499123464e-16	4.95978744185007e-16	-39.4414
chr6	53864001	53865000	*	1.03526111795902e-14	2.5000300304412e-14	-27.9987
chr6	54038001	54039000	*	4.54627554144506e-23	2.57053264424588e-22	43.9894
chr6	54071001	54072000	*	7.31371887834199e-13	1.43886405993199e-12	-25.3786
chr6	54126001	54127000	*	1.24477669755543e-17	4.13154740340783e-17	-31.3122
chr6	54333001	54334000	*	4.762883615079e-40	1.1273381962734e-38	47.9764
chr6	61017001	61018000	*	1.03896560888228e-40	2.5714013504039e-39	52.762
chr6	61311001	61312000	*	3.7209864931559e-15	9.44625297361871e-15	-28.9938
chr6	65621001	65622000	*	3.58432500948729e-23	2.04463908295945e-22	33.7777
chr6	66734001	66735000	*	1.25968547700295e-13	2.70138275578672e-13	-29.1222
chr6	72679001	72680000	*	1.78732838695695e-24	1.16021638864923e-23	-27.1605
chr6	72690001	72691000	*	3.6183391636331e-18	1.26629534461969e-17	25.2393
chr6	73723001	73724000	*	3.16610427247325e-10	4.54935138917449e-10	-27.0646
chr6	80809001	80810000	*	2.88385314291519e-16	8.29695083668054e-16	-41.6723
chr6	83160001	83161000	*	4.26527461827313e-17	1.344170635003e-16	-28.1059
chr6	86304001	86305000	*	5.76858291884051e-70	6.8756612796866e-68	-65.4125
chr6	87176001	87177000	*	8.7689772319888e-15	2.13653985546262e-14	25.6531
chr6	90996001	90997000	*	7.83443643953514e-30	8.25457092114968e-29	-27.8689
chr6	91851001	91852000	*	9.98146861729954e-16	2.70086371120024e-15	26.6315
chr6	92407001	92408000	*	7.74180436467237e-26	5.74639012321232e-25	-26.2295
chr6	98347001	98348000	*	1.08301053788086e-21	5.37756908236513e-21	-26.2858
chr6	99079001	99080000	*	1.56684731562816e-13	3.32087784492742e-13	-30.0366
chr6	100883001	100884000	*	1.30876979646211e-23	7.79275481640781e-23	29.0674
chr6	112366001	112367000	*	7.52290291020863e-14	1.65406592201662e-13	-25.6462
chr6	112720001	112721000	*	1.47175199417644e-45	4.88733306351981e-44	-57.2527
chr6	114576001	114577000	*	6.66418695039294e-14	1.4728291694591e-13	-26.4552
chr6	114633001	114634000	*	7.04423564702451e-13	1.3889176279518e-12	30.5835
chr6	116147001	116148000	*	7.39237847147412e-28	6.5527345984393e-27	-27.0348
chr6	118143001	118144000	*	2.48470818763001e-16	7.1943360721081e-16	43.2052
chr6	118595001	118596000	*	1.18168367996802e-23	7.07549971058048e-23	27.6676
chr6	120865001	120866000	*	2.52167513195028e-14	5.84122415697388e-14	-28.5829
chr6	122554001	122555000	*	7.38455302978411e-22	3.72913628575296e-21	-29.9773
chr6	122724001	122725000	*	3.0127155311636e-22	1.57625294242283e-21	33.239
chr6	123929001	123930000	*	3.22523065859047e-16	9.22839005174501e-16	-33.3087
chr6	124406001	124407000	*	5.49226002507372e-69	6.26655109554289e-67	-32.9099
chr6	125087001	125088000	*	1.55527503158922e-18	5.6559962363523e-18	-32.6564
chr6	125713001	125714000	*	3.20413040044882e-26	2.44698952837665e-25	-39.6977
chr6	125747001	125748000	*	1.11459601840737e-18	4.10801856847075e-18	-34.3501
chr6	127337001	127338000	*	3.35657184143701e-45	1.08890367614661e-43	-30.6772
chr6	127356001	127357000	*	2.56965225092699e-38	5.36410366588479e-37	32.0396
chr6	127711001	127712000	*	3.59590307289022e-16	1.02319783566624e-15	26.0355
chr6	134182001	134183000	*	2.63539695734106e-57	1.75905492905841e-55	-29.1472
chr6	135230001	135231000	*	2.53202264356873e-34	3.84540482370754e-33	45.4119
chr6	136659001	136660000	*	1.04260891629454e-55	6.38452067479725e-54	-47.6309
chr6	140051001	140052000	*	1.27372261440463e-19	5.16745045177621e-19	34.2069
chr6	143406001	143407000	*	7.17056061598053e-11	1.11510518197694e-10	26.0458
chr6	143407001	143408000	*	4.29039727296178e-21	2.01145823340028e-20	-25.7795
chr6	144780001	144781000	*	7.69673242178856e-64	7.18511473711936e-62	-42.2984
chr6	144997001	144998000	*	3.3644732689588e-17	1.07103531611001e-16	-25.8839
chr6	145047001	145048000	*	4.36098248529138e-35	7.08663608469345e-34	31.599
chr6	145832001	145833000	*	1.04530938078024e-42	2.89809029809402e-41	-39.1111
chr6	146409001	146410000	*	3.21145069855857e-36	5.68959507709727e-35	33.8676
chr7	3348001	3349000	*	2.19065525207183e-37	4.23826690556215e-36	-27.2916
chr7	4567001	4568000	*	7.1307209248034e-17	2.19031750686247e-16	-28.5366
chr7	4921001	4922000	*	1.2702565944175e-57	8.67377301933655e-56	34.0503
chr7	10624001	10625000	*	1.99007395850926e-24	1.286508077498e-23	-43.534
chr7	10940001	10941000	*	1.82628349719606e-101	6.09496982731964e-99	-29.1261
chr7	16178001	16179000	*	1.085048050546e-36	1.99515070941559e-35	-35.5309
chr7	16322001	16323000	*	4.01600811910408e-26	3.04437805549614e-25	-30.9982
chr7	19437001	19438000	*	3.97797030277801e-16	1.12567490512653e-15	30.2925
chr7	19456001	19457000	*	6.79566710720162e-39	1.4738978851678e-37	-25.6704
chr7	19519001	19520000	*	2.49036591441267e-18	8.86061140682189e-18	-32.9825
chr7	19844001	19845000	*	8.1886107518589e-26	6.06286442960294e-25	-41.7425
chr7	19949001	19950000	*	2.01770032509941e-11	3.35014783406192e-11	28.8966
chr7	24452001	24453000	*	4.78415153613697e-21	2.23485291485116e-20	-36.5866
chr7	24623001	24624000	*	1.52812185257457e-14	3.6227287325649e-14	25.3459
chr7	24994001	24995000	*	6.84048851248669e-142	5.37157387754256e-139	-41.1994
chr7	25159001	25160000	*	4.50506055215977e-10	6.34723781664869e-10	-25.1615
chr7	27384001	27385000	*	3.21449235838391e-21	1.52304182396263e-20	45.2308
chr7	28089001	28090000	*	4.05613325042404e-29	4.01387294079475e-28	34.8592
chr7	28090001	28091000	*	8.51228031880549e-14	1.85980779382564e-13	-27.1591
chr7	28259001	28260000	*	2.71121311632192e-43	7.8340265295204e-42	26.2953
chr7	28442001	28443000	*	4.00109292277131e-15	1.01178988249925e-14	32.2222
chr7	28838001	28839000	*	5.08949726681695e-56	3.18976463465054e-54	-34.6443
chr7	29140001	29141000	*	5.436987981795e-31	6.34447521570104e-30	31.5676
chr7	30252001	30253000	*	6.64503129042221e-28	5.91975372731735e-27	-32.5757
chr7	30916001	30917000	*	8.36270471502842e-26	6.17976774062819e-25	31.823
chr7	34169001	34170000	*	5.70092604480194e-19	2.1623589802394e-18	-27.0205
chr7	36043001	36044000	*	3.72143005829215e-12	6.75859364834476e-12	-31.1564
chr7	36462001	36463000	*	1.1945674666684e-10	1.80802925902489e-10	-28.877
chr7	36842001	36843000	*	4.14615471679032e-18	1.44156486495739e-17	-25.3457
chr7	37392001	37393000	*	1.69829551067507e-38	3.58439686122629e-37	-28.2725
chr7	42878001	42879000	*	1.41620490490158e-21	6.96209016847116e-21	29.9966
chr7	43681001	43682000	*	2.01903802491468e-27	1.71511588558582e-26	-29.8532
chr7	44374001	44375000	*	3.42656862072827e-14	7.82329480817357e-14	30.8419
chr7	44650001	44651000	*	1.62837816246126e-39	3.69065399634215e-38	-35.9581
chr7	44902001	44903000	*	1.14250410168235e-16	3.42891205107491e-16	26.887
chr7	45116001	45117000	*	7.78273788942851e-25	5.23533718253242e-24	-35.5513
chr7	45205001	45206000	*	1.07763711979979e-50	4.83558396794965e-49	-31.1222
chr7	49270001	49271000	*	1.60236503717472e-17	5.25634381035429e-17	-29.9764
chr7	49717001	49718000	*	7.25425800809378e-52	3.54078065456604e-50	-26.8505
chr7	50730001	50731000	*	1.25973628118742e-28	1.20077014371061e-27	-34.9949
chr7	51580001	51581000	*	9.11427385656356e-16	2.47675396501443e-15	-31.7584
chr7	55741001	55742000	*	1.18639336307165e-19	4.83372448694286e-19	-43.3448
chr7	57310001	57311000	*	8.05657974506421e-17	2.45802546928964e-16	25.4936
chr7	63164001	63165000	*	7.0788061318086e-29	6.88511219971715e-28	-29.8915
chr7	63531001	63532000	*	6.87783112615904e-21	3.16440666046707e-20	-48.7126
chr7	63908001	63909000	*	1.94783722462388e-23	1.14013001732931e-22	-41.3497
chr7	64592001	64593000	*	4.37797777913799e-19	1.67869002592601e-18	28.1558
chr7	64753001	64754000	*	8.13093817450235e-13	1.58979931903444e-12	-28.7404
chr7	64805001	64806000	*	2.94909323896836e-64	2.83228570140326e-62	-35.0904
chr7	65819001	65820000	*	4.46219484165084e-24	2.78810412708833e-23	46.8816
chr7	66974001	66975000	*	3.53820639153595e-21	1.67226438401546e-20	-38.3977
chr7	67445001	67446000	*	2.06237409436786e-07	2.10425238894434e-07	31.593
chr7	68355001	68356000	*	2.73179344237702e-34	4.13234431610723e-33	-25.7721
chr7	68378001	68379000	*	1.79478560248564e-15	4.72432214426593e-15	-31.6709
chr7	68634001	68635000	*	3.69558908620188e-16	1.05021990123127e-15	40.3925
chr7	68844001	68845000	*	9.9279091750297e-21	4.4987142607775e-20	-34.5427
chr7	70497001	70498000	*	2.16640538479465e-31	2.61959413676656e-30	-25.1784
chr7	73333001	73334000	*	2.04384532137681e-41	5.23689249389801e-40	28.7979
chr7	73777001	73778000	*	2.15205582356831e-33	3.04330090328783e-32	-62.7002
chr7	79497001	79498000	*	8.6998908705917e-58	6.04889342648626e-56	51.0359
chr7	79598001	79599000	*	2.65898076269359e-11	4.34892543489591e-11	25.1024
chr7	80092001	80093000	*	4.67828392721361e-20	1.98041905848651e-19	-31.3152
chr7	80160001	80161000	*	8.22401757680686e-29	7.94975432926577e-28	-35.9184
chr7	80381001	80382000	*	8.12172120905943e-51	3.68777235008161e-49	-29.2279
chr7	80390001	80391000	*	2.56808790733815e-93	6.59279996492332e-91	-39.0855
chr7	81951001	81952000	*	6.46576685299499e-19	2.4392942786541e-18	32.5243
chr7	82844001	82845000	*	6.93618507850348e-62	5.91656564812171e-60	-35.5492
chr7	87762001	87763000	*	1.57101130973979e-13	3.32864631939781e-13	-26.1914
chr7	90536001	90537000	*	4.09802802777629e-44	1.25043241567285e-42	-44.3878
chr7	95822001	95823000	*	2.052280891111e-27	1.74280026115371e-26	26.9469
chr7	98124001	98125000	*	3.86041797330635e-20	1.65040408159768e-19	-32.141
chr7	98685001	98686000	*	1.10816476473961e-34	1.73123341825325e-33	-30.0238
chr7	98871001	98872000	*	9.9943765842723e-81	1.63704816497238e-78	-40.4979
chr7	99614001	99615000	*	2.19153405973138e-26	1.69894153582147e-25	-28.0718
chr7	100938001	100939000	*	2.85851966735228e-51	1.32729265842223e-49	-28.6617
chr7	102019001	102020000	*	5.28761147492378e-27	4.33845742676156e-26	37.016
chr7	104823001	104824000	*	4.81956665535591e-22	2.47503603205295e-21	31.4517
chr7	105219001	105220000	*	5.03547853860854e-12	8.9873476080028e-12	29.0333
chr7	109686001	109687000	*	2.4733342619404e-94	6.4740491791964e-92	-29.1554
chr7	110179001	110180000	*	1.47110729145129e-13	3.12664742698313e-13	-26.1333
chr7	110186001	110187000	*	4.8734386185393e-39	1.06652004434307e-37	-35.0402
chr7	110795001	110796000	*	2.30698228131663e-30	2.53995409898389e-29	-37.1649
chr7	110880001	110881000	*	9.94471018893727e-11	1.52095327271728e-10	28.4259
chr7	111643001	111644000	*	1.5370148761629e-56	9.84091245195334e-55	-37.2273
chr7	112510001	112511000	*	1.07855186547176e-27	9.40435901750418e-27	29.6504
chr7	112687001	112688000	*	1.06090953587442e-29	1.09829843100938e-28	51.2713
chr7	113183001	113184000	*	4.2457186345859e-20	1.80762259550855e-19	31.5555
chr7	113296001	113297000	*	6.74990920355634e-20	2.81542171561851e-19	-33.109
chr7	116640001	116641000	*	1.02352197037574e-29	1.06165150353552e-28	-31.8887
chr7	117123001	117124000	*	7.48169379002072e-37	1.39492309199105e-35	-27.0571
chr7	120851001	120852000	*	3.67558606973701e-17	1.16562657328173e-16	39.9651
chr7	120912001	120913000	*	3.49261127737411e-26	2.66045294452478e-25	29.331
chr7	121533001	121534000	*	2.10916354075559e-61	1.75427863949568e-59	-40.6518
chr7	121870001	121871000	*	5.0832023284754e-55	2.95677354059225e-53	-38.7814
chr7	122577001	122578000	*	1.08379705995271e-11	1.85738418571327e-11	32.3587
chr7	123069001	123070000	*	2.49295824377976e-49	1.04161565472163e-47	-35.8023
chr7	124303001	124304000	*	2.66782025510809e-26	2.04913301249533e-25	-42.6102
chr7	124962001	124963000	*	2.07100983136176e-17	6.71855191915133e-17	-30.7287
chr7	126002001	126003000	*	1.38725472739685e-36	2.5282029924934e-35	27.1939
chr7	127106001	127107000	*	3.10413256069149e-24	1.97185157480749e-23	30.3677
chr7	127120001	127121000	*	1.15166541235713e-08	1.37005741276493e-08	25.5076
chr7	127691001	127692000	*	6.55346033667446e-48	2.4818464618891e-46	-26.0505
chr7	127820001	127821000	*	7.69517940670703e-16	2.11219099094091e-15	-29.8249
chr7	127824001	127825000	*	3.08156923332912e-25	2.15434683663354e-24	-37.2905
chr7	129368001	129369000	*	2.95102559553663e-13	6.06536830576128e-13	-32.1069
chr7	129406001	129407000	*	1.5088971613619e-42	4.12342813688298e-41	-30.6803
chr7	130233001	130234000	*	8.36072033725602e-23	4.62540463670106e-22	-38.559
chr7	131680001	131681000	*	1.34898211699564e-30	1.51392758641643e-29	-30.4086
chr7	133091001	133092000	*	3.03604038156296e-30	3.30987894963675e-29	30.1095
chr7	133433001	133434000	*	9.06804248348756e-32	1.12870279861421e-30	26.1667
chr7	134099001	134100000	*	2.34804847349533e-15	6.09768592717035e-15	28.9802
chr7	134679001	134680000	*	4.10777642333257e-20	1.75112737984425e-19	35.046
chr7	135483001	135484000	*	4.59752887292421e-25	3.15793565683941e-24	32.3044
chr7	135489001	135490000	*	3.58447363736491e-22	1.86407283942271e-21	-36.326
chr7	136377001	136378000	*	4.7589224725584e-13	9.5654588869681e-13	-26.3899
chr7	136378001	136379000	*	5.33505302753115e-13	1.06672689199288e-12	-29.4373
chr7	137245001	137246000	*	2.08517816490711e-44	6.46596529625993e-43	27.0148
chr7	138071001	138072000	*	5.54049777315186e-23	3.1109398611807e-22	-30.4992
chr7	138244001	138245000	*	2.71866347237185e-36	4.85520544724978e-35	36.0439
chr7	141306001	141307000	*	4.36903566778634e-20	1.85686790795119e-19	-28.8842
chr7	145131001	145132000	*	1.55673281398225e-50	6.91564927700056e-49	39.6645
chr7	145182001	145183000	*	2.26428093463403e-26	1.75431828086327e-25	-32.1416
chr8	3713001	3714000	*	4.64275260338243e-08	5.12470575462206e-08	27.5
chr8	4368001	4369000	*	1.5010520786058e-11	2.53231630388438e-11	-29.91
chr8	4496001	4497000	*	1.12547663974987e-26	8.95114302060554e-26	-48.5824
chr8	8941001	8942000	*	1.6562140796062e-37	3.23949394996737e-36	-28.2609
chr8	9388001	9389000	*	1.28011147723163e-48	5.13176682078346e-47	-44.697
chr8	12204001	12205000	*	5.03048169918648e-64	4.7735906931752e-62	-31.6157
chr8	12405001	12406000	*	7.85769626758561e-30	8.27581218704438e-29	-28.2846
chr8	12432001	12433000	*	1.51993208426311e-35	2.57490565921622e-34	45.0164
chr8	12722001	12723000	*	5.85140552436934e-21	2.71037621519907e-20	45.1331
chr8	13491001	13492000	*	1.49976402018776e-100	4.76691048615213e-98	30.5684
chr8	13698001	13699000	*	1.07352545079963e-25	7.85043757162019e-25	-35.5973
chr8	15041001	15042000	*	4.30329329775787e-25	2.96575098298263e-24	-33.0918
chr8	18918001	18919000	*	7.6348526285496e-25	5.14493082111083e-24	47.4535
chr8	22691001	22692000	*	5.35719572701805e-12	9.52906246400891e-12	-25.0489
chr8	25189001	25190000	*	3.34729476426915e-25	2.32974673620021e-24	30.5765
chr8	25514001	25515000	*	2.43902178211856e-37	4.68820706947064e-36	25.1737
chr8	25556001	25557000	*	2.67877469445873e-35	4.44778202637135e-34	39.115
chr8	26260001	26261000	*	9.90177184831647e-52	4.77195679420988e-50	-26.2591
chr8	26299001	26300000	*	3.11756693186769e-11	5.05807028489213e-11	-28.0313
chr8	26980001	26981000	*	5.52492766249047e-47	1.99877351744352e-45	35.0249
chr8	31000001	31001000	*	3.38954187374636e-16	9.68089817171451e-16	-37.3234
chr8	34676001	34677000	*	1.13518178068509e-51	5.41216137458659e-50	-36.3787
chr8	35109001	35110000	*	6.88460060016147e-39	1.49197448059667e-37	-28.3585
chr8	36284001	36285000	*	1.71450765056777e-23	1.00915931613576e-22	-26.9703
chr8	39231001	39232000	*	6.96172039156299e-32	8.74683621318874e-31	33.7083
chr8	44334001	44335000	*	2.0983129328324e-28	1.95883374275843e-27	-58.854
chr8	46737001	46738000	*	1.69275344773061e-31	2.06368279980652e-30	-34.3583
chr8	47845001	47846000	*	2.13056661176217e-28	1.98616559911626e-27	-31.0559
chr8	48511001	48512000	*	1.5270072620724e-28	1.4426543753331e-27	-32.9803
chr8	49916001	49917000	*	1.71116592983916e-11	2.864521055598e-11	25.1212
chr8	51423001	51424000	*	2.09332243643166e-32	2.73699335375016e-31	-34.2037
chr8	55067001	55068000	*	6.71978214452543e-36	1.16803896296101e-34	-26.2745
chr8	57280001	57281000	*	3.08044678655634e-37	5.88301413433669e-36	-25.955
chr8	58569001	58570000	*	7.80000524440903e-17	2.38328624560723e-16	-34.7144
chr8	59258001	59259000	*	1.57340567320883e-21	7.68817700203817e-21	-28.3688
chr8	59880001	59881000	*	2.90292052548368e-23	1.67180288795499e-22	-36.5591
chr8	61866001	61867000	*	7.48752362249817e-53	3.91210639689944e-51	-30.1324
chr8	70495001	70496000	*	5.35760843454358e-52	2.64403412978392e-50	-26.2903
chr8	70646001	70647000	*	2.22033298731156e-21	1.0715915790342e-20	-35.3531
chr8	70770001	70771000	*	1.62696113211163e-31	1.98619437250755e-30	31.9424
chr8	71296001	71297000	*	6.12477944779198e-09	7.53953007570694e-09	25.5559
chr8	77638001	77639000	*	1.0782622442684e-40	2.6606667970743e-39	31.7342
chr8	78956001	78957000	*	8.618412553938e-17	2.61980020864801e-16	-30.7978
chr8	84178001	84179000	*	1.9468367659932e-19	7.74987299315256e-19	27.0428
chr8	84659001	84660000	*	1.78089025700087e-19	7.11580501103884e-19	-26.1176
chr8	84707001	84708000	*	5.40670670705904e-31	6.31742303018727e-30	-28.9395
chr8	86844001	86845000	*	1.33490688422672e-28	1.26925014468982e-27	31.9608
chr8	86995001	86996000	*	3.06532189805989e-24	1.94812472572784e-23	-33.2314
chr8	88112001	88113000	*	1.94185100289754e-19	7.73117861315176e-19	32.8094
chr8	88560001	88561000	*	3.54617836637961e-55	2.09466942487023e-53	-33.0778
chr8	88793001	88794000	*	1.15508827967507e-46	4.06318646949418e-45	30.3685
chr8	88794001	88795000	*	1.12884693911594e-32	1.50845697710276e-31	30.5377
chr8	89655001	89656000	*	6.05154812020983e-27	4.93643971872887e-26	26.2285
chr8	92133001	92134000	*	4.52244925050521e-25	3.11036619593465e-24	-28.6838
chr8	92366001	92367000	*	8.03321601379902e-52	3.90670351396101e-50	-26.1235
chr8	92741001	92742000	*	1.58873510499389e-24	1.03533019501925e-23	-32.2382
chr8	94784001	94785000	*	5.8988925978106e-28	5.27088144649292e-27	-41.5648
chr8	95087001	95088000	*	5.8573969156692e-32	7.41166107086248e-31	-30.7692
chr8	95094001	95095000	*	1.20142671266588e-13	2.58267072827961e-13	-29.9386
chr8	95243001	95244000	*	1.01037936635638e-122	5.39520332876543e-120	47.4859
chr8	100270001	100271000	*	1.03499867168162e-20	4.67964860116971e-20	-36.2639
chr8	103825001	103826000	*	5.1027539211304e-35	8.2318979764696e-34	-36.921
chr8	104061001	104062000	*	3.98178954895695e-27	3.29717221378843e-26	31.9656
chr8	105166001	105167000	*	2.47399825217291e-44	7.63618837409842e-43	-46.3093
chr8	106760001	106761000	*	1.9041201429138e-20	8.40712937990536e-20	-29.5196
chr8	106868001	106869000	*	3.67621848220549e-16	1.04516010990528e-15	35.6522
chr8	107026001	107027000	*	1.01564109821266e-19	4.16216409687951e-19	30.8344
chr8	108419001	108420000	*	1.79868408547961e-17	5.87292218575994e-17	-25.0131
chr8	108802001	108803000	*	2.6101046865675e-17	8.38288480449028e-17	-41.1998
chr8	109107001	109108000	*	3.96626438548585e-15	1.00374305398408e-14	-33.0945
chr8	110007001	110008000	*	5.15843878992246e-09	6.40907609463989e-09	25.2525
chr8	110905001	110906000	*	7.2545506622054e-28	6.44125425165704e-27	-26.369
chr8	112262001	112263000	*	6.16139311958232e-20	2.57759969502957e-19	-32.2831
chr8	113688001	113689000	*	6.6554552195622e-56	4.13240294509041e-54	-28.3017
chr8	114552001	114553000	*	2.995017479058e-17	9.57304790450755e-17	-29.2123
chr8	114705001	114706000	*	1.24907444691354e-15	3.3399011005517e-15	27.4302
chr8	114815001	114816000	*	1.92717977742264e-10	2.8447823416146e-10	-25.2945
chr8	116120001	116121000	*	2.87231269594441e-58	2.07825437768087e-56	33.1077
chr8	116430001	116431000	*	1.70794345818391e-66	1.81719253955452e-64	33.586
chr8	116629001	116630000	*	2.89925821818378e-14	6.66841853143723e-14	32.6837
chr8	117455001	117456000	*	3.64817539022971e-13	7.41999438113649e-13	28.7819
chr8	117469001	117470000	*	2.41320521192939e-24	1.54842398931028e-23	41.1261
chr8	117614001	117615000	*	9.35972615868716e-28	8.21480549914216e-27	-25.9922
chr8	119246001	119247000	*	4.07541293374669e-37	7.69512293212384e-36	-51.6403
chr8	119685001	119686000	*	1.20314341196149e-37	2.38652336005366e-36	51.0416
chr8	119829001	119830000	*	2.41450667357124e-62	2.11359573075789e-60	28.4652
chr8	120014001	120015000	*	6.55954254518731e-21	3.0268331115434e-20	-31.2494
chr8	120051001	120052000	*	9.50404739658547e-69	1.07066498496476e-66	-33.5543
chr8	120063001	120064000	*	9.82611228609415e-67	1.05784830399126e-64	-34.5261
chr8	120344001	120345000	*	6.96026594526682e-15	1.71399591787044e-14	-26.8591
chr8	120807001	120808000	*	1.75699511563963e-61	1.46593234744401e-59	-38.6005
chr8	120812001	120813000	*	8.78895591483417e-34	1.28017155590198e-32	26.4458
chr8	122339001	122340000	*	2.60371146190627e-52	1.31909353548914e-50	-27.2168
chr8	122552001	122553000	*	2.89908311116452e-10	4.18775778544088e-10	-31.3522
chr8	122725001	122726000	*	1.54570208417907e-15	4.09450777001423e-15	26.3191
chr8	123186001	123187000	*	1.40441825824827e-49	5.94238054144857e-48	26.2922
chr8	123189001	123190000	*	4.64427730419534e-45	1.48499509731488e-43	-29.868
chr8	123719001	123720000	*	4.62885626134519e-23	2.61445664820006e-22	27.377
chr8	124576001	124577000	*	1.29864214712289e-26	1.0270235636866e-25	-26.6095
chr8	124960001	124961000	*	1.47536865540362e-14	3.50451234016766e-14	-28.1231
chr9	7961001	7962000	*	2.52914918157216e-113	1.071833309987e-110	40.0918
chr9	9607001	9608000	*	1.97846529080045e-40	4.81960264179768e-39	46.9381
chr9	22056001	22057000	*	3.4293383331244e-49	1.4239433554942e-47	-37.3009
chr9	24328001	24329000	*	7.64909588341205e-238	4.08444876710542e-234	-34.2418
chr9	24486001	24487000	*	2.64606089307656e-26	2.03300467641361e-25	29.8246
chr9	28199001	28200000	*	4.08317063380453e-50	1.77262049285316e-48	-28.2692
chr9	30944001	30945000	*	3.20011225650792e-48	1.2400504193446e-46	-77.5758
chr9	31963001	31964000	*	1.97311713128755e-87	4.14803582547131e-85	-30.6757
chr9	32786001	32787000	*	3.49189663906247e-39	7.73691250203294e-38	45.2756
chr9	35371001	35372000	*	6.57643857692527e-14	1.45514088437284e-13	-30.2193
chr9	35453001	35454000	*	4.88619543414929e-39	1.06843602245092e-37	30.7982
chr9	35539001	35540000	*	1.74690583644078e-36	3.16206525233881e-35	45.9143
chr9	35540001	35541000	*	2.8859819283662e-17	9.24002158437741e-17	29.7263
chr9	36680001	36681000	*	1.72182829312476e-56	1.09978276737053e-54	-38.985
chr9	36964001	36965000	*	3.15863797640793e-16	9.05142817191956e-16	-31.4336
chr9	40530001	40531000	*	9.38812839849055e-27	7.5090680591822e-26	26.8715
chr9	42261001	42262000	*	3.17135997736964e-26	2.42308064509035e-25	25.1425
chr9	42749001	42750000	*	7.1282144313232e-24	4.36303248693808e-23	25.2677
chr9	43896001	43897000	*	6.39536170505837e-32	8.06561720204167e-31	-30.6725
chr9	44490001	44491000	*	5.29742046299438e-10	7.4023443343812e-10	-26.14
chr9	44505001	44506000	*	1.17458899797904e-21	5.81498850578326e-21	-39.4774
chr9	44798001	44799000	*	1.13492765180613e-15	3.04934273285853e-15	32.4106
chr9	45102001	45103000	*	7.0547323686729e-16	1.94439544659821e-15	35.9091
chr9	45753001	45754000	*	2.73693606002677e-10	3.96382855483955e-10	27.2515
chr9	45959001	45960000	*	6.60539893391493e-41	1.64665619910907e-39	-30.2234
chr9	46679001	46680000	*	5.23723433570691e-22	2.68230175552407e-21	26.9231
chr9	47493001	47494000	*	2.19883849072123e-31	2.65570502040319e-30	-27.8412
chr9	48283001	48284000	*	4.97590962624328e-17	1.55691208829176e-16	26.2739
chr9	48692001	48693000	*	2.82732010348952e-27	2.37902092200371e-26	-25.2467
chr9	48911001	48912000	*	1.27982145376378e-41	3.30725447942065e-40	-46.2311
chr9	49224001	49225000	*	1.31201795619915e-28	1.24882120803903e-27	-30.4055
chr9	50227001	50228000	*	4.69904274147295e-34	6.94680329478431e-33	-37.1653
chr9	50741001	50742000	*	1.6932818064431e-22	9.07441989394982e-22	32.9821
chr9	51831001	51832000	*	6.33626121163687e-39	1.37537559400901e-37	37.4224
chr9	54315001	54316000	*	3.606842481884e-18	1.26260289886322e-17	-36.6707
chr9	54540001	54541000	*	1.25991570370717e-23	7.51909617591106e-23	-26.1974
chr9	55447001	55448000	*	5.5247741456405e-17	1.71877635581987e-16	-31.9602
chr9	56919001	56920000	*	2.87503309165176e-18	1.01669163055136e-17	-39.8861
chr9	58802001	58803000	*	3.08892179349314e-14	7.08268730265984e-14	-25.7894
chr9	60995001	60996000	*	7.75475299936765e-38	1.56141302429663e-36	35.1168
chr9	61057001	61058000	*	1.67923582664878e-13	3.5475350305361e-13	-30.6668
chr9	61283001	61284000	*	1.94504857727071e-11	3.23374154648469e-11	-25.4991
chr9	61399001	61400000	*	9.08859934633721e-30	9.48243829259553e-29	35.922
chr9	61597001	61598000	*	2.85589424901509e-35	4.7271687588523e-34	27.3453
chr9	61728001	61729000	*	9.03310970083611e-20	3.72239671966816e-19	-27.354
chr9	62285001	62286000	*	3.35298805677109e-20	1.44086736587911e-19	-40.8099
chr9	62306001	62307000	*	2.43887306951962e-27	2.06126070694174e-26	-25.1945
chr9	62505001	62506000	*	5.46775046557471e-18	1.88098076771489e-17	-27.2942
chr9	63260001	63261000	*	4.51890923753449e-31	5.31731605453746e-30	27.9757
chr9	64953001	64954000	*	2.09744731161472e-24	1.35362663547103e-23	25.5923
chr9	65328001	65329000	*	4.0102145510475e-11	6.4224289620443e-11	-31.4052
chr9	69361001	69362000	*	1.60367391035803e-14	3.79308360607595e-14	27.4507
chr9	75411001	75412000	*	2.06598045434153e-20	9.09021151377227e-20	-25.9747
chr9	78634001	78635000	*	4.7856279836818e-43	1.36071350521357e-41	25.0281
chr9	80688001	80689000	*	1.07441511367634e-73	1.4414924921239e-71	-38.5422
chr9	81670001	81671000	*	6.76137694601941e-33	9.21497295122023e-32	28.464
chr9	86395001	86396000	*	2.53685167745961e-31	3.03863376800584e-30	-36.8673
chr9	86723001	86724000	*	1.69466251282886e-16	4.9890421492983e-16	-29.3028
chr9	86885001	86886000	*	2.89604905173887e-15	7.44906754356156e-15	-25.5849
chr9	88073001	88074000	*	6.81856336998613e-16	1.88299684186476e-15	25.4947
chr9	89788001	89789000	*	2.24203942442976e-30	2.47151049232955e-29	33.7245
chr9	90170001	90171000	*	1.96127111810707e-106	7.58895354697784e-104	29.505
chr9	92538001	92539000	*	1.25615751574011e-15	3.35850416865088e-15	-29.3103
chr9	93451001	93452000	*	3.20325611575138e-35	5.27922293044583e-34	28.0724
chr9	94458001	94459000	*	3.40398019338403e-24	2.1531040830793e-23	26.0868
chr9	96985001	96986000	*	9.92642794141726e-27	7.92064246677857e-26	33.3569
chr9	97571001	97572000	*	9.32385396651519e-27	7.46212935397358e-26	-34.8684
chr9	97881001	97882000	*	3.25641095957132e-09	4.14466259613839e-09	-29.7315
chr9	98061001	98062000	*	5.00907117102221e-12	8.94559767413627e-12	-28.6671
chr9	101700001	101701000	*	1.07211174736156e-09	1.44654352378666e-09	-25.4989
chr9	102264001	102265000	*	2.08286539572789e-25	1.47703088473028e-24	-25.4165
chr9	102924001	102925000	*	3.15062471945222e-22	1.64679348355e-21	29.3303
chr9	103301001	103302000	*	3.8462675577975e-17	1.21715193805572e-16	-32.9511
chr9	103712001	103713000	*	4.86427632231544e-38	9.94416708946842e-37	27.033
chr9	104021001	104022000	*	7.09484084031459e-41	1.76701902000905e-39	-39.1226
chr9	104354001	104355000	*	1.04945732478937e-29	1.08770788465688e-28	-25.8442
chr9	104823001	104824000	*	7.85920306974953e-14	1.72389146319707e-13	-27.0355
chr9	105032001	105033000	*	8.53459065848415e-16	2.32847101891482e-15	-26.8507
chr9	105723001	105724000	*	1.52886608489114e-13	3.24527279134926e-13	26.0867
chr9	106623001	106624000	*	5.10028762640418e-53	2.67528613274651e-51	39.3318
chr9	107157001	107158000	*	1.23378163024833e-15	3.30132402501435e-15	-28.4596
chr9	107448001	107449000	*	4.47659641434606e-18	1.55100175817765e-17	-29.6552
chr9	107726001	107727000	*	6.92587169031067e-13	1.36689199199147e-12	29.9451
chr9	107906001	107907000	*	1.41004598278722e-23	8.3752336519575e-23	33.4802
chr9	108841001	108842000	*	4.98304335994977e-24	3.09687549649874e-23	32.448
chr9	108978001	108979000	*	9.70147050164941e-39	2.07713376886145e-37	34.7953
chr9	110787001	110788000	*	2.60534704860257e-13	5.38848072540642e-13	-28.9001
chr9	113514001	113515000	*	1.935520859182e-46	6.72868175939358e-45	-27.6618
chr9	114369001	114370000	*	2.17205553306468e-11	3.59124915021954e-11	31.7556
chr9	116020001	116021000	*	7.91425785055619e-29	7.66142026584536e-28	-38.708
chr9	118801001	118802000	*	1.1994658185614e-45	3.99306941790615e-44	-33.6864
chr9	120389001	120390000	*	8.27271192392437e-13	1.61586290167086e-12	-25.5404
chr9	120603001	120604000	*	3.73185244906677e-23	2.1248955338631e-22	26.071
chr9	120731001	120732000	*	1.34403530816723e-25	9.71946449935395e-25	-38.0569
chr9	120764001	120765000	*	1.32645945979585e-21	6.53654616671934e-21	29.3469
chr9	121600001	121601000	*	5.33330393827699e-24	3.30609108731108e-23	28.6994
chr9	124059001	124060000	*	7.44226509484952e-22	3.75602248305236e-21	31.8895
chr10	4255001	4256000	*	2.12355968696474e-40	5.15893590366636e-39	-56.2638
chr10	4392001	4393000	*	2.00412944187475e-10	2.9529828659656e-10	-29.7549
chr10	7144001	7145000	*	1.57669651922627e-16	4.66283352952453e-16	27.2641
chr10	7474001	7475000	*	1.61321026690007e-16	4.76395730178444e-16	29.2204
chr10	8767001	8768000	*	2.1064280569251e-15	5.50286789836914e-15	-28.7668
chr10	11045001	11046000	*	1.39873477185744e-13	2.98042125997456e-13	-30.9774
chr10	14044001	14045000	*	4.41436744345821e-32	5.64998803821618e-31	-32.3364
chr10	14605001	14606000	*	6.04910781641231e-19	2.28954520228808e-18	25.1962
chr10	20630001	20631000	*	2.41880934314041e-15	6.27229470943374e-15	30.5562
chr10	21559001	21560000	*	4.1354048123537e-09	5.19795344981104e-09	25.5957
chr10	23812001	23813000	*	1.74222875593921e-08	2.02629332514891e-08	25.3087
chr10	26369001	26370000	*	1.44198616879698e-17	4.75301766241261e-17	44.1176
chr10	26370001	26371000	*	1.50319249363161e-06	1.3725576111438e-06	-28.4756
chr10	26639001	26640000	*	2.28143525475512e-18	8.15091789357709e-18	-32.5888
chr10	27990001	27991000	*	3.84900100180247e-23	2.18833238839746e-22	39.1221
chr10	29259001	29260000	*	3.18418060996612e-11	5.15893661454461e-11	-25.2178
chr10	29607001	29608000	*	3.4288521011585e-16	9.78471244504085e-16	27.9231
chr10	30199001	30200000	*	3.00402989715617e-27	2.51897898199778e-26	-31.54
chr10	37234001	37235000	*	1.01998219597002e-11	1.75443896544897e-11	-27.4719
chr10	39488001	39489000	*	3.10926649514628e-31	3.6993757614344e-30	-30.8383
chr10	40297001	40298000	*	6.92368343618933e-17	2.12892692273242e-16	28.9701
chr10	42006001	42007000	*	2.10806116050422e-23	1.23049654544887e-22	26.8072
chr10	42180001	42181000	*	2.64805433763175e-49	1.10296622902019e-47	-42.5186
chr10	43483001	43484000	*	1.15606831512075e-18	4.25558405774598e-18	-27.4306
chr10	43502001	43503000	*	6.35296469478766e-29	6.19266749443339e-28	49.3567
chr10	45073001	45074000	*	1.7580787615417e-20	7.78549797158544e-20	-31.4341
chr10	50460001	50461000	*	1.69416077069644e-29	1.72182060485245e-28	-27.1226
chr10	50980001	50981000	*	3.5775009584454e-24	2.25964837297849e-23	-37.8431
chr10	52051001	52052000	*	1.14534374927509e-57	7.88129305943505e-56	-47.9798
chr10	53207001	53208000	*	1.85151201751859e-14	4.34846343546032e-14	26.5881
chr10	55757001	55758000	*	1.14958406273945e-16	3.4486099743234e-16	-27.0542
chr10	56686001	56687000	*	1.16020384914222e-32	1.54571683512676e-31	30.9801
chr10	60329001	60330000	*	2.88764254120348e-26	2.21288394163396e-25	-26.6507
chr10	60692001	60693000	*	2.00513140814942e-31	2.43229445377808e-30	27.5867
chr10	60912001	60913000	*	1.54592838518926e-21	7.56083271694189e-21	28.5836
chr10	61422001	61423000	*	9.29261956356073e-38	1.86123564200351e-36	-29.0683
chr10	62261001	62262000	*	2.57119038104784e-20	1.12023420801887e-19	-26.5785
chr10	62317001	62318000	*	8.0469285989732e-18	2.72644839902177e-17	-36.1751
chr10	62385001	62386000	*	9.28644315756718e-32	1.15481046967548e-30	-36.3818
chr10	62681001	62682000	*	7.08423149640866e-16	1.9521228314963e-15	37.7706
chr10	63190001	63191000	*	8.31870739359205e-38	1.67244223213886e-36	-49.5302
chr10	67010001	67011000	*	1.5893480310977e-30	1.76734038076103e-29	25.3115
chr10	67332001	67333000	*	1.18034493869425e-24	7.80626957925099e-24	-27.9561
chr10	67512001	67513000	*	2.54203190024116e-72	3.2473422456287e-70	39.1638
chr10	67685001	67686000	*	9.83421286990636e-18	3.29935481350585e-17	-27.9697
chr10	67777001	67778000	*	4.84700358714489e-51	2.21591882152157e-49	-26.2215
chr10	68107001	68108000	*	7.57874433530307e-28	6.71124807557301e-27	38.2716
chr10	69296001	69297000	*	8.42502591194824e-30	8.84889519317027e-29	-27.3669
chr10	69304001	69305000	*	4.21804237917699e-17	1.33007071473674e-16	-29.5433
chr10	70006001	70007000	*	2.02673658257312e-17	6.58212325717711e-17	-25.5796
chr10	75612001	75613000	*	3.13172693716386e-14	7.17713829693423e-14	27.9786
chr10	76248001	76249000	*	3.62757393058823e-47	1.32311789550774e-45	27.6306
chr10	76584001	76585000	*	4.37644778774064e-47	1.59191195394352e-45	-27.192
chr10	76714001	76715000	*	1.5160150687484e-30	1.69213767507017e-29	47.9299
chr10	78367001	78368000	*	1.51974954375865e-32	2.00770111621758e-31	-27.9264
chr10	79751001	79752000	*	3.53483216367862e-48	1.36381686248991e-46	-52.9762
chr10	80153001	80154000	*	3.90972190124859e-12	7.08272968652681e-12	27.7652
chr10	80874001	80875000	*	6.58291882725581e-17	2.03046077665905e-16	-27.2425
chr10	80982001	80983000	*	3.70259523176438e-47	1.34863869158743e-45	40.8451
chr10	81340001	81341000	*	3.29953303841195e-70	3.96819366245024e-68	56.4007
chr10	83245001	83246000	*	5.95718277324817e-17	1.84662975882177e-16	27.016
chr10	83258001	83259000	*	5.05388880681117e-17	1.58038494681697e-16	-28.4824
chr10	87298001	87299000	*	5.0508226939757e-36	8.83692037498998e-35	32.0539
chr10	87818001	87819000	*	2.40887515424945e-22	1.27405535702424e-21	35.4513
chr10	88412001	88413000	*	3.37236591300882e-13	6.88525325903503e-13	-26.6495
chr10	88513001	88514000	*	1.58473474782623e-14	3.75094618421947e-14	34.7059
chr10	88645001	88646000	*	1.09647369858424e-39	2.51933223094507e-38	25.5779
chr10	90683001	90684000	*	7.65205724820394e-31	8.82511894318452e-30	39.4687
chr10	90965001	90966000	*	5.82144476944254e-30	6.20711525058396e-29	-35.0281
chr10	91313001	91314000	*	2.11033712691395e-43	6.16451616915858e-42	-29.0196
chr10	93424001	93425000	*	8.33043170148388e-32	1.04077376949074e-30	-29.4798
chr10	93497001	93498000	*	2.5288025565804e-51	1.17624118507907e-49	31.2324
chr10	93549001	93550000	*	9.70154145979272e-19	3.5965075740256e-18	-37.9767
chr10	93570001	93571000	*	2.92673665105411e-20	1.26584555672329e-19	-33.6043
chr10	94122001	94123000	*	1.6209924486156e-20	7.1975243055009e-20	-42.8256
chr10	94578001	94579000	*	2.4310076331568e-12	4.50699446158788e-12	-28.6061
chr10	94990001	94991000	*	1.73345577060416e-09	2.28110604380788e-09	30.0872
chr10	95904001	95905000	*	3.81999920338207e-22	1.9823085106432e-21	28.2443
chr10	99321001	99322000	*	5.75935025894254e-48	2.18731594325684e-46	-27.4749
chr10	99427001	99428000	*	4.07733897335469e-25	2.81729972559978e-24	-31.6129
chr10	103341001	103342000	*	6.06804468811897e-21	2.80780090458027e-20	-29.8185
chr10	106430001	106431000	*	1.66328921489658e-21	8.1110485368972e-21	-29.6623
chr10	107390001	107391000	*	7.08901854735354e-10	9.76569785528678e-10	-25.355
chr10	108473001	108474000	*	8.06544030487098e-53	4.18946256826481e-51	-31.5558
chr10	109929001	109930000	*	2.92840029414068e-20	1.26635995554345e-19	-25.8414
chr10	114958001	114959000	*	2.41105691041365e-16	6.98942072855942e-16	-30.2814
chr10	116713001	116714000	*	1.52930938823e-29	1.55962096564771e-28	-27.5717
chr10	118063001	118064000	*	8.60787226089057e-20	3.55649507910045e-19	-25.798
chr10	119098001	119099000	*	1.78439541780669e-46	6.2195030049686e-45	26.4912
chr10	120422001	120423000	*	3.4592249897936e-97	1.00388585419385e-94	25.0797
chr10	121831001	121832000	*	3.22410714674254e-65	3.22397419638542e-63	-51.3158
chr10	124626001	124627000	*	2.40892280320752e-37	4.63368779519467e-36	-46.0606
chr10	125839001	125840000	*	3.23938901120213e-31	3.84391644440332e-30	-25.7847
chr10	127197001	127198000	*	1.24065204489567e-22	6.73663689816576e-22	39.82
chr10	127212001	127213000	*	2.09868391998668e-68	2.34445815863807e-66	-37.7265
chr10	128912001	128913000	*	1.98515473633157e-13	4.16318009462228e-13	25.3126
chr10	129893001	129894000	*	8.36134795929128e-10	1.14241228486012e-09	26.4524
chr11	3541001	3542000	*	6.04478640076231e-35	9.6698107567087e-34	-25.433
chr11	3710001	3711000	*	2.7517206502772e-34	4.16013089978315e-33	28.2398
chr11	4103001	4104000	*	2.926283567338e-25	2.05008001522327e-24	-39.4933
chr11	4720001	4721000	*	1.34708863708897e-53	7.33995580654676e-52	-25.6287
chr11	4892001	4893000	*	1.8789322642182e-11	3.13025226077774e-11	-25.9818
chr11	5319001	5320000	*	5.85822639155018e-18	2.01090504870094e-17	-35.2418
chr11	6849001	6850000	*	1.27628573113684e-41	3.30188215289458e-40	-42.2131
chr11	8641001	8642000	*	1.47037657356881e-19	5.92565065884189e-19	-26.2886
chr11	11822001	11823000	*	6.82612781564511e-24	4.18773200923826e-23	-25.5113
chr11	16613001	16614000	*	7.94223329444489e-31	9.14003812424988e-30	-31.9672
chr11	18724001	18725000	*	4.16896987845716e-15	1.05254757141238e-14	-29.8367
chr11	18876001	18877000	*	1.32263276658616e-82	2.35418924238764e-80	-25.5732
chr11	18956001	18957000	*	6.8048658302734e-18	2.32063386693428e-17	30.8457
chr11	19983001	19984000	*	3.15205890140914e-23	1.80865038080668e-22	-29.6265
chr11	20013001	20014000	*	7.1244298805877e-31	8.2272678954338e-30	-28.9963
chr11	20772001	20773000	*	1.80130394641217e-12	3.38491217028188e-12	25.2851
chr11	23166001	23167000	*	1.10581504937462e-16	3.32477976404992e-16	25.5729
chr11	25855001	25856000	*	4.89412676848844e-17	1.53258029833021e-16	38.2786
chr11	32268001	32269000	*	3.03761546499056e-39	6.76969853672273e-38	47.736
chr11	32869001	32870000	*	3.41359255863899e-10	4.8865563731582e-10	-25.1321
chr11	33077001	33078000	*	1.62098363740013e-24	1.0558301634356e-23	-26.6114
chr11	33343001	33344000	*	5.282563948376e-43	1.49405340323488e-41	-31.5326
chr11	34895001	34896000	*	5.10788001192708e-80	8.11754598160508e-78	-32.3299
chr11	40105001	40106000	*	5.80201041752063e-53	3.03739784462206e-51	-26.3027
chr11	44833001	44834000	*	2.65275448565246e-23	1.53368609912162e-22	-27.9954
chr11	45172001	45173000	*	4.43026893863103e-13	8.93041169426931e-13	26.7532
chr11	46706001	46707000	*	1.50501776590948e-43	4.46966822135937e-42	63.963
chr11	49173001	49174000	*	1.26323875884464e-11	2.14863247897805e-11	30.4619
chr11	51386001	51387000	*	5.47232350184543e-58	3.86521196867253e-56	-37.4656
chr11	51632001	51633000	*	1.22283778792019e-08	1.44975233484514e-08	25.1375
chr11	51940001	51941000	*	3.61320485528569e-21	1.70710655567308e-20	-31.5538
chr11	52262001	52263000	*	8.87964380767475e-18	2.9956622831361e-17	-32.375
chr11	53078001	53079000	*	1.58285559776191e-53	8.57210988240194e-52	-54.9788
chr11	53803001	53804000	*	2.14354361285034e-09	2.79022253424673e-09	25.0106
chr11	54982001	54983000	*	2.43201107173058e-30	2.67100032687992e-29	-41.31
chr11	54986001	54987000	*	1.91500037778124e-19	7.62996592329501e-19	37.0647
chr11	56521001	56522000	*	2.99266286772837e-19	1.16711661724075e-18	-26.9772
chr11	57850001	57851000	*	4.84803915174028e-36	8.49326165429065e-35	-41.3625
chr11	57986001	57987000	*	2.30978889103776e-31	2.78037963434663e-30	-26.073
chr11	59284001	59285000	*	1.70517605652611e-89	3.99353713098115e-87	-33.2349
chr11	59795001	59796000	*	8.12101183426406e-75	1.14720674422641e-72	-31.1076
chr11	60185001	60186000	*	8.40389184474659e-34	1.22609103543675e-32	31.3206
chr11	61008001	61009000	*	6.53305392276781e-31	7.56069990375126e-30	-26.0431
chr11	61473001	61474000	*	8.05830378653091e-12	1.40197992197647e-11	-38.0299
chr11	62024001	62025000	*	5.03821750429036e-49	2.05366198833877e-47	-25.672
chr11	63901001	63902000	*	5.98301562729181e-32	7.56702652240889e-31	-32.4619
chr11	64545001	64546000	*	9.94146042129762e-10	1.34631523002944e-09	-27.0905
chr11	65790001	65791000	*	5.50116302080503e-38	1.11777013561219e-36	-42.6543
chr11	69026001	69027000	*	6.35581571068714e-15	1.57123408942638e-14	-33.0824
chr11	69169001	69170000	*	2.66049972843184e-40	6.42827271602312e-39	26.9268
chr11	70565001	70566000	*	9.33794250159307e-23	5.14896290011397e-22	42.6329
chr11	70658001	70659000	*	7.59558989399866e-21	3.47785778337452e-20	-29.5524
chr11	70789001	70790000	*	1.63654613517664e-47	6.06019139464503e-46	-26.4997
chr11	72087001	72088000	*	6.4385276197166e-25	4.36741866266485e-24	-28.4141
chr11	74867001	74868000	*	1.60893465502376e-74	2.24904627412708e-72	-26.0143
chr11	74868001	74869000	*	3.13710888782821e-52	1.57735128656196e-50	-27.4698
chr11	75659001	75660000	*	2.96458975373615e-25	2.07637152102548e-24	-45.2142
chr11	75833001	75834000	*	3.02772001403112e-28	2.78172026236451e-27	-35.9171
chr11	76083001	76084000	*	2.7407813996947e-18	9.71532736907103e-18	33.0065
chr11	76324001	76325000	*	8.41617525195758e-24	5.11268743875548e-23	-26.6661
chr11	77177001	77178000	*	9.29575285070701e-15	2.25789808766624e-14	-31.5789
chr11	78434001	78435000	*	1.60614395055432e-80	2.61477287189556e-78	-55.7377
chr11	78702001	78703000	*	3.35914554450936e-21	1.59073230906749e-20	31.5263
chr11	79032001	79033000	*	7.98838954434435e-31	9.18128306226498e-30	25.7642
chr11	79051001	79052000	*	6.49183284721859e-89	1.48140845681366e-86	30.1414
chr11	79332001	79333000	*	2.11926459882243e-11	3.51005157920775e-11	-30.2681
chr11	79924001	79925000	*	9.40285466539112e-22	4.69947336068848e-21	34.4825
chr11	82175001	82176000	*	3.83002860620977e-09	4.8351008031405e-09	-25.4155
chr11	83567001	83568000	*	9.59448837816918e-24	5.79815020526254e-23	-37.7469
chr11	84169001	84170000	*	7.3783680719088e-13	1.45094132622957e-12	-31.6258
chr11	85863001	85864000	*	2.61099331492173e-30	2.86051074183e-29	-37.4129
chr11	85955001	85956000	*	1.07139543146685e-14	2.58238497815047e-14	-34.4497
chr11	87729001	87730000	*	1.3120667273983e-13	2.80627549650042e-13	28.6852
chr11	90207001	90208000	*	7.00136232946683e-09	8.55117409085632e-09	-31.5385
chr11	90599001	90600000	*	6.71156767198974e-22	3.40474002162884e-21	25.3189
chr11	93202001	93203000	*	6.03538147326999e-47	2.17754108541005e-45	29.5131
chr11	94929001	94930000	*	6.11958533503731e-13	1.21413532525993e-12	26.8716
chr11	95642001	95643000	*	2.18661673877525e-23	1.27495652845999e-22	-28.7769
chr11	96152001	96153000	*	2.09035742833661e-37	4.04715314227298e-36	-46.4183
chr11	96873001	96874000	*	1.27947982810042e-15	3.41846319324193e-15	-33.7213
chr11	96885001	96886000	*	6.54023899504836e-49	2.65375653949233e-47	30.9135
chr11	96925001	96926000	*	2.90826144704073e-58	2.09857780029076e-56	-27.0119
chr11	97520001	97521000	*	6.51437291032038e-25	4.41438031256799e-24	-29.2637
chr11	97982001	97983000	*	2.94837795446983e-45	9.58811756278139e-44	37.8382
chr11	98042001	98043000	*	6.80574464098619e-27	5.52129713523965e-26	-31.4696
chr11	98450001	98451000	*	3.83745694280732e-27	3.18383701970477e-26	-41.0719
chr11	98555001	98556000	*	1.53132606189789e-18	5.57164347876964e-18	-38.4518
chr11	98566001	98567000	*	3.30214093987876e-15	8.42863550709687e-15	-25.372
chr11	98701001	98702000	*	9.24223754044532e-23	5.09935041399055e-22	59.2937
chr11	99080001	99081000	*	7.76595671418152e-14	1.70469862592996e-13	25.5407
chr11	100376001	100377000	*	2.15762955706841e-13	4.50436575195794e-13	-25.8427
chr11	100567001	100568000	*	1.00980159668203e-51	4.85776411345085e-50	-25.2277
chr11	100648001	100649000	*	4.17936559940926e-25	2.88406461567554e-24	-27.6349
chr11	100819001	100820000	*	1.12096641458431e-16	3.36767965275748e-16	29.0823
chr11	101002001	101003000	*	1.70435416838997e-24	1.10851107880286e-23	-31.2878
chr11	101624001	101625000	*	2.56778382126317e-34	3.89528414044331e-33	44.6467
chr11	101655001	101656000	*	1.16613947153901e-15	3.12785211560723e-15	-29.2402
chr11	102064001	102065000	*	1.49146213258394e-47	5.54601627090782e-46	-25.1239
chr11	102070001	102071000	*	7.58422698475398e-16	2.0834971990902e-15	-26.0046
chr11	102112001	102113000	*	4.24388536147521e-12	7.65329730433892e-12	-25.2783
chr11	102468001	102469000	*	1.69201687961787e-18	6.13457193890841e-18	28.0463
chr11	102953001	102954000	*	5.99370877615698e-09	7.38635703620986e-09	25.4888
chr11	102963001	102964000	*	8.56421581105498e-46	2.88341907776864e-44	-31.7143
chr11	103505001	103506000	*	9.36302806110196e-10	1.27217577833563e-09	-28.1516
chr11	104195001	104196000	*	1.28366263981399e-12	2.454865636953e-12	-26.5425
chr11	105965001	105966000	*	1.69094103115101e-09	2.22922495499588e-09	26.6895
chr11	107238001	107239000	*	1.77639609495211e-23	1.04351638955286e-22	-29.2035
chr11	107254001	107255000	*	7.6604021409362e-11	1.18743789469846e-10	26.3588
chr11	107651001	107652000	*	3.12232882516804e-16	8.9531459474183e-16	-43.1275
chr11	107704001	107705000	*	1.94845082354123e-13	4.09006146116148e-13	32.0446
chr11	108975001	108976000	*	8.46292956039672e-28	7.47192134562377e-27	-29.2298
chr11	109252001	109253000	*	1.51322302478917e-14	3.58932024591646e-14	-25.4591
chr11	109281001	109282000	*	3.07344301990642e-40	7.37333797492192e-39	25.4814
chr11	109876001	109877000	*	1.7618811130705e-06	1.5940456072545e-06	-25.0631
chr11	110563001	110564000	*	7.3034689154895e-15	1.79437359759383e-14	-31.0981
chr11	110936001	110937000	*	3.14298097604316e-15	8.05163419751974e-15	-36.3957
chr11	113276001	113277000	*	9.44108000807536e-36	1.62623510639458e-34	51.7485
chr11	113544001	113545000	*	3.25064497277296e-15	8.3083134003531e-15	-27.6348
chr11	113545001	113546000	*	1.50148732247269e-29	1.53241813292478e-28	-37.0413
chr11	113584001	113585000	*	4.03876825708716e-29	3.99817077269487e-28	-39.8567
chr11	114193001	114194000	*	1.90260096761187e-15	4.99335014768047e-15	27.8637
chr11	114915001	114916000	*	4.33965437204348e-18	1.50648802145706e-17	-25.1132
chr11	115785001	115786000	*	1.88225447851426e-33	2.67736399547882e-32	-38.0937
chr11	115990001	115991000	*	7.72803005835158e-20	3.20537352678006e-19	-28.5667
chr11	116583001	116584000	*	8.35590390605947e-15	2.04055094079562e-14	30.9769
chr11	116937001	116938000	*	7.94419958499246e-20	3.29094464352695e-19	-30.7542
chr11	117108001	117109000	*	2.87297604902782e-24	1.83023854291083e-23	-27.9976
chr11	117285001	117286000	*	9.09439021652053e-27	7.28722106139279e-26	-35.8454
chr11	117425001	117426000	*	1.06319339024846e-27	9.27650095848753e-27	27.1235
chr11	118049001	118050000	*	6.52702918386871e-24	4.01253725268786e-23	25.0636
chr11	118437001	118438000	*	5.35449388630802e-38	1.0904583631775e-36	34.1831
chr11	119551001	119552000	*	2.02671485754327e-28	1.89464479211749e-27	-40.706
chr11	119554001	119555000	*	1.30600740124245e-17	4.32510043237815e-17	30.2263
chr11	119586001	119587000	*	2.22672913286876e-40	5.39484720474852e-39	-38.6043
chr11	119713001	119714000	*	4.30810766514563e-13	8.69729537915562e-13	27.1477
chr12	4528001	4529000	*	8.33272264069407e-25	5.5926224257098e-24	-36
chr12	8395001	8396000	*	7.20902603224712e-49	2.92068373066037e-47	-52.6941
chr12	8947001	8948000	*	1.10532370704523e-12	2.12783373030077e-12	-25.0711
chr12	12279001	12280000	*	2.50061083829093e-14	5.79494455208544e-14	29.1795
chr12	16284001	16285000	*	1.00658575599775e-21	5.0130071673298e-21	-25.9709
chr12	18232001	18233000	*	2.86083911816691e-21	1.36273424874737e-20	-35.4615
chr12	18307001	18308000	*	3.59007765299558e-11	5.78287303910847e-11	27.2927
chr12	18396001	18397000	*	1.78818325721928e-39	4.03913063958768e-38	30.4354
chr12	20416001	20417000	*	2.73912232283659e-136	1.92451447943136e-133	-28.7651
chr12	20693001	20694000	*	9.48214063058986e-31	1.08096803972731e-29	-30.2752
chr12	21314001	21315000	*	1.70172791082041e-43	5.0148191610691e-42	-31.2027
chr12	24762001	24763000	*	1.08791207745606e-13	2.35095545656743e-13	-27.9988
chr12	27523001	27524000	*	5.29780639744236e-17	1.65143721977063e-16	-28.9336
chr12	29349001	29350000	*	9.14695761450129e-16	2.48538263194034e-15	-43.1094
chr12	29488001	29489000	*	5.10128055117117e-49	2.07619777675085e-47	-62.2632
chr12	30048001	30049000	*	1.45929639745191e-15	3.87561992558363e-15	-38.3495
chr12	31235001	31236000	*	9.08822157368798e-09	1.09497071206551e-08	-25.4941
chr12	32727001	32728000	*	3.06101206532809e-13	6.27644973036302e-13	-28.6489
chr12	35693001	35694000	*	9.86579224278945e-35	1.55035780191622e-33	-31.7226
chr12	38331001	38332000	*	3.8712739218347e-30	4.17273925721821e-29	-26.9347
chr12	42098001	42099000	*	3.40051303751594e-22	1.7725488891541e-21	-27.1318
chr12	43124001	43125000	*	2.23468633692407e-09	2.90277633471068e-09	-28.835
chr12	44447001	44448000	*	5.20446151152945e-57	3.43944040082035e-55	-32.7453
chr12	49350001	49351000	*	5.63829053532178e-40	1.32865092213822e-38	-37.0892
chr12	50112001	50113000	*	2.56880716375124e-25	1.8062766128397e-24	-29.3731
chr12	51089001	51090000	*	2.02410503270791e-18	7.27340185911372e-18	-29.0777
chr12	51303001	51304000	*	1.76546724597084e-67	1.93786766629255e-65	37.845
chr12	51570001	51571000	*	3.95425329069082e-80	6.32180893345091e-78	-40.3227
chr12	52700001	52701000	*	3.61613861800528e-78	5.51696683974834e-76	-35.7897
chr12	55537001	55538000	*	9.08991206794585e-33	1.22757027885256e-31	28.9391
chr12	56616001	56617000	*	4.51244400566396e-22	2.32267759214955e-21	-25.2604
chr12	56824001	56825000	*	1.4561188022125e-36	2.64828125460247e-35	-37.9566
chr12	57515001	57516000	*	1.20701538076328e-43	3.60066834974898e-42	-31.4346
chr12	57516001	57517000	*	7.65276039992598e-27	6.15607944897629e-26	-37.1131
chr12	57652001	57653000	*	2.49276548683415e-10	3.63009130241581e-10	-30.4968
chr12	63145001	63146000	*	8.86015858318707e-29	8.5430292180209e-28	26.601
chr12	65476001	65477000	*	1.62335430650766e-28	1.53042982536249e-27	-47.8287
chr12	67651001	67652000	*	6.12383739669274e-48	2.32243914893275e-46	-39.8964
chr12	73394001	73395000	*	7.83013427514133e-09	9.51292155484824e-09	27.9857
chr12	73409001	73410000	*	7.62439538535509e-28	6.74943508795252e-27	-45.7526
chr12	73551001	73552000	*	1.25114784167212e-63	1.15585708810499e-61	27.3527
chr12	73618001	73619000	*	2.28961924128486e-06	2.0421698686575e-06	25.5682
chr12	73982001	73983000	*	2.05129328452062e-48	8.08970047297996e-47	-27.8564
chr12	75354001	75355000	*	1.22596762493692e-12	2.34941040647985e-12	30.6722
chr12	76527001	76528000	*	4.69436771871144e-27	3.86357735953513e-26	-27.0475
chr12	76625001	76626000	*	5.2015866790357e-19	1.98027430957905e-18	-37.0672
chr12	77005001	77006000	*	2.28466689685802e-12	4.24452652597442e-12	29.9953
chr12	79280001	79281000	*	7.25816920509497e-198	1.76168296780388e-194	27.8988
chr12	79293001	79294000	*	2.31459393534151e-25	1.63441178741909e-24	41.7688
chr12	79749001	79750000	*	1.26440082336801e-20	5.67649400804567e-20	34.8103
chr12	80706001	80707000	*	2.30264913843489e-44	7.12377714440918e-43	-35.5014
chr12	80717001	80718000	*	1.52836086810287e-18	5.56237083391396e-18	-32.6531
chr12	82122001	82123000	*	1.03510844509849e-13	2.24338467564543e-13	-28.4349
chr12	82248001	82249000	*	1.02320942635037e-21	5.09199722640095e-21	27.1
chr12	83564001	83565000	*	5.67323362823515e-37	1.06368744091537e-35	-25.8384
chr12	84671001	84672000	*	4.37479110456277e-58	3.12305095728958e-56	-28.4801
chr12	86350001	86351000	*	1.20766377317069e-11	2.05843290945126e-11	-35.0662
chr12	87270001	87271000	*	1.59618416895566e-26	1.25011322664192e-25	33.2455
chr12	91435001	91436000	*	1.1316204460331e-15	3.04137507384157e-15	-28.8678
chr12	92796001	92797000	*	1.66471184217289e-17	5.45483226822076e-17	-25.5436
chr12	99052001	99053000	*	1.22140569284712e-24	8.06783454206155e-24	-47.5584
chr12	99285001	99286000	*	9.26103060465924e-70	1.09893031402738e-67	-25.5393
chr12	99300001	99301000	*	5.53926781347823e-29	5.41531863163875e-28	42.964
chr12	100728001	100729000	*	3.76279213267854e-25	2.60738144485781e-24	-27.8683
chr12	102284001	102285000	*	6.23295316895077e-33	8.53399933674809e-32	-35.8767
chr12	102663001	102664000	*	1.66396904091734e-14	3.92977809338975e-14	30.0322
chr12	103316001	103317000	*	1.37657641272226e-19	5.56358985697083e-19	-34.364
chr12	103398001	103399000	*	2.43329544407793e-62	2.12308200241889e-60	-36.7052
chr12	104502001	104503000	*	1.8323027913004e-10	2.71072572415578e-10	27.0213
chr12	105064001	105065000	*	2.55546982488994e-19	1.00306131617865e-18	-25.397
chr12	105155001	105156000	*	3.19412332504773e-65	3.2059990983733e-63	-35.6721
chr12	105339001	105340000	*	1.18209695578766e-15	3.16810753050009e-15	-43.0657
chr12	105455001	105456000	*	5.35995103458624e-71	6.59469084162317e-69	-26.5543
chr12	105689001	105690000	*	3.80399390770472e-36	6.71709319444443e-35	-29.9549
chr12	105862001	105863000	*	1.19862641357305e-55	7.28975069307786e-54	-33.7407
chr12	105870001	105871000	*	1.38892038098984e-14	3.30829199367114e-14	-29.134
chr12	106646001	106647000	*	1.59649772651765e-13	3.37889271009895e-13	-31.677
chr12	107713001	107714000	*	4.81528022907887e-13	9.67364036450223e-13	-25.3491
chr12	107935001	107936000	*	8.73919635210228e-48	3.28167258308963e-46	-28.206
chr12	108090001	108091000	*	1.6226701284455e-36	2.94117487123509e-35	32.7376
chr12	108237001	108238000	*	2.69160850921679e-26	2.06621574778412e-25	29.078
chr12	108827001	108828000	*	1.25295517007165e-08	1.48308758310936e-08	25.0053
chr12	109030001	109031000	*	1.59405738592104e-39	3.62209167070709e-38	-37.2495
chr12	109592001	109593000	*	2.36846264055252e-35	3.95220905009132e-34	-25.9415
chr12	110094001	110095000	*	1.56697874523746e-28	1.47989413648439e-27	-26.4493
chr12	110611001	110612000	*	5.39013637734384e-30	5.75642826721934e-29	-49.8954
chr12	111394001	111395000	*	8.55289889143303e-19	3.18617250695117e-18	-33.7037
chr12	112265001	112266000	*	2.34705352478254e-18	8.37414739837705e-18	-30.7292
chr12	112481001	112482000	*	1.13069984777824e-25	8.25046215461206e-25	-34.0785
chr12	112989001	112990000	*	1.29809096946003e-28	1.23600569448336e-27	41.7582
chr12	116255001	116256000	*	5.0522978576417e-34	7.44430409316e-33	31.9155
chr12	117333001	117334000	*	2.14519243310257e-20	9.41856209263299e-20	32.1392
chr12	117422001	117423000	*	5.18582420532187e-25	3.541974843624e-24	31.4437
chr13	3941001	3942000	*	1.02514309189992e-27	8.96501534910867e-27	-25.9868
chr13	7375001	7376000	*	7.01961531899783e-39	1.51753846437142e-37	-27.6051
chr13	8634001	8635000	*	1.09752250193149e-34	1.716616427546e-33	-39.4852
chr13	12173001	12174000	*	9.55888109353245e-27	7.63877883186706e-26	-36.7063
chr13	29597001	29598000	*	6.9346434730945e-32	8.72246794520955e-31	-26.2457
chr13	30729001	30730000	*	6.57296074616127e-28	5.85750383933015e-27	-32.3728
chr13	31801001	31802000	*	1.89699461862388e-20	8.37843965376691e-20	-26.687
chr13	37583001	37584000	*	2.01937582983535e-11	3.35272130485776e-11	-28.6061
chr13	40620001	40621000	*	1.78633636100366e-63	1.6445935884283e-61	27.9929
chr13	40715001	40716000	*	5.00722704274645e-39	1.09244131840976e-37	36.1277
chr13	41515001	41516000	*	4.58155961749776e-18	1.58572203064264e-17	29.5679
chr13	43125001	43126000	*	1.30848010649563e-25	9.48289310358825e-25	-33.7011
chr13	44657001	44658000	*	3.18528677864835e-28	2.92045501225938e-27	38.0434
chr13	45186001	45187000	*	2.73843500569834e-13	5.64667899347726e-13	-36.8553
chr13	45236001	45237000	*	3.90568873268431e-34	5.8190618839244e-33	-33.1731
chr13	47259001	47260000	*	1.38054684020755e-61	1.16274702326579e-59	-39.0423
chr13	51071001	51072000	*	2.29152617575476e-29	2.30706851600773e-28	-25.0874
chr13	51334001	51335000	*	9.21139734593118e-38	1.84768721704042e-36	31.5182
chr13	51618001	51619000	*	1.2735136517989e-26	1.00864468560179e-25	26.9631
chr13	52254001	52255000	*	1.11852973473602e-29	1.15392242677418e-28	-28.9817
chr13	52571001	52572000	*	4.15327728047487e-27	3.43306286651521e-26	29.1003
chr13	52968001	52969000	*	1.40319463429863e-60	1.12842625916589e-58	-36.8813
chr13	53266001	53267000	*	2.08070858064093e-25	1.47589341716123e-24	-28.0782
chr13	53291001	53292000	*	5.68175836703213e-24	3.50906066912803e-23	-35.8812
chr13	53967001	53968000	*	7.65843762123663e-20	3.17749576487707e-19	26.8844
chr13	54118001	54119000	*	1.62589830949137e-48	6.46940308985956e-47	-37.4979
chr13	54578001	54579000	*	3.6592221330075e-06	3.17260512147724e-06	26.5328
chr13	54919001	54920000	*	5.65115788279165e-16	1.57379465410062e-15	-27.7181
chr13	55335001	55336000	*	9.29606641986268e-13	1.80676085278668e-12	-26.7292
chr13	55380001	55381000	*	9.46686052878102e-73	1.22696482043392e-70	-29.2109
chr13	55507001	55508000	*	9.44512826851176e-85	1.80124661134025e-82	-39.7338
chr13	55721001	55722000	*	2.57215768340421e-28	2.37872456443719e-27	-47.998
chr13	55762001	55763000	*	1.35265638536969e-15	3.6045948898121e-15	-25.192
chr13	55944001	55945000	*	1.71893753118782e-48	6.81927778828083e-47	-38.4191
chr13	56045001	56046000	*	1.08207293326794e-13	2.33879072601676e-13	-25.0588
chr13	56076001	56077000	*	1.96022171998771e-07	2.00481753303038e-07	-26.2153
chr13	56456001	56457000	*	1.63954332794633e-40	4.00860821450569e-39	-27.8217
chr13	56566001	56567000	*	1.78578914146792e-42	4.8552549801742e-41	46.4557
chr13	57690001	57691000	*	7.85902202437241e-09	9.54628003585582e-09	-28.4538
chr13	57722001	57723000	*	9.22083667440903e-13	1.79305307336055e-12	-28.3501
chr13	58588001	58589000	*	2.32811140983695e-24	1.49598101969839e-23	30.3563
chr13	60537001	60538000	*	2.6764329428581e-42	7.21067737584324e-41	-26.9482
chr13	61131001	61132000	*	6.91568318863562e-17	2.12671189702287e-16	-32.5186
chr13	64447001	64448000	*	4.30557698926524e-22	2.22391497639052e-21	-25.7379
chr13	69542001	69543000	*	6.06628544343531e-16	1.6832585979856e-15	27.7793
chr13	70779001	70780000	*	4.29002273659758e-08	4.7538343035108e-08	-27.0804
chr13	73651001	73652000	*	1.25540069267808e-37	2.47912842349566e-36	-25.7572
chr13	79020001	79021000	*	1.25287611288547e-24	8.26752663983847e-24	-26.5643
chr13	82943001	82944000	*	7.77170055036215e-37	1.44697244054297e-35	-30.8712
chr13	86581001	86582000	*	4.02544387444054e-16	1.13826434434649e-15	-35.7071
chr13	91167001	91168000	*	5.54008397739771e-10	7.72357279035557e-10	-27.4571
chr13	91890001	91891000	*	4.47030322351948e-17	1.40546601765152e-16	30.6798
chr13	92439001	92440000	*	1.54149437899707e-54	8.79406040990172e-53	-25.7606
chr13	93240001	93241000	*	1.08954861278646e-21	5.40701642330303e-21	-26.7282
chr13	93547001	93548000	*	1.29146252975201e-11	2.19398241480583e-11	-29.1857
chr13	94623001	94624000	*	3.20175122209065e-54	1.7958662283484e-52	-30.0332
chr13	94665001	94666000	*	1.12001810401375e-22	6.11643489996348e-22	-27.7469
chr13	95585001	95586000	*	9.16251262113265e-33	1.23612429997623e-31	30.6293
chr13	99037001	99038000	*	1.23294431100362e-37	2.44200709344632e-36	-32.243
chr13	101966001	101967000	*	4.95695817139203e-31	5.80971578205226e-30	26.661
chr13	102233001	102234000	*	3.0737316805434e-40	7.37333797492192e-39	-40.5285
chr13	103135001	103136000	*	2.19236843226509e-25	1.55179807321551e-24	-31.7485
chr13	104651001	104652000	*	1.96584676494195e-23	1.14949505490155e-22	-26.0638
chr13	105628001	105629000	*	7.49217202772701e-49	3.03079915429137e-47	27.2001
chr13	106735001	106736000	*	6.43994448749591e-21	2.97421600713044e-20	29.1667
chr13	106946001	106947000	*	1.1259734482237e-13	2.42888029081626e-13	-25.1323
chr13	107747001	107748000	*	4.20643372534545e-31	4.96056312458935e-30	-31.045
chr13	107966001	107967000	*	1.32249293984756e-20	5.92335269515931e-20	29.5024
chr13	108311001	108312000	*	3.69632680505601e-28	3.36244824537808e-27	-26.2979
chr13	112227001	112228000	*	4.25616070103279e-36	7.50560136338523e-35	-33.2666
chr13	112752001	112753000	*	3.86036423103948e-30	4.16266052781673e-29	-26.6926
chr13	113798001	113799000	*	4.04845332281372e-40	9.62504419689445e-39	-25.0956
chr13	113976001	113977000	*	3.86603536335403e-23	2.19754923690796e-22	-41.3068
chr13	114525001	114526000	*	2.84912173145805e-14	6.55762183776937e-14	-28.4814
chr13	115334001	115335000	*	2.28401829108337e-20	1.00034077501176e-19	-28.1481
chr14	5322001	5323000	*	9.19993209439973e-22	4.60408730463559e-21	28.4906
chr14	6666001	6667000	*	3.33659334779605e-19	1.29312481874257e-18	25.3205
chr14	9751001	9752000	*	8.42777996898893e-19	3.14263192878673e-18	-26.952
chr14	10701001	10702000	*	6.18881233498101e-09	7.61308861956778e-09	25.8413
chr14	12177001	12178000	*	3.86955265786462e-43	1.10731828026177e-41	-25.3408
chr14	12429001	12430000	*	3.57014651545546e-35	5.8621759652697e-34	-46.5675
chr14	19706001	19707000	*	4.22090257939287e-31	4.97542832730307e-30	-36.9628
chr14	21963001	21964000	*	1.77184357092299e-35	2.98650710391255e-34	-42.2558
chr14	24370001	24371000	*	1.04685503866115e-30	1.18834510775004e-29	-44.8232
chr14	25344001	25345000	*	5.84205054040592e-13	1.1620944514393e-12	-25.8855
chr14	25797001	25798000	*	5.99899773168403e-52	2.93883732988744e-50	50.6096
chr14	31660001	31661000	*	2.44495476927692e-55	1.47353499818954e-53	-28.5198
chr14	32411001	32412000	*	3.04941461393229e-44	9.35816238571267e-43	37.445
chr14	32486001	32487000	*	3.81037524130165e-21	1.7945461929992e-20	34.6339
chr14	33038001	33039000	*	2.04067701240841e-20	8.98331894893671e-20	-30.1898
chr14	33126001	33127000	*	3.25890519684597e-84	6.08455808868865e-82	-43.0657
chr14	34913001	34914000	*	4.76081465948704e-24	2.96566751524207e-23	27.2514
chr14	35516001	35517000	*	9.45948372457057e-15	2.29577129769024e-14	-30.5033
chr14	37094001	37095000	*	3.0663093343477e-17	9.79271330018346e-17	-26.5391
chr14	39182001	39183000	*	5.31615495740464e-23	2.98811545731363e-22	30.2843
chr14	45456001	45457000	*	1.88562724657751e-11	3.14081797922355e-11	25.6216
chr14	46299001	46300000	*	1.08945981094743e-10	1.65749486842783e-10	-26.3916
chr14	46344001	46345000	*	1.06002332437134e-15	2.85988840585361e-15	-28.1928
chr14	47306001	47307000	*	2.63351842330038e-23	1.52322448812251e-22	-25.6798
chr14	48346001	48347000	*	5.09997860755595e-27	4.1909453276018e-26	35.0427
chr14	51434001	51435000	*	3.30496103272042e-25	2.30148202342605e-24	-29.9447
chr14	54937001	54938000	*	1.71231051435432e-09	2.25472506717736e-09	29.4872
chr14	55082001	55083000	*	1.62656354947699e-10	2.42138031269237e-10	25.1348
chr14	55097001	55098000	*	2.57391926336046e-20	1.12124017654783e-19	-29.805
chr14	55213001	55214000	*	5.54992137190596e-56	3.4620745352897e-54	-46.23
chr14	55565001	55566000	*	2.72191758847154e-20	1.18281580002329e-19	-29.5501
chr14	55832001	55833000	*	1.47557667571546e-24	9.65358309649057e-24	-35.9944
chr14	57314001	57315000	*	4.07209668906989e-43	1.16403102974924e-41	-37.5734
chr14	59795001	59796000	*	1.12111480369224e-42	3.10181667356058e-41	25.4883
chr14	59920001	59921000	*	1.74525822079732e-47	6.45380511750118e-46	31.3438
chr14	61147001	61148000	*	7.91879675018889e-16	2.16933259342124e-15	-32.1817
chr14	64021001	64022000	*	9.10219540917761e-39	1.95352568983887e-37	-43.5318
chr14	64059001	64060000	*	1.56303438276788e-29	1.59279759936102e-28	41.3316
chr14	64063001	64064000	*	2.46468139432878e-25	1.73534492588259e-24	-25.4896
chr14	64519001	64520000	*	7.24851639697844e-09	8.84090484739855e-09	-25.4815
chr14	65536001	65537000	*	2.97288805643703e-11	4.83597379681287e-11	-26.0618
chr14	69977001	69978000	*	2.10556807522294e-13	4.40118604530912e-13	-26.4064
chr14	70032001	70033000	*	1.21486619871231e-47	4.53011032481319e-46	33.287
chr14	70124001	70125000	*	9.11618703237769e-14	1.98622618533115e-13	-25.963
chr14	70131001	70132000	*	4.6545622521483e-32	5.93465555932686e-31	-36.1297
chr14	70776001	70777000	*	9.3249002970863e-23	5.14283352866736e-22	-33.9277
chr14	70780001	70781000	*	1.34952245490394e-21	6.64651608708373e-21	51.6978
chr14	70966001	70967000	*	3.02582757867386e-09	3.86463188307808e-09	-27.7059
chr14	73064001	73065000	*	3.44669666055311e-11	5.56332785133485e-11	-25.7601
chr14	74143001	74144000	*	1.53784720498592e-14	3.64449025277985e-14	25.8398
chr14	75256001	75257000	*	1.3749911981009e-16	4.08987868873622e-16	28.7763
chr14	75622001	75623000	*	7.5939094669215e-33	1.031276814831e-31	27.6908
chr14	78777001	78778000	*	4.08465277120884e-142	3.30471914385806e-139	-35.006
chr14	79134001	79135000	*	6.35295323986731e-17	1.96134200784886e-16	-29.2149
chr14	79218001	79219000	*	3.6987114827651e-30	3.99965671409984e-29	32.9431
chr14	79420001	79421000	*	2.00526330518963e-52	1.02367729318182e-50	-33.744
chr14	83608001	83609000	*	3.77197246066196e-11	6.06306512461738e-11	25.7582
chr14	87093001	87094000	*	2.35693834626405e-16	6.84293810703823e-16	-26.9773
chr14	90702001	90703000	*	4.04787826221892e-21	1.90270938109843e-20	41.6429
chr14	92419001	92420000	*	8.6500559613918e-17	2.62828007704761e-16	25.2946
chr14	100319001	100320000	*	3.06214732034835e-32	3.96488661484823e-31	-47.4803
chr14	102315001	102316000	*	4.71262832178207e-72	5.99152321619985e-70	-29.1472
chr14	102832001	102833000	*	5.226888135513e-32	6.63586107282755e-31	-31.8417
chr14	108684001	108685000	*	1.93162846356328e-20	8.52153886891768e-20	-29.9328
chr14	116521001	116522000	*	1.24749890802952e-20	5.60249744919924e-20	-27.2148
chr14	117828001	117829000	*	4.5843258931595e-34	6.78472582917096e-33	31.5214
chr14	118400001	118401000	*	8.80630194645344e-31	1.00693176078335e-29	25.8635
chr14	118462001	118463000	*	4.25228416671244e-20	1.81012923219711e-19	33.6746
chr14	118538001	118539000	*	1.26112698866286e-44	3.95660424015809e-43	-33.0178
chr14	118944001	118945000	*	1.67243778546394e-10	2.48620531742718e-10	-33.3308
chr14	119981001	119982000	*	5.83845225441708e-19	2.21232255177448e-18	-26.7396
chr14	121137001	121138000	*	7.1232315993105e-19	2.67749459315287e-18	-34.5588
chr15	6465001	6466000	*	2.87424217892183e-08	3.25441482644365e-08	25.7281
chr15	6466001	6467000	*	1.0205775020823e-15	2.75876234073695e-15	31.7455
chr15	7015001	7016000	*	3.00152796222106e-33	4.20228064387507e-32	30.6821
chr15	10642001	10643000	*	7.72257724101181e-40	1.79916500610356e-38	-26.4429
chr15	12275001	12276000	*	2.27462496999418e-28	2.11602725831974e-27	27.0833
chr15	12544001	12545000	*	9.52976102467515e-35	1.50020122049339e-33	-53.6087
chr15	13040001	13041000	*	1.29300524736196e-19	5.23851540102069e-19	-40.5582
chr15	16091001	16092000	*	2.67697803712563e-28	2.47309225644967e-27	-31.6321
chr15	16228001	16229000	*	9.10822872667218e-27	7.29611997450697e-26	-27.8815
chr15	17919001	17920000	*	1.65822771561307e-19	6.64657773328397e-19	-26.6055
chr15	22201001	22202000	*	3.08152550840514e-16	8.84089171327166e-16	30.6649
chr15	24025001	24026000	*	6.1779913062893e-32	7.80622649536642e-31	-30.7229
chr15	24781001	24782000	*	1.26725898999134e-24	8.36037058755136e-24	-29.8852
chr15	26369001	26370000	*	4.82922077658871e-31	5.66497705246326e-30	-40.9658
chr15	27558001	27559000	*	7.04658057095963e-28	6.26910839347672e-27	-27.5646
chr15	28035001	28036000	*	2.49537542549697e-18	8.87606933482815e-18	30.8456
chr15	35822001	35823000	*	3.60301597517729e-15	9.16244971713984e-15	-27.0889
chr15	37110001	37111000	*	1.42145761722579e-35	2.41420822778206e-34	-32.8215
chr15	37310001	37311000	*	1.86382532534046e-21	9.0509429057986e-21	-37.2624
chr15	37782001	37783000	*	9.92763241078455e-79	1.54102822642084e-76	-52.0347
chr15	39758001	39759000	*	1.05675417901943e-22	5.78871011136507e-22	-31.2578
chr15	40243001	40244000	*	9.42343554579467e-44	2.82057571496632e-42	40.644
chr15	48246001	48247000	*	1.72163188901581e-24	1.119475789153e-23	25.1923
chr15	51958001	51959000	*	5.03991015650499e-17	1.57619833883909e-16	-29.954
chr15	54153001	54154000	*	2.80640948868722e-09	3.59919509380124e-09	-25.2184
chr15	55098001	55099000	*	7.76490205851543e-21	3.55036060438444e-20	26.1385
chr15	56820001	56821000	*	1.74546689644549e-11	2.91919596331814e-11	29.4285
chr15	58613001	58614000	*	3.32058152430022e-24	2.10284323304119e-23	27.4306
chr15	61158001	61159000	*	2.51232781347861e-54	1.42110988393177e-52	30.8159
chr15	61895001	61896000	*	6.09364628646123e-10	8.46172812619762e-10	-28.7075
chr15	63671001	63672000	*	5.25555014294292e-45	1.67643252572022e-43	-34.3642
chr15	63675001	63676000	*	8.06407640944444e-28	7.1292040232644e-27	25.8398
chr15	67542001	67543000	*	5.89386901215441e-20	2.47071460849751e-19	30.2388
chr15	68783001	68784000	*	5.65219328249057e-12	1.00210729477789e-11	25.993
chr15	69243001	69244000	*	8.74503672656831e-23	4.83401350363571e-22	-29.0232
chr15	73801001	73802000	*	4.5161995201091e-42	1.19977666473257e-40	-48.5497
chr15	74114001	74115000	*	2.16317598230142e-40	5.25040154989465e-39	38.0244
chr15	74720001	74721000	*	6.90996897725898e-54	3.79606098245213e-52	29.7172
chr15	75993001	75994000	*	1.04098507712197e-21	5.17563415718284e-21	-26.0807
chr15	76037001	76038000	*	4.1601695441498e-23	2.35671433142606e-22	-27.1602
chr15	76260001	76261000	*	1.07388654262176e-30	1.21799440646008e-29	-41.348
chr15	76601001	76602000	*	2.73343688172922e-12	5.04212762198101e-12	-27.8917
chr15	77775001	77776000	*	1.46791883277125e-35	2.48995023135516e-34	28.6533
chr15	78240001	78241000	*	1.67020745336302e-19	6.69258593569201e-19	-31.3927
chr15	78571001	78572000	*	3.63716229909339e-58	2.60343777033146e-56	-30.2417
chr15	78754001	78755000	*	8.78526928245525e-20	3.62530165643486e-19	39.4371
chr15	78911001	78912000	*	1.55907547040393e-24	1.01697621953353e-23	27.9626
chr15	79099001	79100000	*	5.33391857014321e-37	1.00217982494441e-35	-28.5714
chr15	79114001	79115000	*	4.49306613862843e-22	2.31359535178739e-21	33.7421
chr15	80099001	80100000	*	1.32475142332115e-06	1.21728401837749e-06	-26.3788
chr15	80500001	80501000	*	9.42379956682966e-36	1.62430647343989e-34	-29.1166
chr15	80637001	80638000	*	1.15000467670093e-41	2.98385410118071e-40	45.0853
chr15	81485001	81486000	*	4.47297528379886e-21	2.09368014176825e-20	-26.0561
chr15	83381001	83382000	*	3.88457183578936e-20	1.65968620679704e-19	-26.482
chr15	84639001	84640000	*	6.16542278076202e-13	1.22277521953341e-12	-27.715
chr15	85001001	85002000	*	2.95205435706684e-18	1.04240974860493e-17	-31.0392
chr15	85328001	85329000	*	3.62890930347876e-18	1.26982808567607e-17	-33.6511
chr15	86139001	86140000	*	2.02487773713021e-37	3.93178226694798e-36	25.2128
chr15	86182001	86183000	*	2.00325632803673e-10	2.9518592832457e-10	32.5825
chr15	87254001	87255000	*	8.42253664308457e-29	8.13576176094205e-28	27.907
chr15	88088001	88089000	*	7.86476845674485e-18	2.6664210616581e-17	-33.0179
chr15	88380001	88381000	*	2.0661965595353e-17	6.70538145573234e-17	-25.7752
chr15	88613001	88614000	*	3.2334800050388e-19	1.25589694559775e-18	-27.861
chr15	88881001	88882000	*	2.86901800218055e-55	1.71363807249263e-53	-27.2902
chr15	91522001	91523000	*	2.05143707866405e-28	1.91641397296659e-27	-29.6169
chr15	97717001	97718000	*	4.65539008724273e-50	2.01122637051571e-48	-43.0158
chr15	98497001	98498000	*	7.13962836447772e-24	4.36901711044256e-23	-26.9231
chr15	98852001	98853000	*	4.50246187621771e-13	9.0684048611201e-13	-31.2333
chr15	99083001	99084000	*	2.48665306632009e-23	1.44171333421504e-22	34.0589
chr15	99218001	99219000	*	2.84408156393708e-52	1.43542242711891e-50	-33.1251
chr15	101032001	101033000	*	2.57411442792532e-26	1.98057697693429e-25	26.2729
chr15	101163001	101164000	*	1.2072197331929e-38	2.57234139785555e-37	-25.4179
chr15	101714001	101715000	*	5.91385696878405e-130	3.43246673587556e-127	41.135
chr15	101796001	101797000	*	1.22438512662126e-37	2.42685484932412e-36	30.8219
chr15	102115001	102116000	*	6.60248315743143e-13	1.30606083502091e-12	-26.1642
chr15	102264001	102265000	*	1.8841384400158e-22	1.00528421049097e-21	26.1109
chr15	103316001	103317000	*	8.63251587178719e-51	3.89322076502612e-49	-41.3658
chr16	3632001	3633000	*	1.96011534136697e-146	1.8045835002658e-143	30.7422
chr16	5435001	5436000	*	1.62510107645462e-14	3.84138198217247e-14	29.324
chr16	6326001	6327000	*	7.77945121754001e-15	1.90483109183738e-14	25.002
chr16	8909001	8910000	*	5.97918874122467e-13	1.18742752338217e-12	-31.0796
chr16	11280001	11281000	*	1.87810356492322e-43	5.52238957846413e-42	-25.4902
chr16	15458001	15459000	*	1.19104014175473e-25	8.66234280512794e-25	51.9802
chr16	17222001	17223000	*	4.77926045254111e-61	3.92618437134813e-59	-29.1224
chr16	18053001	18054000	*	5.72314109594698e-15	1.4223360888544e-14	-28.7238
chr16	20374001	20375000	*	2.49132833375721e-12	4.61274088305528e-12	-25.0698
chr16	22119001	22120000	*	5.05079162831408e-32	6.42451526933708e-31	-26.9741
chr16	22589001	22590000	*	2.03873773941942e-13	4.27028860838548e-13	30.693
chr16	23317001	23318000	*	6.80579359999449e-24	4.17621686675142e-23	-27.564
chr16	24206001	24207000	*	4.46323677611178e-79	7.00961810902419e-77	-59.9559
chr16	24272001	24273000	*	4.13537968887563e-19	1.59161142566197e-18	-25.7626
chr16	24313001	24314000	*	4.58020071394968e-44	1.39119813669177e-42	53.9598
chr16	26515001	26516000	*	5.13208334851245e-20	2.16394464513071e-19	-37.7013
chr16	30217001	30218000	*	1.10040266228539e-23	6.61254547120724e-23	-25.9661
chr16	32156001	32157000	*	5.44254515502561e-18	1.87327527835495e-17	-26.0256
chr16	33741001	33742000	*	1.44012399218175e-11	2.43398904856559e-11	29.6465
chr16	34620001	34621000	*	1.66541261929194e-15	4.39721947181356e-15	-33.7588
chr16	34929001	34930000	*	2.14205258735393e-43	6.23668982124476e-42	-41.3213
chr16	35224001	35225000	*	1.46302595680702e-23	8.67255378339054e-23	-31.96
chr16	35302001	35303000	*	5.46325643913302e-13	1.09072707563245e-12	31.212
chr16	36678001	36679000	*	6.54884643378254e-31	7.57569278318547e-30	-48.3396
chr16	36721001	36722000	*	1.84216357024607e-34	2.83479764177935e-33	-32.8147
chr16	38254001	38255000	*	1.35149320243605e-57	9.2049440044325e-56	35.5806
chr16	38653001	38654000	*	2.04574800535927e-24	1.32090010529322e-23	-33.3842
chr16	41758001	41759000	*	1.66891002007604e-14	3.94005305944297e-14	32.8538
chr16	44475001	44476000	*	2.06397280771179e-73	2.72800997579186e-71	-31.2862
chr16	45166001	45167000	*	1.65726603579266e-25	1.18720629162916e-24	39.0384
chr16	49778001	49779000	*	1.15833855657367e-21	5.73985971010875e-21	45.5232
chr16	50702001	50703000	*	1.02988886984742e-25	7.55201837596198e-25	33.1521
chr16	50832001	50833000	*	8.49611345752021e-19	3.16590195406914e-18	-29.9133
chr16	53401001	53402000	*	3.46777288745145e-29	3.44954240096784e-28	-29.9911
chr16	64543001	64544000	*	1.25338424518616e-13	2.68873367810992e-13	-25.9155
chr16	67156001	67157000	*	5.00825211646155e-39	1.09244131840976e-37	48.3212
chr16	67225001	67226000	*	2.93703909505765e-21	1.3967885665894e-20	28.084
chr16	71304001	71305000	*	7.60721027472093e-27	6.12312748627363e-26	46.3668
chr16	75842001	75843000	*	2.54266127251624e-25	1.78836292098101e-24	-35.2593
chr16	75970001	75971000	*	4.57383275153116e-28	4.12265983340583e-27	39.8038
chr16	77421001	77422000	*	4.13662011407192e-09	5.19903980535663e-09	-26.6106
chr16	78265001	78266000	*	9.36787553272088e-18	3.14962803926535e-17	-36.6543
chr16	86447001	86448000	*	2.03949704104388e-16	5.95628150175327e-16	-25.7514
chr16	87319001	87320000	*	4.8529757505786e-73	6.35142692966311e-71	45.8863
chr16	87649001	87650000	*	1.02743047525112e-46	3.63327979839387e-45	-25.001
chr16	87784001	87785000	*	9.42053996060339e-34	1.36985664464723e-32	26.5054
chr16	89522001	89523000	*	9.87434091358867e-52	4.76734232628809e-50	30.9039
chr16	90212001	90213000	*	3.07239715650215e-17	9.80980881826164e-17	-34.6839
chr16	90916001	90917000	*	7.57559205108219e-32	9.48686524205091e-31	-33.1093
chr16	91346001	91347000	*	4.77816719893411e-25	3.27611205447331e-24	-32.5591
chr16	91557001	91558000	*	1.78007371705553e-116	8.05525565529487e-114	-30.9642
chr16	92659001	92660000	*	7.72148920597164e-17	2.36091686167926e-16	30.4422
chr16	93062001	93063000	*	1.83336065320014e-19	7.31888619794345e-19	-30.5641
chr16	94245001	94246000	*	3.06457161590496e-40	7.36459838167041e-39	-25.8468
chr16	96061001	96062000	*	1.64521713985236e-39	3.72565616907284e-38	-26.8265
chr16	96200001	96201000	*	5.82502578398022e-58	4.0926782900012e-56	46.2406
chr16	97226001	97227000	*	1.51491084053665e-47	5.62537573159819e-46	-38.7829
chr17	3503001	3504000	*	2.52265590260681e-31	3.02298631642603e-30	-43.9008
chr17	5157001	5158000	*	4.91263960484299e-32	6.25474814418123e-31	-44.3084
chr17	5402001	5403000	*	8.27579419907493e-17	2.52173697080911e-16	-28.3438
chr17	7361001	7362000	*	7.5752731309901e-30	8.00678749585119e-29	-25.3558
chr17	7563001	7564000	*	4.06242702273572e-23	2.3047668664228e-22	-26.1558
chr17	9522001	9523000	*	1.65725907575447e-23	9.76323756921054e-23	-28.0045
chr17	10720001	10721000	*	2.5175152426686e-36	4.508040588165e-35	-63.1697
chr17	11927001	11928000	*	7.23742109495803e-65	7.07806500958421e-63	-28.7249
chr17	12194001	12195000	*	7.99723368050218e-22	4.02559076610758e-21	-26.4265
chr17	12742001	12743000	*	1.79889606640356e-209	4.80285443702355e-206	-52.3241
chr17	12751001	12752000	*	6.65167777452957e-47	2.39342955546525e-45	-25.3466
chr17	12892001	12893000	*	6.72721463101002e-09	8.23555522567323e-09	26.799
chr17	13683001	13684000	*	2.56255527486141e-31	3.06804504213264e-30	-25.5877
chr17	14076001	14077000	*	6.45088177885419e-25	4.37468735101368e-24	-30.7018
chr17	14267001	14268000	*	1.16419808414688e-18	4.28373856847733e-18	25.0661
chr17	15696001	15697000	*	1.07455479792695e-25	7.85581325546633e-25	32.0926
chr17	21758001	21759000	*	1.54151723543571e-27	1.32294480746019e-26	30.4617
chr17	24503001	24504000	*	2.43246883232627e-28	2.25500832119294e-27	-34.029
chr17	25551001	25552000	*	1.50309163696636e-15	3.98638042991228e-15	39.1016
chr17	25656001	25657000	*	8.66587715991783e-06	7.1383863677502e-06	-25.2109
chr17	25876001	25877000	*	1.00927955162525e-11	1.73703685949933e-11	28.4964
chr17	27076001	27077000	*	8.5716691047491e-24	5.20241253927108e-23	-33.0618
chr17	27173001	27174000	*	8.70990583699104e-12	1.51022792670058e-11	-25.4642
chr17	27779001	27780000	*	1.28104692928177e-10	1.93409537243917e-10	-25.3909
chr17	28009001	28010000	*	1.20286355470822e-40	2.95719452539462e-39	-25.0956
chr17	29134001	29135000	*	2.58205839019288e-119	1.30071917256191e-116	-45.8367
chr17	29322001	29323000	*	3.70551619336117e-44	1.13195883926756e-42	25.9436
chr17	29852001	29853000	*	1.90082518718415e-135	1.30128050436117e-132	-25.8762
chr17	30118001	30119000	*	3.71181343109142e-25	2.57339215440303e-24	-34.8624
chr17	31406001	31407000	*	4.82447615296457e-20	2.03971815498302e-19	-27.5299
chr17	31932001	31933000	*	9.79593476831681e-28	8.58354686219005e-27	-44.3573
chr17	35194001	35195000	*	5.88771715575573e-36	1.02541138697076e-34	-33.474
chr17	36456001	36457000	*	2.72284130924669e-21	1.30024798928817e-20	32.2333
chr17	40615001	40616000	*	4.18039403121045e-11	6.6829482053329e-11	26.3241
chr17	42108001	42109000	*	3.52257623645174e-09	4.46642568038206e-09	25.5124
chr17	43628001	43629000	*	4.6909269171084e-15	1.17808845761336e-14	25.2309
chr17	43821001	43822000	*	1.15185931687038e-39	2.64204257316979e-38	-28.8661
chr17	44592001	44593000	*	8.59927849017584e-63	7.65304225984055e-61	-27.6682
chr17	44662001	44663000	*	2.00255496332893e-27	1.70273925756816e-26	37.5921
chr17	45417001	45418000	*	6.45628462055217e-35	1.02972336280861e-33	44.4898
chr17	45530001	45531000	*	6.23639818854184e-16	1.72848505446557e-15	-33.046
chr17	46492001	46493000	*	1.07066732685454e-29	1.10668365510936e-28	-29.0859
chr17	46753001	46754000	*	8.60519762320852e-15	2.09893387657741e-14	-25.949
chr17	46758001	46759000	*	6.90348835401077e-47	2.47735938496879e-45	-37.447
chr17	47374001	47375000	*	1.40033769063398e-98	4.29741086827417e-96	-26.4476
chr17	48029001	48030000	*	2.06628953127428e-12	3.85625999436446e-12	30.8786
chr17	48188001	48189000	*	2.17124575338492e-40	5.26520173041519e-39	-45.6583
chr17	48647001	48648000	*	4.47795459432217e-97	1.28555330532432e-94	-36.2578
chr17	49273001	49274000	*	4.87641231101448e-11	7.74185881696353e-11	-34.791
chr17	49914001	49915000	*	1.33018773297705e-41	3.43135728699102e-40	-25.9879
chr17	51224001	51225000	*	4.84806857514855e-25	3.32062835259094e-24	33.8761
chr17	51537001	51538000	*	2.91129818317667e-23	1.67626603670715e-22	28.9803
chr17	54643001	54644000	*	3.76249186056761e-22	1.95322555192713e-21	-38.6694
chr17	56051001	56052000	*	1.74340008296712e-51	8.20932323000365e-50	-29.259
chr17	56760001	56761000	*	2.56014339037208e-10	3.72247876727294e-10	27.922
chr17	57359001	57360000	*	1.16379472851302e-58	8.58343588440497e-57	-33.3333
chr17	58639001	58640000	*	4.7848946955254e-10	6.72057552491643e-10	31.2765
chr17	59713001	59714000	*	3.30068285409731e-31	3.91143356055196e-30	-47.1023
chr17	61103001	61104000	*	5.15575701077565e-52	2.54913028976227e-50	-45.3333
chr17	61361001	61362000	*	4.55067679250878e-71	5.62491018605879e-69	-25.5361
chr17	63176001	63177000	*	7.67911560798316e-26	5.70303009594714e-25	-39.0911
chr17	65949001	65950000	*	1.91446815888746e-08	2.21686221076091e-08	26.0571
chr17	66353001	66354000	*	1.26685381559439e-20	5.68655044679265e-20	25.5344
chr17	66754001	66755000	*	1.41486762106804e-29	1.44733362831319e-28	43.2099
chr17	69152001	69153000	*	4.1330605581739e-45	1.33109971485912e-43	-33.9453
chr17	69753001	69754000	*	3.16346376569095e-25	2.20813070688597e-24	26.9091
chr17	71023001	71024000	*	1.42148303858965e-23	8.43565949392307e-23	-41.7645
chr17	71434001	71435000	*	2.87332666023837e-37	5.51111050766439e-36	31.3119
chr17	72568001	72569000	*	3.58004729159127e-49	1.47961797240336e-47	32.741
chr17	72936001	72937000	*	7.23350126408988e-28	6.42683925435084e-27	-26.6529
chr17	73012001	73013000	*	9.58428454385412e-28	8.403607386759e-27	-31.4136
chr17	73542001	73543000	*	2.74974948535211e-21	1.31239334567291e-20	-40.4499
chr17	73568001	73569000	*	3.31057137231601e-18	1.1631610826203e-17	-31.5878
chr17	73646001	73647000	*	1.03372705082002e-11	1.77631704308219e-11	25.6283
chr17	73822001	73823000	*	2.30204244929823e-38	4.81677106773301e-37	-40.6834
chr17	75394001	75395000	*	9.16759440196814e-31	1.04600289281415e-29	31.2945
chr17	79657001	79658000	*	1.93835129952249e-36	3.49911058505007e-35	-29.3631
chr17	79971001	79972000	*	1.78435096486925e-24	1.1585653252328e-23	37.3666
chr17	80119001	80120000	*	2.52184701904665e-39	5.6580284730676e-38	28.3616
chr17	80148001	80149000	*	1.48366767974969e-32	1.96294814252799e-31	27.4898
chr17	83654001	83655000	*	3.29942990425875e-15	8.42332623236342e-15	39.2872
chr17	84364001	84365000	*	5.77923786650488e-38	1.17159672009426e-36	-30.5984
chr17	84815001	84816000	*	9.12426183336545e-10	1.24143986671974e-09	-34.8502
chr17	84832001	84833000	*	2.81967005141285e-21	1.34456306282399e-20	25.8942
chr17	87335001	87336000	*	2.26221442459223e-64	2.19631397875202e-62	28.6202
chr17	88318001	88319000	*	1.30347451559043e-14	3.11198555196786e-14	-25.7523
chr17	88511001	88512000	*	2.49290375689999e-08	2.84739189719841e-08	-25.3827
chr17	91475001	91476000	*	4.10357756115029e-32	5.25976969766529e-31	26.8106
chr18	4968001	4969000	*	6.47006414467547e-19	2.44057062809915e-18	-25.7414
chr18	5027001	5028000	*	8.5515228156331e-30	8.97116871765836e-29	29.1508
chr18	6111001	6112000	*	1.20548697410521e-19	4.90478130985584e-19	-30.3371
chr18	9516001	9517000	*	6.71822111738381e-14	1.48422926772724e-13	-31.0712
chr18	11864001	11865000	*	1.81759775299231e-14	4.27294697643825e-14	29.2373
chr18	12927001	12928000	*	4.2907777062123e-41	1.07972705529004e-39	28.7219
chr18	12972001	12973000	*	3.84145871704563e-21	1.80854731546938e-20	-35.5578
chr18	14459001	14460000	*	5.73471189855169e-23	3.21728291060315e-22	27.52
chr18	16694001	16695000	*	9.42240098757879e-20	3.87563907271131e-19	27.002
chr18	18303001	18304000	*	4.37991302030843e-35	7.10874500387589e-34	-29.6315
chr18	21313001	21314000	*	6.91405115420442e-10	9.53352029009444e-10	25.3397
chr18	22527001	22528000	*	1.32359985789397e-09	1.76587342139496e-09	27.8702
chr18	32545001	32546000	*	5.35723070039935e-22	2.74112996043596e-21	29.5458
chr18	34037001	34038000	*	1.35795676225349e-44	4.24542745059207e-43	39.9272
chr18	34349001	34350000	*	5.75566373198235e-27	4.70370017141176e-26	-30.8092
chr18	34930001	34931000	*	3.03048942418517e-29	3.02470022528139e-28	26.5587
chr18	35470001	35471000	*	2.33592826737224e-28	2.16927696898162e-27	28.6119
chr18	36015001	36016000	*	8.99869846888617e-25	6.02445690725555e-24	-25.4442
chr18	37163001	37164000	*	1.46054418392126e-12	2.7759613473781e-12	-25.4506
chr18	37753001	37754000	*	2.12289104999939e-35	3.56470778053424e-34	33.1802
chr18	38024001	38025000	*	2.62863183919293e-10	3.81587516073535e-10	25.6806
chr18	38121001	38122000	*	5.52997126592822e-15	1.37650703194165e-14	-25.8304
chr18	38122001	38123000	*	6.4819049038979e-14	1.4352274364845e-13	-33.4254
chr18	38643001	38644000	*	3.95570050457831e-14	8.97305422311207e-14	-33.5836
chr18	39081001	39082000	*	8.76487085080909e-42	2.29423923044375e-40	-27.1231
chr18	40117001	40118000	*	6.61479834182029e-14	1.46271188311091e-13	25.8829
chr18	43043001	43044000	*	1.80056038255167e-14	4.23475861336865e-14	29.0356
chr18	45581001	45582000	*	1.39731815532852e-21	6.8743055621648e-21	30
chr18	46220001	46221000	*	2.05495220354409e-13	4.30245932492897e-13	-28.4444
chr18	47268001	47269000	*	1.50682477535247e-68	1.69035976775685e-66	31.9261
chr18	47321001	47322000	*	4.5467624730959e-30	4.88112392441701e-29	-25.8258
chr18	47469001	47470000	*	7.4326133689911e-58	5.1812687616101e-56	-50.155
chr18	47616001	47617000	*	4.10788919233581e-21	1.92955873694356e-20	-26.9373
chr18	54060001	54061000	*	8.11131107968028e-08	8.69102958471919e-08	-29.4194
chr18	54342001	54343000	*	4.28360938992206e-16	1.20793889325847e-15	-34.9877
chr18	54953001	54954000	*	1.06933480208617e-11	1.83389400483571e-11	-26.3916
chr18	57479001	57480000	*	2.5099846351714e-13	5.20132150268859e-13	-30.7219
chr18	59154001	59155000	*	3.70211298158802e-17	1.1738995314087e-16	-32.9538
chr18	60993001	60994000	*	4.14344218901381e-11	6.62665295764742e-11	25.0787
chr18	61789001	61790000	*	7.79386126452517e-16	2.13729986280654e-15	-25.1589
chr18	63243001	63244000	*	3.62979771374787e-18	1.26997251360399e-17	27.9275
chr18	64880001	64881000	*	2.89182996230575e-159	3.35689895911151e-156	-71.7794
chr18	67347001	67348000	*	3.3467623643714e-34	5.01993653424425e-33	-27.1996
chr18	68221001	68222000	*	3.18324204354547e-08	3.58482612540157e-08	-29.5455
chr18	68340001	68341000	*	3.19688315122135e-23	1.83200816348935e-22	-34.1449
chr18	68710001	68711000	*	6.5064021156058e-165	8.68568864361124e-162	-37.3211
chr18	68765001	68766000	*	2.07001744229258e-30	2.28471213720954e-29	-26.3293
chr18	69216001	69217000	*	5.46732209093088e-38	1.11174013900234e-36	32.7936
chr18	70428001	70429000	*	2.45515255186287e-64	2.37499528938332e-62	-31.0465
chr18	70592001	70593000	*	2.97628274713939e-45	9.66708910355885e-44	29.0628
chr18	72006001	72007000	*	1.3473780726436e-17	4.45547573231563e-17	27.3194
chr18	74101001	74102000	*	4.98262050260732e-19	1.89989262359487e-18	35.5669
chr18	74947001	74948000	*	1.30926660207251e-19	5.2987686462911e-19	26.1731
chr18	76119001	76120000	*	6.96588339258264e-25	4.70958260506404e-24	28.7436
chr18	76224001	76225000	*	4.81607825862085e-11	7.64789073659472e-11	-26.9276
chr18	79845001	79846000	*	4.26010870190008e-20	1.81288192409978e-19	-26.0521
chr18	80169001	80170000	*	1.12140371447212e-94	2.96438064352363e-92	-26.4008
chr18	82331001	82332000	*	6.48173269095824e-12	1.14129872977261e-11	-27.4923
chr18	82512001	82513000	*	5.44129883288598e-22	2.78201240737415e-21	-28.9454
chr18	82518001	82519000	*	2.80007099007034e-24	1.78549826912908e-23	41.4322
chr18	82719001	82720000	*	1.11981689030217e-41	2.90835389507399e-40	-31.1676
chr18	82792001	82793000	*	1.39216963711259e-14	3.31543988208665e-14	-29.1975
chr18	82839001	82840000	*	5.64207041365154e-30	6.02307349332189e-29	-36.8202
chr18	82849001	82850000	*	4.46030878663397e-42	1.1861089019731e-40	-36.251
chr18	83329001	83330000	*	8.19521436081317e-11	1.26688205905808e-10	-28.8588
chr18	83363001	83364000	*	2.13173744097393e-08	2.45524535652253e-08	-26.2594
chr18	90313001	90314000	*	2.51052574344557e-23	1.45523823785919e-22	37.8135
chr19	4442001	4443000	*	1.84413475377572e-17	6.01103253751926e-17	33.7116
chr19	4734001	4735000	*	1.20823684276035e-30	1.3622716816188e-29	51.6509
chr19	5019001	5020000	*	1.89835557626132e-25	1.35193394978694e-24	-25.6122
chr19	5530001	5531000	*	6.00786777889233e-61	4.87548495359621e-59	-28.8619
chr19	5650001	5651000	*	2.64080316866508e-26	2.0301335172011e-25	-26.5946
chr19	6347001	6348000	*	7.41000840358235e-29	7.20200458250995e-28	34.5588
chr19	6494001	6495000	*	1.63382691709112e-27	1.39901795466305e-26	31.014
chr19	6917001	6918000	*	4.83001499887124e-18	1.66825462580285e-17	27.3318
chr19	6985001	6986000	*	5.40611421747582e-65	5.36569878885666e-63	-27.7497
chr19	7668001	7669000	*	7.37567158712488e-181	1.40658793348083e-177	-29.6997
chr19	8241001	8242000	*	1.07878674359093e-32	1.44517904158437e-31	-31.7568
chr19	8283001	8284000	*	3.23657238830199e-25	2.25621199135173e-24	27.3731
chr19	10720001	10721000	*	7.7626203877676e-47	2.77819594678201e-45	31.8841
chr19	15086001	15087000	*	1.05991621067661e-45	3.54618995571571e-44	-35.5532
chr19	15088001	15089000	*	1.90082764758232e-17	6.19129015005583e-17	-29.6024
chr19	15791001	15792000	*	6.17881912841022e-11	9.6851798148465e-11	-25.5028
chr19	16880001	16881000	*	7.48884004753505e-27	6.02966779193755e-26	38.5596
chr19	17055001	17056000	*	1.69871618306717e-12	3.20024356366195e-12	-26.5608
chr19	18720001	18721000	*	1.33361535066094e-73	1.77144584769529e-71	-36.6309
chr19	18823001	18824000	*	1.14249261667427e-22	6.23406805013118e-22	-30.0859
chr19	18888001	18889000	*	6.0266687950832e-41	1.50519571006083e-39	32.0906
chr19	21051001	21052000	*	2.44210456564694e-43	7.07942487741358e-42	-30.7799
chr19	21459001	21460000	*	1.61338374241568e-23	9.52577832169426e-23	-33.8022
chr19	24824001	24825000	*	5.8342804365361e-13	1.16072178877661e-12	-25.0929
chr19	24881001	24882000	*	7.87821977692317e-22	3.96792669391241e-21	-28.7119
chr19	25413001	25414000	*	4.96987005649637e-17	1.55520462530849e-16	-25.6337
chr19	26091001	26092000	*	1.44102839531815e-25	1.03871143542591e-24	-26.1038
chr19	27721001	27722000	*	6.68603375232358e-26	4.98769879285675e-25	-44.3009
chr19	29075001	29076000	*	1.2525993948933e-55	7.6006874361511e-54	-25.1602
chr19	29684001	29685000	*	1.02366395248268e-27	8.95501325915327e-27	-28.3566
chr19	29851001	29852000	*	1.69317138886906e-83	3.05444674891907e-81	-36.3394
chr19	31016001	31017000	*	7.8544717069201e-33	1.06503680407354e-31	-44.4444
chr19	34151001	34152000	*	1.91273964085292e-08	2.21514888805014e-08	-27.2243
chr19	34413001	34414000	*	5.84634770624105e-33	8.02467795066028e-32	-49.0138
chr19	36258001	36259000	*	7.91667763398623e-49	3.19284858739262e-47	28.6849
chr19	37247001	37248000	*	4.24273078526915e-20	1.80692679338389e-19	38.6664
chr19	41716001	41717000	*	8.24783927205349e-19	3.07931531333635e-18	-27.953
chr19	41832001	41833000	*	5.50471911418133e-16	1.53477380531844e-15	-31.3084
chr19	42426001	42427000	*	4.18840579123716e-28	3.79199129023225e-27	-48.8542
chr19	42629001	42630000	*	2.85042074836464e-23	1.64263103041874e-22	-43.019
chr19	43287001	43288000	*	7.56519179564093e-14	1.66267938418695e-13	29.7718
chr19	43619001	43620000	*	2.66955626711051e-32	3.47509571542836e-31	32.7498
chr19	43785001	43786000	*	1.19877772940931e-20	5.39003797723807e-20	28.7535
chr19	44818001	44819000	*	2.55178223344396e-09	3.28891026285007e-09	26.2356
chr19	45865001	45866000	*	3.37181008720652e-27	2.81148085357432e-26	26.2055
chr19	46014001	46015000	*	3.91442046152444e-37	7.41736809838433e-36	26.951
chr19	46017001	46018000	*	1.89078255257006e-33	2.68806242720615e-32	-29.7578
chr19	46083001	46084000	*	2.65713610057657e-25	1.86641958304941e-24	-29.1774
chr19	46384001	46385000	*	8.02970060632266e-23	4.45519878236367e-22	27.4058
chr19	46412001	46413000	*	1.34912244347554e-42	3.69816055886644e-41	-28.5365
chr19	47185001	47186000	*	1.78750847919062e-09	2.34887825226392e-09	-27.371
chr19	47201001	47202000	*	8.1293013143735e-19	3.03642130177548e-18	-31.6767
chr19	47261001	47262000	*	1.84276325157908e-26	1.43732836448168e-25	-27.1717
chr19	47349001	47350000	*	1.40475145217415e-82	2.45132791683083e-80	54.828
chr19	50128001	50129000	*	1.838959405994e-40	4.48795168438377e-39	28.4173
chr19	50396001	50397000	*	2.46939602966259e-29	2.47950940812408e-28	-29.3814
chr19	51875001	51876000	*	1.8207616980008e-26	1.42058248566921e-25	28.0872
chr19	51975001	51976000	*	6.38822461478549e-33	8.72422320792555e-32	25.4651
chr19	53058001	53059000	*	1.84069900947484e-47	6.79732184298423e-46	-29.8725
chr19	53410001	53411000	*	1.5053938730435e-17	4.95162731999522e-17	-27.1566
chr19	53452001	53453000	*	5.0181577936452e-12	8.96062654145986e-12	25.9242
chr19	55213001	55214000	*	8.64461729475614e-30	9.06171040278872e-29	-31.9705
chr19	55629001	55630000	*	9.19442943532303e-33	1.23980375133053e-31	-30.4989
chr19	55785001	55786000	*	4.52176860631494e-15	1.13742456449688e-14	-28.0013
chr19	56533001	56534000	*	4.98994145725491e-20	2.10633901869974e-19	-47.1026
chr19	56906001	56907000	*	4.83742527719513e-31	5.67210930377765e-30	34.867
chr19	57322001	57323000	*	1.64055359586854e-23	9.67549696125688e-23	-33.2632
chr19	59709001	59710000	*	1.31378207607977e-16	3.9152288139294e-16	-28.5411
chrX	4918001	4919000	*	6.00558791441289e-08	6.5341939403345e-08	-28.8889
chrX	5287001	5288000	*	1.04601931977139e-29	1.0845655984489e-28	43.1559
chrX	7051001	7052000	*	2.68184330701354e-38	5.5895599969314e-37	29.9099
chrX	7403001	7404000	*	4.08562693003583e-37	7.70895694102034e-36	-29.3434
chrX	7879001	7880000	*	2.24105849667958e-14	5.21791178453852e-14	25.2323
chrX	10431001	10432000	*	1.08614413013371e-26	8.6434731501972e-26	-25.3331
chrX	12490001	12491000	*	1.31204637225128e-39	3.00173038241649e-38	36.4322
chrX	13846001	13847000	*	3.00189263378011e-101	9.89471953182927e-99	-32.288
chrX	20804001	20805000	*	1.66972025061724e-24	1.08677943229202e-23	-25.0161
chrX	20848001	20849000	*	1.06208455892371e-106	4.17007181726994e-104	-32.4118
chrX	20961001	20962000	*	2.03479810680019e-19	8.07114382978696e-19	-32.0662
chrX	22886001	22887000	*	2.86284618247786e-14	6.58637148208483e-14	-33.7122
chrX	23607001	23608000	*	2.63987110425038e-55	1.58385734738728e-53	-68.3848
chrX	36159001	36160000	*	4.98594882386494e-33	6.88667066824501e-32	-32.2727
chrX	36599001	36600000	*	2.90219293119336e-12	5.33645701922386e-12	-26.074
chrX	37666001	37667000	*	9.52150059119773e-25	6.36488689325619e-24	-27.3196
chrX	38458001	38459000	*	2.27384250468337e-21	1.09504133029366e-20	28.0967
chrX	38686001	38687000	*	3.11460522277082e-25	2.17516427507638e-24	40.71
chrX	38931001	38932000	*	1.93769125239413e-28	1.81587304392004e-27	-39.4022
chrX	43080001	43081000	*	1.44991295896723e-28	1.37224670810392e-27	-27.6153
chrX	44781001	44782000	*	2.25342308537845e-09	2.92554900744108e-09	-29.9462
chrX	47891001	47892000	*	4.47700335169234e-95	1.19531060264273e-92	-29.1007
chrX	47892001	47893000	*	2.17967594916488e-97	6.39504923049071e-95	-33.9114
chrX	48695001	48696000	*	1.50669447334228e-156	1.60908334209619e-153	-55.2152
chrX	50606001	50607000	*	4.63139444697039e-20	1.96150273670752e-19	-37.9083
chrX	50659001	50660000	*	5.40912854277556e-11	8.54451704223661e-11	-27.0973
chrX	51965001	51966000	*	3.94309731707483e-12	7.13883209981169e-12	-26.524
chrX	52072001	52073000	*	6.58905116459904e-29	6.41811059769816e-28	30.1136
chrX	53193001	53194000	*	1.553625461261e-31	1.89927148618786e-30	-48.2759
chrX	56986001	56987000	*	2.07209891259025e-31	2.51124646229354e-30	-25.8554
chrX	58042001	58043000	*	6.14285577756775e-15	1.52084093021883e-14	-28.9447
chrX	59720001	59721000	*	2.3359365133775e-14	5.42321156673764e-14	-28.2718
chrX	60404001	60405000	*	1.84308996813601e-69	2.14884161085413e-67	-25.164
chrX	63623001	63624000	*	2.21133584611539e-18	7.91530129885747e-18	-28.7621
chrX	67550001	67551000	*	1.40256149586892e-58	1.03159360069769e-56	48.1769
chrX	71048001	71049000	*	1.46396168163122e-39	3.33784500964601e-38	-25.1713
chrX	71183001	71184000	*	7.44473004488068e-09	9.06779632642955e-09	-28.5473
chrX	71364001	71365000	*	1.27975256925424e-215	3.79644273095363e-212	-32.1907
chrX	71557001	71558000	*	2.79765726404074e-98	8.39262569673944e-96	-27.9269
chrX	71962001	71963000	*	3.30656586414063e-118	1.54880119316033e-115	-39.258
chrX	73054001	73055000	*	1.35095122658152e-09	1.8001153036273e-09	25.4388
chrX	73500001	73501000	*	8.77073479869391e-10	1.19595997169316e-09	-26.0493
chrX	74879001	74880000	*	8.44437729345856e-28	7.45800781973693e-27	29.4888
chrX	75875001	75876000	*	4.55661553343868e-29	4.49414916376373e-28	-25.4086
chrX	76116001	76117000	*	1.1441222352773e-15	3.0728099780471e-15	-33.4604
chrX	80022001	80023000	*	5.55641249199097e-22	2.83977978311409e-21	-31.7688
chrX	94122001	94123000	*	1.0261205045116e-131	6.22642902304988e-129	-32.3805
chrX	94588001	94589000	*	5.18035740720229e-35	8.3470029659909e-34	33.2926
chrX	95711001	95712000	*	3.00154369791044e-36	5.33186373947298e-35	-27.4847
chrX	96942001	96943000	*	9.77004076128794e-20	4.01306663712035e-19	-25.1472
chrX	98151001	98152000	*	7.72572769648198e-19	2.89377698361164e-18	-25.4608
chrX	99043001	99044000	*	1.09580345573696e-31	1.35573428069989e-30	30.2528
chrX	102167001	102168000	*	3.66162762702232e-26	2.78443253068906e-25	-26.8861
chrX	103185001	103186000	*	3.62134086171606e-35	5.94258229102343e-34	-29.4454
chrX	103664001	103665000	*	2.97216006703107e-28	2.73349643167324e-27	30.3195
chrX	105683001	105684000	*	1.95376065382125e-13	4.09959590905475e-13	29.4199
chrX	110227001	110228000	*	9.57383627917617e-68	1.06062609030521e-65	44.1509
chrX	113220001	113221000	*	1.93853066776698e-25	1.37907366073894e-24	-36.7925
chrX	113383001	113384000	*	3.76149303672811e-21	1.77371463509029e-20	37.3575
chrX	114467001	114468000	*	6.77318184683586e-26	5.05129882594661e-25	-27.1385
chrX	121035001	121036000	*	3.94800118043322e-16	1.11754966845196e-15	29.0083
chrX	127771001	127772000	*	1.29710218132242e-26	1.02610963314682e-25	-26.1538
chrX	134486001	134487000	*	3.48244496150114e-20	1.49409362469873e-19	-32.3133
chrX	134568001	134569000	*	5.23879705365353e-43	1.48482073634901e-41	45.4813
chrX	136246001	136247000	*	4.83362816156694e-242	3.22631375101018e-238	-32.5046
chrX	136976001	136977000	*	5.69182340067851e-48	2.16783763256861e-46	42.9806
chrX	137170001	137171000	*	8.19334063461978e-24	4.98298801807629e-23	-25.2427
chrX	139684001	139685000	*	5.80313854757735e-08	6.3257832811888e-08	25.5691
chrX	140505001	140506000	*	1.64683457402239e-16	4.85627015075075e-16	-30.4978
chrX	140785001	140786000	*	9.00194561169485e-56	5.52510428963691e-54	-33.5964
chrX	141724001	141725000	*	6.0800273137253e-92	1.53141542551867e-89	-30.1874
chrX	146148001	146149000	*	1.70601790128531e-15	4.49909123087477e-15	28.2763
chrX	147687001	147688000	*	4.66962826987292e-16	1.31194289695585e-15	-42.9428
chrX	151803001	151804000	*	1.60704910713371e-191	3.5755368152642e-188	-26.0362
chrX	155215001	155216000	*	9.84710115462031e-28	8.62554983827185e-27	34.0287
chrX	156614001	156615000	*	8.07591065637672e-12	1.4049516053043e-11	-28.7791
chrX	159532001	159533000	*	7.72035799705554e-119	3.747728333259e-116	-31.8885
chrX	160414001	160415000	*	5.54857670991169e-28	4.96783665713074e-27	-28.0844
chrX	162556001	162557000	*	1.78203408578495e-13	3.75660026861232e-13	-26.7816
chrX	164269001	164270000	*	9.03050285302374e-66	9.23771967436307e-64	34.3135
chrX	164403001	164404000	*	1.85152614063785e-38	3.89241806346831e-37	-37.5587
chrX	166479001	166480000	*	4.87946332372479e-132	3.10181662869155e-129	32.5792
