# Supplementary material for: Mission SpaceX CRS-16 RRRM-1 space flight induced skin genomic plasticity via an epigenetic trigger
Source: iScience. 2024 Nov 14;27(12):111382. doi: 10.1016/j.isci.2024.111382 (PMC11647166; doi:10.1016/j.isci.2024.111382)
Supplement: Table S5. Table showing RNA-seq analysis between ESE groups and ground control, related to Figure 6 — Tab ST5A represents the information of individual RNA-seq libraries generated and information about differential expression (DE) analysis. Tab ST5B shows raw count and processed RNA sequencing data of skin of the mice from responder (n = 4), non-responder (n = 6) and ground controls (n = 6). The analyzed raw data has been uploaded to GEO database under accession number GSE268755. n represents number of animals. [file mmc4.xlsx]

## Sheet: ST5A
Sample Information
Sample Name	Library Name	Group	Species
HGC-ISS-01	S2_S1	Ctrl	Mus musculus
HGC-ISS-02	S3_S2	Ctrl	Mus musculus
HGC-ISS-03	S4_S3	Ctrl	Mus musculus
HC-LAR-01	S5_S4	Ctrl	Mus musculus
HC-LAR-13	S6_S5	Ctrl	Mus musculus
HC-LAR-18	S7_S6	Ctrl	Mus musculus
FL-ISS-01	S8_S7	FlightHigh_5mC	Mus musculus
FL-ISS-04	S9_S8	FlightHigh_5mC	Mus musculus
FL-ISS-10	S10_S9	FlightHigh_5mC	Mus musculus
FL-LAR-06	S11_S10	FlightHigh_5mC	Mus musculus
FL-LAR-13	S12_S11	FlightHigh_5mC	Mus musculus
FL-LAR-17	S13_S12	FlightHigh_5mC	Mus musculus
FL-ISS-02	S14_S13	FlightLow_5mC	Mus musculus
FL-ISS-07	S15_S14	FlightLow_5mC	Mus musculus
FL-LAR-01	S16_S15	FlightLow_5mC	Mus musculus
FL-LAR-18	S17_S16	FlightLow_5mC	Mus musculus
Key for Columns in DE_analysis
Geneid	gene name
Chr	chromosome
Start	start position of exons
End	end position of exons
Strand	strand
Length	gene length
Description	Gene description
foldchange	Fold change
log2FC	log2 fold change (chemo vs NF)
PValue	p value
FDR	false discovery rate
foldchange	Fold change
log2FC	log2 fold change (HCM vs NF)
PValue	p value
FDR	false discovery rate
foldchange	Fold change
log2FC	log2 fold change (DCM vs NF)
PValue	p value
FDR	false discovery rate
Samples	Log2FPKM (Fragments Per Kilobase of transcript, per Million mapped reads )
Samples	raw read counts
Note for DE_analysis	values lower than 1e-299 were rounded to 0 due to excel report limitations

## Sheet: ST5B
Gene info							responder_vs_ground control				non-responder_vs_ground control				non-responder_vs_responders				Log2FPKM																Raw counts
GeneSymbol	Chr	Start	End	Strand	Length	geneName	FC	log2FC	PValue	FDR	FC	logFC	PValue	FDR	FC	logFC	PValue	FDR	S2_S1	S3_S2	S4_S3	S5_S4	S6_S5	S7_S6	S8_S7	S9_S8	S10_S9	S11_S10	S12_S11	S13_S12	S14_S13	S15_S14	S16_S15	S17_S16	S2_S1	S3_S2	S4_S3	S5_S4	S6_S5	S7_S6	S8_S7	S9_S8	S10_S9	S11_S10	S12_S11	S13_S12	S14_S13	S15_S14	S16_S15
Xkr4	chr1;chr1;chr1	3214482;3421702;3670552	3216968;3421901;3671498	-;-;-	3634	X-linked Kx blood group related 4	1.0212	0.0302706	0.952695	0.999651	-1.6486	-0.721245	0.120326	0.678691	-1.68356	-0.751515	0.138251	0.999979	0.904578	0.285642	-0.328554	0.593502	1.27509	0.614289	-0.41847	-0.460366	-1.01747	0.512209	-0.0954943	0.510061	-1.36803	1.43604	1.18429	0.121343	91	53	10	23	89	104	7	42	30	113	38	68	21	98	109
Sox17	chr1;chr1;chr1;chr1;chr1;chr1;chr1;chr1;chr1;chr1;chr1;chr1;chr1;chr1;chr1;chr1;chr1;chr1;chr1;chr1	4490928;4490928;4490928;4490928;4490928;4493100;4493100;4493772;4493772;4493772;4493772;4493772;4495136;4495136;4495136;4496291;4496291;4496291;4496291;4496291	4492668;4492668;4492668;4492668;4492668;4493466;4493490;4493863;4493863;4493863;4493863;4493863;4495198;4495942;4495942;4497354;4497354;4497354;4497354;4497354	-;-;-;-;-;-;-;-;-;-;-;-;-;-;-;-;-;-;-;-	4095	SRY (sex determining region Y)-box 17	1.29499	0.372946	0.768087	0.998781	3.63862	1.86339	0.110971	0.67314	2.80976	1.49045	0.258634	0.999979	-3.81579	-4.82515	-3.28747	-4.82515	-2.31171	-1.4005	-2.99894	-4.82515	-1.85135	0.631125	-4.82515	-0.934929	-2.24073	-3.58105	-2.33004	-2.31992	2	0	1	0	7	27	1	0	18	139	0	27	12	2	9
Mrpl15	chr1;chr1;chr1;chr1;chr1;chr1;chr1;chr1;chr1;chr1;chr1;chr1;chr1;chr1	4773200;4773200;4773200;4777525;4777525;4777525;4782568;4782568;4782568;4783951;4783951;4785573;4785573;4785573	4774516;4774516;4776801;4777648;4777648;4777648;4782733;4782733;4782733;4784105;4784105;4785726;4785726;4785726	-;-;-;-;-;-;-;-;-;-;-;-;-;-	4201	mitochondrial ribosomal protein L15	-1.45717	-0.543165	0.238077	0.998781	-1.1404	-0.189537	0.64092	0.901906	1.27777	0.353628	0.439964	0.999979	1.98937	2.08722	1.93746	2.43139	1.71081	4.28397	2.32904	2.70696	2.13184	3.12549	2.41096	2.42974	2.13357	1.94361	2.17549	2.5221	226	219	58	97	140	1568	57	459	332	819	259	304	304	162	253
Lypla1	chr1;chr1;chr1;chr1;chr1;chr1;chr1;chr1;chr1	4807893;4808455;4828584;4830268;4832311;4837001;4839387;4840956;4844963	4807982;4808486;4828649;4830315;4832381;4837074;4839488;4841132;4846735	+;+;+;+;+;+;+;+;+	2433	lysophospholipase 1	-1.23972	-0.310019	0.407087	0.998781	-1.2107	-0.275839	0.412697	0.811736	1.02397	0.0341805	0.927222	0.999979	2.57381	2.30581	1.41061	2.05724	1.64865	2.47025	2.84083	1.53288	1.14262	2.04539	1.65959	1.64641	1.3544	1.72684	2.47679	1.56695	196	147	23	43	77	256	47	116	95	222	88	101	101	80	180
Tcea1	chr1;chr1;chr1;chr1;chr1;chr1;chr1;chr1;chr1;chr1;chr1;chr1;chr1;chr1;chr1;chr1;chr1;chr1;chr1;chr1;chr1;chr1;chr1;chr1;chr1;chr1;chr1;chr1;chr1;chr1	4857694;4857694;4858328;4867470;4867470;4867470;4878027;4878027;4878027;4886744;4886744;4886744;4889457;4889457;4889460;4890740;4890740;4890740;4891915;4891915;4891915;4893417;4893417;4893417;4894934;4894934;4894934;4896356;4896356;4896356	4857976;4857976;4858503;4867532;4867532;4867532;4878132;4878132;4878132;4886831;4886831;4886831;4889602;4889602;4889602;4890796;4890796;4890796;4892069;4892069;4892069;4893563;4893563;4893563;4895005;4895005;4895005;4897909;4897909;4897909	+;+;+;+;+;+;+;+;+;+;+;+;+;+;+;+;+;+;+;+;+;+;+;+;+;+;+;+;+;+	2847	transcription elongation factor A (SII) 1	1.22742	0.295627	0.278023	0.998781	1.09298	0.128265	0.603862	0.890527	-1.123	-0.167362	0.5393	0.999979	3.16077	2.94834	1.77854	3.05061	3.3394	2.88897	3.16425	2.821	2.91637	3.22069	3.09423	3.19311	3.61898	2.92333	2.99987	3.30429	346	270	35	101	295	402	69	336	388	592	282	350	579	217	304
Rgs20	chr1;chr1;chr1;chr1;chr1;chr1;chr1;chr1;chr1;chr1;chr1;chr1;chr1;chr1;chr1;chr1	4909576;4909576;4909576;4912314;4912314;4912314;4916897;4916897;4916897;4923847;4923847;4923847;5018576;5019311;5020738;5070010	4910662;4910662;4910662;4912548;4912548;4912548;4916980;4916980;4916980;4923989;4923989;4923989;5018734;5019539;5021037;5070285	-;-;-;-;-;-;-;-;-;-;-;-;-;-;-;-	2513	regulator of G-protein signaling 20	-1.42069	-0.506589	0.361116	0.998781	-2.01642	-1.0118	0.0441697	0.615728	-1.41933	-0.505207	0.358158	0.999979	1.54145	1.28591	0.0595702	2.28117	1.56474	0.959133	1.34798	-0.382423	-0.0996013	-0.00308421	0.731534	0.613027	-0.238662	1.58878	1.71644	-0.840185	98	74	9	52	75	91	17	30	40	53	47	50	33	75	109
Atp6v1h	chr1;chr1;chr1;chr1;chr1;chr1;chr1;chr1;chr1;chr1;chr1;chr1;chr1;chr1	5083173;5084417;5089009;5093363;5095615;5098029;5101070;5117390;5124277;5133084;5135812;5143750;5149948;5162105	5083278;5084563;5089111;5093452;5095728;5098133;5101123;5117487;5124469;5133262;5135937;5143851;5150061;5162549	+;+;+;+;+;+;+;+;+;+;+;+;+;+	1976	ATPase, H+ transporting, lysosomal V1 subunit H	1.06459	0.0902929	0.732216	0.998781	1.03744	0.0530274	0.82469	0.964063	-1.02617	-0.0372656	0.887414	0.999979	3.13338	2.76205	2.5984	2.75895	3.34434	2.48803	3.14099	2.57763	2.73822	3.28925	2.87113	2.93282	3.25431	2.63851	3.03078	2.90142	235	164	43	57	205	210	47	196	237	430	167	202	311	123	215
Npbwr1	chr1	5913707	5917398	-	3692	neuropeptides B/W receptor 1	-1.58013	-0.660039	0.405094	0.998781	-1.75467	-0.811199	0.255498	0.741173	-1.11046	-0.15116	0.848053	0.999979	0.627901	0.0954598	-1.28112	-2.13451	-0.0981925	-0.37157	0.303998	-1.28821	-2.30001	-2.18258	-1.12982	-0.73648	-4.17338	-0.247361	0.147605	-2.34238	76	47	5	3	34	52	12	23	11	15	18	28	1	30	53
Rb1cc1	chr1;chr1;chr1;chr1;chr1;chr1;chr1;chr1;chr1;chr1;chr1;chr1;chr1;chr1;chr1;chr1;chr1;chr1;chr1;chr1;chr1;chr1;chr1;chr1	6214662;6227940;6229959;6233961;6234229;6238262;6239952;6244105;6244795;6245158;6245425;6245598;6247706;6248066;6248276;6260930;6262834;6263024;6264542;6265574;6268698;6270691;6272701;6274198	6214957;6228049;6230073;6234087;6234399;6238464;6240378;6244275;6244979;6245344;6245506;6245659;6247809;6248192;6250167;6261095;6262942;6263264;6264590;6265621;6268756;6270827;6272771;6276104	+;+;+;+;+;+;+;+;+;+;+;+;+;+;+;+;+;+;+;+;+;+;+;+	7046	RB1-inducible coiled-coil 1	-1.08551	-0.118369	0.717137	0.998781	-1.67788	-0.746638	0.0109539	0.522847	-1.54571	-0.628269	0.0514913	0.999979	4.44535	3.89759	3.76137	4.14663	5.21387	4.62358	3.77025	3.24462	4.00963	3.50275	3.62411	3.86317	4.62478	4.40551	4.55819	3.37051	2096	1297	347	537	2689	3331	261	1121	2060	1788	1012	1384	2887	1509	2228
Pcmtd1	chr1;chr1;chr1;chr1;chr1;chr1	7088920;7120194;7147637;7160892;7163248;7169515	7089216;7120615;7147739;7161063;7163371;7173628	+;+;+;+;+;+	5232	protein-L-isoaspartate (D-aspartate) O-methyltransferase domain containing 1	1.0191	0.0272912	0.943666	0.999651	-1.41333	-0.499102	0.151711	0.689304	-1.44032	-0.526393	0.16976	0.999979	2.15278	1.66909	1.01758	1.78402	2.70287	1.94915	1.14197	0.978577	1.22728	2.06573	1.1942	1.8725	1.41192	2.75582	2.19101	1.0581	316	204	38	77	349	385	31	171	220	488	138	257	229	356	319
Rrs1	chr1	9545408	9547455	+	2048	ribosome biogenesis regulator 1	-1.01295	-0.0185593	0.971227	0.999651	1.37373	0.458096	0.32707	0.771591	1.39151	0.476655	0.335011	0.999979	-1.00214	-0.776544	-1.07923	-2.44318	-0.875357	-1.7394	0.408873	-0.328802	-1.07846	-1.59164	-0.913582	-1.21165	-1.45679	-1.92345	-1.20421	-0.677126	12	13	3	1	10	9	7	25	15	12	11	10	10	4	10
Adhfe1	chr1;chr1;chr1;chr1;chr1;chr1;chr1;chr1;chr1;chr1;chr1;chr1;chr1;chr1;chr1;chr1;chr1;chr1;chr1;chr1;chr1;chr1;chr1;chr1;chr1;chr1;chr1	9548046;9548046;9549907;9549907;9551717;9552923;9552923;9553318;9553318;9553623;9553623;9555538;9555538;9557000;9557000;9558133;9558133;9560109;9560109;9563509;9563509;9563797;9563797;9566781;9566781;9576191;9576191	9548151;9548151;9549944;9549944;9551757;9552976;9552976;9553472;9553472;9553819;9553819;9555615;9555615;9557105;9557105;9558285;9558285;9560207;9560207;9563587;9563587;9563893;9563893;9566938;9566938;9577968;9577968	+;+;+;+;+;+;+;+;+;+;+;+;+;+;+;+;+;+;+;+;+;+;+;+;+;+;+	3139	alcohol dehydrogenase, iron containing, 1	-2.48176	-1.31136	0.18764	0.998781	1.52653	0.610255	0.474397	0.837148	3.78848	1.92162	0.0601971	0.999979	-0.379659	-1.12613	-0.261324	0.461638	0.494075	3.344	0.13822	-1.05411	0.0877132	4.10596	0.318883	0.761983	0.659314	-0.209442	-0.446669	-0.0357387	31	16	9	18	44	609	9	23	58	1209	44	70	80	26	29
2610203C22Rik	chr1;chr1;chr1;chr1;chr1	9560833;9563823;9619550;9620955;9631061	9561778;9563871;9619639;9621082;9631092	-;-;-;-;-	1245	RIKEN cDNA 2610203C22 gene	1.03093	0.0439403	0.93528	0.999651	-1.18111	-0.240149	0.62702	0.898387	-1.21764	-0.284089	0.597192	0.999979	-0.00348994	-0.653882	-0.361156	1.44694	1.04805	1.54589	0.917269	-0.752658	0.7715	1.17942	0.0156994	0.447753	0.733264	1.36604	0.687771	0.264801	15	8	3	14	25	67	6	10	36	60	13	21	32	31	25
Mybl1	chr1;chr1;chr1;chr1;chr1;chr1;chr1;chr1;chr1;chr1;chr1;chr1;chr1;chr1;chr1;chr1;chr1;chr1;chr1;chr1;chr1;chr1;chr1;chr1;chr1;chr1;chr1;chr1;chr1;chr1;chr1	9667411;9667411;9671579;9672212;9672212;9672540;9672540;9673101;9673101;9673745;9673745;9675967;9675967;9678272;9678272;9681785;9681785;9683097;9683097;9685636;9685636;9687561;9687561;9690081;9690081;9692718;9692718;9693287;9693287;9699935;9699935	9670012;9670012;9671758;9672316;9672316;9672656;9672656;9673215;9673215;9673887;9673887;9676335;9676335;9678505;9678505;9681889;9681889;9683168;9683168;9685810;9685810;9687781;9687781;9690173;9690173;9692789;9692789;9693392;9693392;9700209;9700209	-;-;-;-;-;-;-;-;-;-;-;-;-;-;-;-;-;-;-;-;-;-;-;-;-;-;-;-;-;-;-	4984	myeloblastosis oncogene-like 1	1.10554	0.144749	0.688697	0.998781	1.06486	0.090658	0.783295	0.949842	-1.03821	-0.0540915	0.881161	0.999979	0.717096	0.921875	0.376044	0.512189	1.18373	0.117427	1.61098	0.371046	0.57167	-0.341139	0.954378	1.00232	1.14658	0.921078	0.457533	0.705924	110	115	23	30	115	101	41	106	132	85	111	133	181	94	90
Vcpip1	chr1;chr1;chr1	9718622;9736966;9745450	9725350;9737052;9748382	-;-;-	9749	valosin containing protein (p97)/p47 complex interacting protein 1	1.05231	0.0735533	0.73065	0.998781	1.08834	0.122134	0.525063	0.859342	1.03425	0.0485804	0.820165	0.999979	2.35358	2.64229	2.33999	2.55973	2.56241	2.74885	2.28733	2.94332	2.59245	2.78811	2.57687	2.69269	2.73979	2.28756	2.50793	2.86136	679	751	179	247	591	1255	129	1259	1066	1507	677	850	1080	480	743
1700034P13Rik	chr1;chr1;chr1;chr1	9747648;9752449;9770672;9770960	9748604;9752564;9770795;9771256	+;+;+;+	1494	RIKEN cDNA 1700034P13 gene	-4.56399	-2.1903	0.000345727	0.116746	-1.45574	-0.541754	0.276336	0.750393	3.13517	1.64854	0.00788225	0.850377	-0.10583	0.423759	-1.83279	-0.829285	-0.420321	-0.397287	0.654234	-0.613187	-1.35357	-0.877356	-0.577008	-2.02768	-1.40133	-2.12636	-2.34856	-2.32569	17	23	1	3	10	19	6	14	8	15	10	3	7	2	2
Sgk3	chr1;chr1;chr1;chr1;chr1;chr1;chr1;chr1;chr1;chr1;chr1;chr1;chr1;chr1;chr1;chr1;chr1;chr1;chr1;chr1;chr1;chr1;chr1;chr1;chr1;chr1;chr1;chr1;chr1;chr1;chr1;chr1;chr1;chr1;chr1;chr1;chr1;chr1;chr1;chr1;chr1;chr1;chr1;chr1;chr1;chr1;chr1;chr1;chr1;chr1;chr1;chr1	9798130;9798130;9827013;9848281;9865131;9865131;9865131;9868383;9868383;9868383;9871630;9871630;9871630;9872258;9872258;9872258;9877166;9877166;9877166;9879026;9879026;9879026;9880332;9880332;9880332;9881578;9881578;9881578;9881760;9881760;9881760;9884407;9884407;9884407;9884625;9884625;9884625;9885667;9885667;9885667;9886047;9886047;9886047;9888870;9888870;9888870;9891361;9891361;9891361;9898720…	9798246;9798246;9827119;9848385;9865348;9865348;9865348;9868466;9868466;9868466;9871702;9871702;9871702;9872333;9872333;9872333;9877253;9877253;9877253;9879075;9879075;9879075;9880389;9880389;9880389;9881661;9881661;9881661;9881891;9881891;9881891;9884519;9884519;9884519;9884661;9884661;9884661;9885753;9885753;9885753;9886142;9886142;9886142;9889025;9889025;9889025;9891450;9891450;9891450;9902568…	+;+;+;+;+;+;+;+;+;+;+;+;+;+;+;+;+;+;+;+;+;+;+;+;+;+;+;+;+;+;+;+;+;+;+;+;+;+;+;+;+;+;+;+;+;+;+;+;+;+;+;+	5620	serum/glucocorticoid regulated kinase 3	1.0836	0.115839	0.677799	0.998781	-1.18501	-0.244898	0.332935	0.773974	-1.28408	-0.360737	0.193975	0.999979	2.0541	1.85119	1.88552	1.6621	2.457	1.19975	1.80498	1.5635	1.73764	1.32711	1.85178	1.6351	2.41562	1.6011	2.21672	1.6636	317	249	75	76	316	245	53	277	338	313	235	234	496	171	349
Snhg6	chr1;chr1;chr1;chr1	9942025;9942323;9942610;9944020	9942155;9942391;9942717;9944118	-;-;-;-	407	small nucleolar RNA host gene 6	1.5681	0.649017	0.0887581	0.998781	1.18681	0.247092	0.482352	0.840576	-1.32127	-0.401924	0.288087	0.999979	3.19597	3.59403	2.34587	3.32921	3.44128	3.37014	3.23138	3.97188	3.79431	2.8151	3.69928	3.26684	4.69644	3.36651	3.35493	3.78525	49	59	7	17	44	78	10	105	100	61	60	51	173	41	54
Cops5	chr1;chr1;chr1;chr1;chr1;chr1;chr1;chr1;chr1;chr1;chr1;chr1;chr1;chr1;chr1;chr1;chr1;chr1;chr1;chr1;chr1;chr1;chr1;chr1	10024600;10024600;10024600;10027103;10027103;10027103;10030599;10030599;10030599;10032339;10032339;10032339;10033258;10033258;10033258;10034008;10034008;10034008;10034929;10034929;10034929;10037662;10037670;10037919	10025063;10025063;10025063;10027251;10027251;10027251;10030710;10030710;10030710;10032424;10032424;10032424;10033323;10033323;10033323;10034136;10034136;10034136;10035163;10035163;10035163;10038159;10038159;10038159	-;-;-;-;-;-;-;-;-;-;-;-;-;-;-;-;-;-;-;-;-;-;-;-	1739	COP9 signalosome subunit 5	-1.33431	-0.416096	0.213901	0.998781	-1.39038	-0.47548	0.110937	0.67314	-1.04202	-0.0593845	0.857894	0.999979	4.61888	4.04806	4.12718	4.30049	4.46625	5.73017	4.89204	4.02862	4.08029	4.1806	3.88457	3.9879	4.25634	4.11813	4.30239	4.37972	582	354	110	147	394	1769	140	475	532	704	298	371	550	304	459
Cspp1	chr1;chr1;chr1;chr1;chr1;chr1;chr1;chr1;chr1;chr1;chr1;chr1;chr1;chr1;chr1;chr1;chr1;chr1;chr1;chr1;chr1;chr1;chr1;chr1;chr1;chr1;chr1;chr1;chr1;chr1	10038218;10045076;10047424;10058720;10064333;10065323;10066426;10074860;10077172;10082253;10083501;10085747;10088051;10088882;10090188;10095866;10104212;10108369;10112393;10112876;10113603;10116018;10116614;10126340;10127423;10129986;10132454;10133164;10134092;10135934	10038344;10045184;10047526;10058823;10064413;10065421;10066820;10074946;10077242;10082346;10083558;10085952;10088184;10088960;10090317;10096013;10104364;10108481;10112542;10113022;10113707;10116084;10116731;10126479;10127563;10130032;10132517;10133273;10134230;10136768	+;+;+;+;+;+;+;+;+;+;+;+;+;+;+;+;+;+;+;+;+;+;+;+;+;+;+;+;+;+	4354	centrosome and spindle pole associated protein 1	1.13064	0.177141	0.59915	0.998781	1.06203	0.0868183	0.774642	0.947406	-1.06461	-0.0903228	0.788557	0.999979	2.54787	3.11573	3.84474	3.45449	3.62447	2.69399	2.50916	3.36845	3.75806	2.8828	3.76298	3.50241	4.08994	3.24124	3.01233	3.2425	346	465	227	205	551	538	67	754	1068	717	688	665	1230	415	470
Arfgef1	chr1;chr1;chr1;chr1;chr1;chr1;chr1;chr1;chr1;chr1;chr1;chr1;chr1;chr1;chr1;chr1;chr1;chr1;chr1;chr1;chr1;chr1;chr1;chr1;chr1;chr1;chr1;chr1;chr1;chr1;chr1;chr1;chr1;chr1;chr1;chr1;chr1;chr1	10137507;10140467;10141559;10142576;10144718;10147403;10151801;10153386;10153607;10154281;10156914;10157900;10159568;10159877;10160701;10160963;10163697;10172834;10173194;10174067;10179826;10180870;10183663;10183976;10184386;10188757;10189227;10189439;10194257;10198843;10199729;10204808;10209425;10213044;10214125;10215837;10216529;10232371	10138996;10140584;10141697;10142744;10144857;10147535;10151873;10153524;10153742;10154410;10157044;10158060;10159740;10160028;10160870;10161003;10163787;10172984;10173352;10174195;10179977;10181041;10183747;10184181;10184497;10188958;10189335;10189678;10194491;10198976;10199904;10204909;10209701;10213223;10214271;10215993;10216559;10232670	-;-;-;-;-;-;-;-;-;-;-;-;-;-;-;-;-;-;-;-;-;-;-;-;-;-;-;-;-;-;-;-;-;-;-;-;-;-	7042	ADP-ribosylation factor guanine nucleotide-exchange factor 1(brefeldin A-inhibited)	1.18188	0.241086	0.401232	0.998781	1.03832	0.0542481	0.833761	0.966437	-1.13827	-0.186838	0.515617	0.999979	3.96308	4.09635	4.3914	4.06745	4.48414	4.99553	4.19793	4.62618	4.5934	4.31072	4.47139	4.34243	5.13586	4.14185	4.01831	4.87104	1499	1488	537	508	1620	4309	351	2923	3087	3131	1821	1929	4113	1256	1531
Prex2	chr1;chr1;chr1;chr1;chr1;chr1;chr1;chr1;chr1;chr1;chr1;chr1;chr1;chr1;chr1;chr1;chr1;chr1;chr1;chr1;chr1;chr1;chr1;chr1;chr1;chr1;chr1;chr1;chr1;chr1;chr1;chr1;chr1;chr1;chr1;chr1;chr1;chr1;chr1;chr1;chr1;chr1;chr1;chr1;chr1;chr1	10993465;11061326;11065794;11068011;11080023;11089717;11098463;11101064;11107603;11110282;11112743;11123121;11123814;11132338;11136765;11139956;11140236;11142649;11149810;11153543;11156241;11160096;11162240;11169853;11170584;11181855;11184446;11185130;11185887;11186637;11193513;11199835;11204066;11208512;11231682;11263963;11265679;11265679;11265969;11265969;11285057;11285057;11289253;11289253;112…	10993909;11061397;11065916;11068115;11080124;11089878;11098596;11101167;11107752;11110426;11112843;11123224;11123863;11132413;11136837;11140098;11140328;11142797;11149895;11153679;11156358;11160280;11162401;11170075;11170791;11182034;11184540;11185212;11185977;11186765;11193554;11200052;11204168;11208655;11231796;11264095;11265745;11265745;11266159;11266159;11285159;11285159;11289320;11289320;113…	+;+;+;+;+;+;+;+;+;+;+;+;+;+;+;+;+;+;+;+;+;+;+;+;+;+;+;+;+;+;+;+;+;+;+;+;+;+;+;+;+;+;+;+;+;+	11187	phosphatidylinositol-3,4,5-trisphosphate-dependent Rac exchange factor 2	1.11848	0.161535	0.813328	0.998781	2.45393	1.2951	0.0377161	0.609756	2.194	1.13356	0.110157	0.999979	-1.61326	-1.00825	-1.58895	-0.477139	-1.308	1.13565	-0.72571	-0.795401	-0.0192232	2.55872	-0.388916	1.05855	0.071571	-0.977696	-0.490878	0.10854	48	67	13	34	45	469	18	106	198	1475	98	313	193	56	105
Sulf1	chr1;chr1;chr1;chr1;chr1;chr1;chr1;chr1;chr1;chr1;chr1;chr1;chr1;chr1;chr1;chr1;chr1;chr1;chr1;chr1;chr1;chr1;chr1;chr1;chr1;chr1;chr1;chr1;chr1;chr1;chr1;chr1;chr1;chr1;chr1;chr1;chr1;chr1;chr1;chr1;chr1;chr1;chr1;chr1;chr1;chr1;chr1;chr1;chr1;chr1;chr1;chr1;chr1;chr1;chr1;chr1;chr1;chr1;chr1;chr1;chr1;chr1;chr1;chr1;chr1	12692430;12692430;12718545;12728594;12728594;12786079;12786079;12786079;12786468;12786468;12786468;12796766;12796766;12796766;12805180;12805180;12805180;12807854;12807854;12807854;12817338;12817338;12817338;12818378;12818378;12818378;12820401;12820401;12820401;12820795;12820795;12820795;12821970;12821970;12821970;12836113;12836113;12836113;12838359;12838359;12838359;12839829;12839829;12839829;128…	12692684;12692684;12718783;12728688;12728688;12786151;12786151;12786151;12786698;12786698;12786698;12797005;12797005;12797005;12805331;12805331;12805331;12808023;12808023;12808023;12817488;12817488;12817488;12818553;12818553;12818553;12820529;12820529;12820529;12820851;12820851;12820851;12822099;12822099;12822099;12836329;12836329;12836329;12838611;12838611;12838611;12839925;12839925;12839925;128…	+;+;+;+;+;+;+;+;+;+;+;+;+;+;+;+;+;+;+;+;+;+;+;+;+;+;+;+;+;+;+;+;+;+;+;+;+;+;+;+;+;+;+;+;+;+;+;+;+;+;+;+;+;+;+;+;+;+;+;+;+;+;+;+;+	4864	sulfatase 1	-1.64684	-0.719698	0.305163	0.998781	-1.38546	-0.470363	0.447245	0.826745	1.18866	0.249335	0.719297	0.999979	-2.59871	0.814318	-0.893162	-0.519061	-1.51697	1.49298	-0.493619	-0.88095	0.649072	0.210687	-1.60277	-1.58251	-0.241168	-1.00818	-0.903104	-0.41593	9	104	9	14	16	260	9	42	136	123	17	20	66	23	33
Slco5a1	chr1;chr1;chr1;chr1;chr1;chr1;chr1;chr1;chr1	12866550;12876310;12879138;12881293;12894427;12921038;12938989;12943980;12989580	12872328;12876374;12879379;12881452;12894625;12921202;12939200;12944112;12991135	-;-;-;-;-;-;-;-;-	8511	solute carrier organic anion transporter family, member 5A1	-1.27861	-0.354574	0.610763	0.998781	-1.32424	-0.405164	0.513836	0.853254	-1.03569	-0.0505906	0.94153	0.999979	-0.107408	-2.27251	1.34296	0.795114	-0.214165	1.73763	0.52911	0.954381	0.316493	-2.17599	1.11228	-1.89403	0.770987	-0.171133	-0.534426	0.782615	106	20	78	63	74	542	33	275	190	39	213	29	239	75	77
Ncoa2	chr1;chr1;chr1;chr1;chr1;chr1;chr1;chr1;chr1;chr1;chr1;chr1;chr1;chr1;chr1;chr1;chr1;chr1;chr1;chr1;chr1;chr1;chr1;chr1;chr1;chr1;chr1;chr1;chr1;chr1;chr1;chr1;chr1;chr1;chr1;chr1;chr1;chr1;chr1;chr1;chr1;chr1;chr1;chr1;chr1	13139105;13139105;13146875;13146875;13148317;13148317;13148931;13148931;13150690;13150690;13152379;13152379;13152797;13152797;13156370;13156370;13160161;13160161;13162073;13162073;13164896;13166896;13166896;13174079;13174079;13177074;13177074;13180481;13180481;13181216;13181216;13184175;13184175;13186733;13186733;13190087;13190087;13221307;13221307;13224609;13224609;13285969;13285969;13372183;133…	13142772;13142772;13146964;13146964;13148515;13148515;13149108;13149108;13150918;13150918;13152456;13152456;13153075;13153075;13156535;13156535;13160290;13160290;13162288;13162288;13165102;13167106;13167106;13175348;13175348;13177221;13177221;13180624;13180624;13181317;13181317;13184363;13184363;13186910;13186910;13190190;13190190;13221479;13221479;13224713;13224713;13286025;13286025;13372429;133…	-;-;-;-;-;-;-;-;-;-;-;-;-;-;-;-;-;-;-;-;-;-;-;-;-;-;-;-;-;-;-;-;-;-;-;-;-;-;-;-;-;-;-;-;-	8514	nuclear receptor coactivator 2	-1.06308	-0.0882473	0.710899	0.998781	-1.21885	-0.285523	0.180384	0.70038	-1.14653	-0.197275	0.404507	0.999979	4.21901	4.22177	4.23354	4.32793	4.13823	3.63897	4.09063	4.02303	3.75881	3.68931	3.83399	3.72518	3.71504	4.38425	4.27477	3.72739	2165	1963	582	736	1541	2033	394	2326	2092	2460	1415	1520	1856	1797	2212
Tram1	chr1;chr1;chr1;chr1;chr1;chr1;chr1;chr1;chr1;chr1;chr1	13564693;13569471;13569939;13571803;13572004;13576368;13578100;13579450;13579690;13581023;13589600	13566396;13569631;13570082;13571907;13572074;13576452;13578158;13579566;13579811;13581086;13589910	-;-;-;-;-;-;-;-;-;-;-	2943	translocating chain-associating membrane protein 1	-1.30387	-0.382799	0.225782	0.998781	-1.14295	-0.192758	0.496142	0.84528	1.1408	0.19004	0.546223	0.999979	2.87942	2.47085	2.76033	2.6508	1.88046	2.23421	3.05264	2.52237	1.57743	2.17585	2.15266	2.16946	2.07004	1.55482	2.381	2.36228	294	200	72	79	110	263	66	282	157	295	151	177	203	86	204
Lactb2	chr1;chr1;chr1;chr1;chr1;chr1;chr1	13625900;13627356;13630065;13638231;13647385;13650721;13660329	13626904;13627437;13630213;13638409;13647511;13650884;13660509	-;-;-;-;-;-;-	1887	lactamase, beta 2	-1.35802	-0.441506	0.428534	0.998781	1.59907	0.677235	0.170734	0.697358	2.17157	1.11874	0.0491653	0.999979	1.41927	1.92762	0.472886	1.27131	1.51499	3.01991	1.91833	1.49432	1.30309	3.92368	1.94347	2.56517	1.81554	1.01078	1.06242	1.58797	67	87	9	19	54	291	19	87	82	639	83	149	108	37	51
Eya1	chr1;chr1;chr1;chr1;chr1;chr1;chr1;chr1;chr1;chr1;chr1;chr1;chr1;chr1;chr1;chr1;chr1;chr1;chr1;chr1;chr1;chr1;chr1;chr1;chr1;chr1;chr1;chr1;chr1;chr1;chr1;chr1;chr1;chr1;chr1	14168958;14168958;14179480;14179480;14183157;14183157;14183381;14183381;14184349;14184349;14184626;14184626;14208895;14208895;14229493;14229493;14231413;14231413;14252428;14252428;14253020;14253020;14270705;14270705;14274065;14274065;14274534;14274534;14283121;14283121;14302770;14304425;14304425;14309646;14309646	14170996;14170996;14179580;14179580;14183278;14183278;14183495;14183495;14184509;14184509;14184684;14184684;14208984;14208984;14229576;14229576;14231552;14231552;14252614;14252614;14253102;14253102;14270827;14270842;14274207;14274210;14274603;14274603;14283198;14283198;14302897;14304474;14304474;14310199;14310199	-;-;-;-;-;-;-;-;-;-;-;-;-;-;-;-;-;-;-;-;-;-;-;-;-;-;-;-;-;-;-;-;-;-;-	4345	EYA transcriptional coactivator and phosphatase 1	-1.02112	-0.0301579	0.971209	0.999651	-1.36432	-0.448178	0.550563	0.866449	-1.33609	-0.41802	0.614095	0.999979	-0.763757	-0.397883	0.14922	-2.01776	-0.107773	2.28971	-1.79992	1.44811	0.524953	-1.276	0.259448	-2.18087	0.830185	-1.103	-1.17001	1.53759	33	39	17	4	40	405	3	197	111	37	59	11	126	19	24
Kcnb2	chr1;chr1	15312452;15709485	15313030;15714214	+;+	5309	potassium voltage gated channel, Shab-related subfamily, member 2	1.11393	0.155657	0.869123	0.998781	1.21547	0.281515	0.748674	0.940463	1.09116	0.125859	0.895119	0.999979	-2.72501	-2.15077	-0.139864	-3.8174	-3.3156	-4.75542	-0.220039	-2.44245	-2.15762	-3.85302	-1.72907	-2.71193	-2.0438	-3.29768	-3.58562	-0.751104	9	13	17	1	4	1	12	14	19	5	17	9	19	4	4
Terf1	chr1;chr1;chr1;chr1;chr1;chr1;chr1;chr1;chr1;chr1;chr1;chr1;chr1;chr1;chr1;chr1;chr1;chr1;chr1	15805646;15805646;15807641;15807641;15813041;15813041;15815886;15818934;15818934;15819651;15819651;15831507;15831507;15833401;15833401;15838182;15838182;15842921;15842921	15805957;15805957;15807736;15807736;15813162;15813162;15815972;15819083;15819083;15819763;15819763;15831566;15831566;15833489;15833489;15838288;15838288;15844052;15844052	+;+;+;+;+;+;+;+;+;+;+;+;+;+;+;+;+;+;+	2268	telomeric repeat binding factor 1	1.41994	0.50583	0.0296007	0.998781	1.19019	0.251195	0.235564	0.725842	-1.19303	-0.254635	0.272682	0.999979	3.37676	3.55542	3.5782	3.27567	3.80648	3.33336	3.63092	3.86117	3.9331	3.66954	3.56267	3.78624	4.50238	3.8131	3.59019	3.93785	320	328	98	94	325	436	76	552	627	644	311	421	852	321	365
Rpl7	chr1;chr1;chr1;chr1;chr1;chr1;chr1	16101296;16101727;16102490;16102692;16103168;16103510;16104365	16101359;16101936;16102599;16102829;16103334;16103684;16104433	-;-;-;-;-;-;-	933	ribosomal protein L7	-1.10125	-0.139136	0.665063	0.998781	-1.06179	-0.0865051	0.764038	0.945048	1.03715	0.0526311	0.869641	0.999979	5.15071	4.71366	5.31967	5.3821	5.11856	4.73163	5.53223	4.53331	4.98399	4.01049	5.63155	4.74404	5.063	4.45132	5.32937	4.80925	451	301	135	167	332	473	117	361	534	334	538	336	516	205	502
Rdh10	chr1;chr1;chr1;chr1;chr1;chr1	16105882;16107795;16128165;16129196;16131075;16131294	16106306;16108030;16128263;16129341;16131206;16132550	+;+;+;+;+;+	2295	retinol dehydrogenase 10 (all-trans)	-1.19279	-0.254335	0.445226	0.998781	-1.01941	-0.0277287	0.926663	0.986129	1.17008	0.226606	0.493273	0.999979	0.959012	1.49103	1.91715	2.10802	1.55718	1.25007	2.02483	1.51622	1.44582	1.50651	1.80678	0.824935	1.71694	0.836735	1.33802	1.22527	59	78	31	42	68	102	25	108	111	143	92	53	123	40	76
Stau2	chr1;chr1;chr1;chr1;chr1;chr1;chr1;chr1;chr1;chr1;chr1;chr1;chr1;chr1;chr1;chr1;chr1;chr1;chr1;chr1;chr1;chr1;chr1;chr1;chr1;chr1;chr1	16228810;16228810;16231003;16231003;16345704;16345704;16366079;16366079;16369755;16369755;16374674;16374674;16389821;16389821;16392517;16392517;16394051;16394051;16440323;16440323;16463035;16463035;16486020;16509342;16509342;16519173;16519173	16229866;16229866;16231091;16231091;16346011;16346011;16366139;16366139;16369886;16369886;16374811;16374811;16390033;16390033;16392624;16392624;16394210;16394210;16440458;16440458;16463194;16463194;16486150;16509408;16509408;16519302;16519302	-;-;-;-;-;-;-;-;-;-;-;-;-;-;-;-;-;-;-;-;-;-;-;-;-;-;-	2890	staufen double-stranded RNA binding protein 2	-1.06036	-0.0845509	0.780936	0.998781	-1.21174	-0.277081	0.310725	0.76251	-1.14277	-0.19253	0.524442	0.999979	2.58489	2.65919	2.90122	2.46252	3.27831	4.0262	2.62262	2.81633	2.96326	3.02405	2.69717	2.78345	3.12614	2.8683	2.84495	3.20332	235	224	78	68	287	901	48	340	407	524	217	267	417	212	277
Ube2w	chr1;chr1;chr1;chr1;chr1;chr1;chr1;chr1;chr1;chr1;chr1;chr1;chr1;chr1;chr1;chr1;chr1;chr1;chr1;chr1;chr1;chr1;chr1;chr1	16540788;16543949;16568674;16568674;16568674;16581927;16581927;16581927;16581927;16585276;16585276;16585276;16585276;16597951;16597951;16597951;16602262;16602262;16602262;16602262;16619237;16619237;16619237;16619237	16541789;16544032;16571282;16571282;16571282;16582002;16582002;16582002;16582002;16585431;16585352;16585352;16585431;16598053;16598053;16598053;16602353;16602353;16602353;16602353;16619338;16619338;16619338;16619338	-;-;-;-;-;-;-;-;-;-;-;-;-;-;-;-;-;-;-;-;-;-;-;-	4224	ubiquitin-conjugating enzyme E2W (putative)	1.06173	0.0864105	0.789483	0.998781	-1.00693	-0.00996826	0.973026	0.99577	-1.06909	-0.0963788	0.764459	0.999979	-0.0445408	0.242061	-0.689629	-0.315528	0.35247	-0.0415383	0.221747	-0.210008	-0.490942	-0.152348	-0.0176656	0.467618	0.427149	-0.00899708	-0.127612	-0.0624656	54	60	9	14	54	76	13	59	52	82	47	77	92	41	50
Tceb1	chr1;chr1;chr1;chr1	16642765;16645686;16647955;16656822	16643478;16645829;16648007;16656865	-;-;-;-	955	NA	-1.59794	-0.67621	0.16107	0.998781	-1.18981	-0.250728	0.560732	0.870769	1.34302	0.425482	0.369902	0.999979	-0.387982	-0.799424	0.669708	-0.183677	0.746641	0.881659	-0.898647	0.274374	0.248946	0.11776	-0.202221	0.112203	0.0471736	-1.1146	-0.103562	-0.331938	8	5	5	3	15	31	1	17	18	20	8	12	14	3	10
Tmem70	chr1;chr1;chr1;chr1;chr1;chr1	16665191;16665191;16667665;16667668;16676968;16676968	16665505;16665505;16667773;16667773;16678275;16678275	+;+;+;+;+;+	1732	transmembrane protein 70	-1.3052	-0.384276	0.29127	0.998781	-1.15552	-0.208536	0.520974	0.858259	1.12954	0.17574	0.627324	0.999979	2.31727	2.38361	1.77273	2.89813	2.19307	3.22936	2.18359	2.5818	1.83912	2.84055	2.18171	2.20513	2.06429	1.63626	2.87712	1.78769	116	110	21	55	80	309	21	172	110	275	90	106	118	53	169
Ly96	chr1;chr1;chr1;chr1;chr1;chr1;chr1;chr1;chr1;chr1	16688456;16688456;16691684;16691684;16700795;16700849;16706173;16706173;16709439;16709439	16688619;16688619;16691773;16691773;16700923;16700923;16706225;16706225;16709605;16709605	+;+;+;+;+;+;+;+;+;+	603	lymphocyte antigen 96	-1.15295	-0.205331	0.639899	0.998781	-1.2965	-0.374624	0.360478	0.789236	-1.12451	-0.169293	0.698775	0.999979	0.76185	1.17046	0.68476	0.479666	1.57517	0.911663	1.04921	0.508503	-0.0446161	1.01022	0.731943	0.875408	1.02537	0.0831148	1.43751	0.443718	12	15	3	3	17	19	3	12	8	24	10	13	18	5	20
Jph1	chr1;chr1;chr1;chr1;chr1	16994940;17003891;17016039;17091298;17097226	16997559;17004534;17016157;17092057;17097889	-;-;-;-;-	4807	junctophilin 1	-3.68361	-1.88112	0.0665453	0.998781	-4.51946	-2.17615	0.014726	0.561025	-1.22691	-0.295028	0.756327	0.999979	0.927727	0.803788	0.850506	-0.71425	2.54424	5.55671	-0.198116	-0.0440731	2.93176	0.667544	-0.26471	0.334894	0.240622	1.57094	2.1005	1.22044	123	102	31	12	287	4340	11	76	664	168	45	80	92	143	275
Pi15	chr1;chr1;chr1;chr1;chr1;chr1	17601901;17602577;17619783;17621401;17621647;17624835	17602042;17602884;17619901;17621533;17621762;17630939	+;+;+;+;+;+	6923	peptidase inhibitor 15	1.1564	0.209642	0.790828	0.998781	-1.43721	-0.523267	0.469357	0.833178	-1.66199	-0.732909	0.353688	0.999979	-0.477103	0.496368	-0.366917	-2.17108	-3.25013	-1.03664	-0.0333562	-1.01993	-0.9612	-3.25713	-1.49362	-1.96597	-0.240504	-3.97242	-1.58776	0.682261	66	119	19	6	6	62	18	55	62	13	27	22	95	3	29
Crispld1	chr1;chr1;chr1;chr1;chr1;chr1;chr1;chr1;chr1;chr1;chr1;chr1;chr1;chr1;chr1	17727417;17728594;17745354;17745780;17746731;17747501;17749507;17750265;17750434;17750734;17752838;17752968;17756258;17762112;17764063	17727763;17728914;17745472;17745912;17746846;17747601;17749647;17750325;17750500;17750864;17752881;17753040;17756333;17762242;17766207	+;+;+;+;+;+;+;+;+;+;+;+;+;+;+	4006	cysteine-rich secretory protein LCCL domain containing 1	-1.15116	-0.203088	0.70693	0.998781	-1.01787	-0.0255589	0.957658	0.992672	1.13095	0.177529	0.745601	0.999979	-0.821787	-0.552333	-2.52845	-2.25227	-2.4609	-0.846097	-0.0676801	-2.03617	-1.81964	-0.810163	-1.77206	-1.67541	-1.03916	-2.25976	-1.23012	-1.57749	29	32	2	3	6	40	10	14	18	48	12	15	30	7	21
Tfap2b	chr1;chr1;chr1;chr1;chr1;chr1;chr1;chr1;chr1;chr1;chr1;chr1;chr1;chr1;chr1;chr1;chr1;chr1;chr1;chr1;chr1;chr1	19208914;19208914;19212054;19213951;19213951;19213951;19219193;19219193;19219193;19226436;19226436;19226436;19228442;19228442;19228442;19231013;19231013;19231013;19234050;19234050;19234050;19236608	19209248;19209248;19212423;19214409;19214409;19214409;19219253;19219253;19219253;19226655;19226655;19226655;19228560;19228560;19228560;19231154;19231154;19231154;19234306;19238845;19238845;19238845	+;+;+;+;+;+;+;+;+;+;+;+;+;+;+;+;+;+;+;+;+;+	6502	transcription factor AP-2 beta	1.04972	0.0700093	0.813215	0.998781	1.00058	0.000831029	0.997519	0.999604	-1.04912	-0.0691783	0.815263	0.999979	2.80023	2.66431	1.87137	2.13018	2.10349	1.58644	2.3858	2.82011	2.16139	1.91322	1.85628	2.2076	1.98359	2.08199	2.69838	2.43487	617	508	86	122	286	372	92	770	526	546	273	404	425	277	565
Linc-md1	chr1;chr1;chr1	20669882;20670950;20682713	20670001;20671104;20682958	+;+;+	521	NA	-1.11438	-0.156235	0.928456	0.999651	1.03196	0.0453855	0.976911	0.996256	1.14999	0.201621	0.907695	0.999979	-1.85065	-1.85065	-1.85065	-1.85065	1.0995	0.657446	-1.85065	-1.85065	1.37889	0.285308	-1.85065	-1.85065	-0.976471	-1.85065	0.886684	-1.13886	0	0	0	0	10	13	0	0	22	11	0	0	2	0	11
Mcm3	chr1;chr1;chr1;chr1;chr1;chr1;chr1;chr1;chr1;chr1;chr1;chr1;chr1;chr1;chr1;chr1;chr1	20803014;20804817;20805263;20805797;20806742;20808721;20809596;20810058;20811965;20812564;20812961;20814399;20814689;20816649;20817243;20817793;20820131	20803654;20804907;20805339;20805900;20806882;20808871;20809722;20810232;20812173;20812695;20813114;20814507;20814927;20816779;20817451;20817905;20820213	-;-;-;-;-;-;-;-;-;-;-;-;-;-;-;-;-	2886	minichromosome maintenance complex component 3	1.6701	0.739936	0.11104	0.998781	1.5001	0.585059	0.166452	0.696388	-1.11333	-0.154878	0.740141	0.999979	2.65235	3.41522	3.31584	2.30929	2.22155	2.31571	3.26426	3.86917	3.71886	1.60754	3.68696	3.12343	3.7115	2.18189	2.67116	4.45554	246	379	104	61	137	273	75	707	688	194	432	338	626	131	245
Paqr8	chr1;chr1;chr1	20890622;20932060;20934582	20890686;20932239;20938756	+;+;+	4420	progestin and adipoQ receptor family member VIII	-1.42872	-0.514727	0.359134	0.998781	-2.11363	-1.07972	0.0336852	0.607301	-1.47938	-0.564995	0.308363	0.999979	0.558647	0.924878	-0.14634	1.54653	0.0624133	-0.987981	0.0443545	-0.648588	-0.556379	-1.41247	-0.0537694	-0.732709	-1.01311	1.15355	0.0136223	-1.31847	87	102	14	55	46	40	12	45	52	34	48	34	34	98	58
Efhc1	chr1;chr1;chr1;chr1;chr1;chr1;chr1;chr1;chr1;chr1;chr1	20951626;20955335;20960130;20961153;20967324;20972775;20974899;20978643;20979410;20989368;20990617	20951796;20955556;20960417;20961302;20967516;20972995;20975039;20978856;20979557;20989602;20990841	+;+;+;+;+;+;+;+;+;+;+	2208	EF-hand domain (C-terminal) containing 1	-1.0531	-0.0746463	0.870677	0.999225	1.1771	0.235242	0.572588	0.875979	1.23961	0.309888	0.494657	0.999979	-0.216351	-0.618569	-0.827492	-1.04114	-0.649105	-0.327508	0.0906744	-1.26734	-0.0182187	0.209013	-1.56861	-0.147074	-0.847139	-0.355119	-0.193393	-1.13637	24	16	4	4	13	31	6	13	37	54	7	25	18	16	24
Tram2	chr1;chr1;chr1;chr1;chr1;chr1;chr1;chr1;chr1;chr1;chr1	21001397;21002970;21003838;21004226;21005567;21006150;21006853;21012793;21013402;21037397;21078994	21001635;21003133;21003981;21004330;21005637;21006234;21006911;21012909;21013511;21037460;21079225	-;-;-;-;-;-;-;-;-;-;-	1390	translocating chain-associating membrane protein 2	-1.21526	-0.281265	0.603988	0.998781	-1.11663	-0.159146	0.743668	0.937646	1.08833	0.122119	0.821476	0.999979	0.838663	1.05771	-0.520095	-0.725189	0.994131	2.19041	0.217019	-0.125793	0.720475	1.6412	0.663322	1.25856	0.770106	0.137036	0.581413	1.27738	32	34	3	3	27	119	4	19	39	94	24	43	37	14	26
Tmem14a	chr1;chr1;chr1;chr1;chr1;chr1;chr1;chr1;chr1;chr1	21218575;21218575;21225558;21225558;21225945;21225945;21226592;21226592;21229408;21229591	21218889;21218889;21225643;21225643;21226046;21226046;21226679;21226679;21230167;21230167	+;+;+;+;+;+;+;+;+;+	1351	transmembrane protein 14A	-1.14631	-0.197003	0.738748	0.998781	-1.06777	-0.0946044	0.860375	0.974045	1.07356	0.102399	0.862525	0.999979	-0.888437	0.169056	-3.22532	-0.0498805	-0.275169	0.423302	0.258076	-0.870539	-1.50927	0.785857	-0.702676	-0.875641	-0.640895	-0.873078	-0.280655	-0.00935794	8	17	0	5	10	32	4	10	6	49	8	8	12	6	13
Gsta3	chr1;chr1;chr1;chr1;chr1;chr1;chr1;chr1;chr1;chr1;chr1;chr1;chr1;chr1;chr1;chr1;chr1;chr1;chr1;chr1;chr1;chr1;chr1	21240585;21240585;21240585;21244938;21249751;21249751;21249751;21254684;21257331;21257331;21257331;21258848;21258848;21258848;21260048;21260048;21260048;21262793;21262793;21262793;21264843;21264843;21264843	21240659;21240659;21240659;21245032;21249858;21249858;21249858;21254823;21257382;21257382;21257382;21258980;21258980;21258980;21260189;21260189;21260189;21262924;21262924;21262924;21265575;21265575;21265575	+;+;+;+;+;+;+;+;+;+;+;+;+;+;+;+;+;+;+;+;+;+;+	1610	glutathione S-transferase, alpha 3	3.98754	1.9955	0.0385869	0.998781	1.53905	0.622039	0.47786	0.83848	-2.59091	-1.37346	0.149722	0.999979	-0.0691341	-1.55291	-0.732071	-0.0667424	1.21623	0.999284	-1.65214	-2.31837	-0.651693	2.67899	0.451346	0.8399	3.84818	0.586903	0.84835	-0.868914	19	5	3	6	37	59	1	3	16	228	24	37	383	23	37
Kcnq5	chr1;chr1;chr1;chr1;chr1;chr1;chr1;chr1;chr1;chr1;chr1;chr1;chr1;chr1;chr1;chr1;chr1;chr1;chr1;chr1;chr1;chr1;chr1;chr1;chr1;chr1;chr1;chr1;chr1	21398403;21398403;21404932;21404932;21405793;21405793;21424049;21424049;21457404;21457404;21461551;21466383;21466383;21469470;21469470;21479374;21479374;21487223;21487223;21505300;21505300;21505684;21505684;21535061;21535061;21593524;21593524;21961181;21961181	21403125;21403125;21405058;21405058;21405924;21405924;21424157;21424157;21457624;21457624;21461607;21466409;21466409;21469564;21469564;21479469;21479469;21487333;21487333;21505425;21505425;21505859;21505859;21535187;21535187;21593614;21593614;21961942;21961942	-;-;-;-;-;-;-;-;-;-;-;-;-;-;-;-;-;-;-;-;-;-;-;-;-;-;-;-;-	6980	potassium voltage-gated channel, subfamily Q, member 5	-6.26284	-2.64682	0.0496352	0.998781	-8.527	-3.09204	0.00834934	0.496218	-1.36152	-0.445222	0.712473	0.999979	-2.11811	-3.89905	-1.95996	-4.21219	-0.111221	2.45734	-3.7683	-4.72818	-1.0892	-2.07165	-5.59452	-3.76236	-3.97046	-2.75471	-1.12675	-2.75341	20	4	6	1	65	733	1	2	57	34	0	5	5	9	41
Rims1	chr1;chr1;chr1;chr1;chr1;chr1;chr1;chr1;chr1;chr1;chr1;chr1;chr1;chr1;chr1;chr1;chr1;chr1;chr1;chr1;chr1;chr1;chr1;chr1;chr1;chr1;chr1;chr1;chr1;chr1;chr1;chr1;chr1;chr1;chr1;chr1;chr1;chr1;chr1;chr1;chr1;chr1;chr1;chr1;chr1;chr1;chr1;chr1;chr1;chr1;chr1;chr1;chr1;chr1;chr1;chr1;chr1;chr1;chr1;chr1;chr1;chr1;chr1;chr1;chr1;chr1;chr1;chr1;chr1;chr1;chr1;chr1;chr1;chr1;chr1;chr1;chr1;chr1;chr1;chr1…	22288422;22288422;22288422;22290060;22290060;22290060;22291013;22291013;22291013;22292822;22292822;22292822;22296858;22296858;22296858;22346293;22346293;22346293;22373344;22373344;22373344;22379428;22379428;22379428;22397451;22397451;22397451;22398599;22398599;22404443;22404444;22404444;22412211;22421741;22421741;22421741;22425871;22425871;22425871;22427462;22427462;22427462;22428465;22428465;224…	22288640;22288640;22288640;22290199;22290199;22290199;22291114;22291114;22291114;22292934;22292934;22292934;22296996;22296996;22296996;22346528;22346528;22346528;22373510;22373510;22373510;22379540;22379540;22379540;22397562;22397563;22397563;22398781;22398781;22404515;22404515;22404515;22412294;22421830;22421830;22421830;22425933;22425933;22425933;22427587;22427587;22427587;22428621;22428621;224…	-;-;-;-;-;-;-;-;-;-;-;-;-;-;-;-;-;-;-;-;-;-;-;-;-;-;-;-;-;-;-;-;-;-;-;-;-;-;-;-;-;-;-;-;-;-;-;-;-;-;-;-;-;-;-;-;-;-;-;-;-;-;-;-;-;-;-;-;-;-;-;-;-;-;-;-;-;-;-;-;-;-;-;-;-;-;-;-;-;-;-;-;-	4067	regulating synaptic membrane exocytosis 1	2.45359	1.2949	0.343948	0.998781	1.78885	0.839029	0.506801	0.850228	-1.37161	-0.455867	0.737102	0.999979	-4.81526	-1.49979	-0.360019	-4.81526	-4.81526	-3.75729	-0.79055	-1.26689	-1.36857	-4.81526	-0.676754	-3.47247	-1.30278	-2.9132	-4.21565	0.349376	0	16	11	0	0	3	6	26	26	0	28	3	25	4	1
Ogfrl1	chr1;chr1;chr1;chr1;chr1;chr1;chr1	23366424;23375730;23375988;23376171;23378726;23378972;23382815	23370448;23375875;23376054;23376249;23378804;23379058;23383175	-;-;-;-;-;-;-	4844	opioid growth factor receptor-like 1	-1.27064	-0.34555	0.36755	0.998781	-1.03067	-0.0435783	0.898874	0.981486	1.23283	0.301972	0.431185	0.999979	0.705722	0.631094	-0.381399	-0.41768	0.726904	0.328808	0.828766	-0.27315	-0.219232	0.88938	-0.185922	0.53625	-0.322158	0.544429	0.0408178	-0.260055	106	91	13	15	81	114	23	65	73	198	48	93	62	70	65
Smap1	chr1;chr1;chr1;chr1;chr1;chr1;chr1;chr1;chr1;chr1;chr1;chr1;chr1;chr1;chr1;chr1;chr1;chr1;chr1;chr1;chr1;chr1;chr1;chr1;chr1;chr1;chr1;chr1;chr1;chr1;chr1	23844825;23845625;23845625;23846352;23848264;23848264;23848264;23849303;23849303;23849303;23853423;23853423;23853423;23859023;23859023;23859023;23866217;23866217;23866217;23876374;23876374;23876374;23877709;23877709;23877709;23891860;23891860;23891860;23909663;23909663;23922038	23845357;23846563;23846563;23846563;23848571;23848571;23848571;23849468;23849468;23849468;23853550;23853550;23853550;23859113;23859113;23859113;23866293;23866297;23866297;23876449;23876449;23876449;23877794;23877794;23877794;23891993;23891993;23891993;23909736;23909736;23922381	-;-;-;-;-;-;-;-;-;-;-;-;-;-;-;-;-;-;-;-;-;-;-;-;-;-;-;-;-;-;-	2960	small ArfGAP 1	-1.15229	-0.204505	0.44242	0.998781	-1.20559	-0.269742	0.258532	0.742168	-1.04626	-0.0652363	0.805288	0.999979	3.89773	3.61252	4.43904	4.07975	3.89952	3.2074	4.1247	3.52561	3.66552	3.12772	3.73129	3.46546	3.91354	3.58563	3.55061	3.69446	601	446	233	215	453	522	140	571	680	577	457	440	739	358	464
Sdhaf4	chr1;chr1;chr1	23995939;24003157;24005546	23996360;24003306;24005640	-;-;-	667	succinate dehydrogenase complex assembly factor 4	-1.7304	-0.791108	0.261212	0.998781	-1.62618	-0.70149	0.261117	0.743946	1.06409	0.0896176	0.897603	0.999979	2.23702	2.11704	0.899489	-0.824719	1.77501	4.2392	2.02733	2.1098	1.47189	2.52733	1.01113	1.52536	1.67499	0.487806	2.00399	2.32349	41	34	4	1	22	239	7	46	31	83	14	24	33	8	34
Fam135a	chr1;chr1;chr1;chr1;chr1;chr1;chr1;chr1;chr1;chr1;chr1;chr1;chr1;chr1;chr1;chr1;chr1;chr1;chr1;chr1;chr1	24010758;24014779;24020675;24021854;24024213;24024782;24026608;24028200;24030742;24032663;24044114;24046358;24053183;24054004;24055744;24057204;24057366;24067899;24085411;24086520;24100061	24012497;24014892;24020785;24022005;24024310;24024873;24026768;24030528;24030896;24032736;24044269;24046407;24053336;24054130;24055917;24057274;24057505;24067978;24085526;24086611;24100341	-;-;-;-;-;-;-;-;-;-;-;-;-;-;-;-;-;-;-;-;-	6467	family with sequence similarity 135, member A	1.12973	0.175977	0.547611	0.998781	-1.1381	-0.186629	0.478999	0.838703	-1.28575	-0.362606	0.213738	0.999979	3.51724	3.45772	3.93003	2.83377	3.85605	3.09525	3.38267	3.33586	3.65798	2.4495	3.4983	3.27976	4.15536	3.31376	3.41233	3.65841	1010	877	358	198	962	1058	183	1096	1481	789	851	847	1913	649	923
Col19a1	chr1;chr1;chr1;chr1;chr1;chr1;chr1;chr1;chr1;chr1;chr1;chr1;chr1;chr1;chr1;chr1;chr1;chr1;chr1;chr1;chr1;chr1;chr1;chr1;chr1;chr1;chr1;chr1;chr1;chr1;chr1;chr1;chr1;chr1;chr1;chr1;chr1;chr1;chr1;chr1;chr1;chr1;chr1;chr1;chr1;chr1;chr1;chr1;chr1;chr1;chr1	24257683;24264965;24270366;24279932;24282417;24285053;24285254;24289667;24289828;24293072;24296760;24300593;24301275;24301400;24303456;24306260;24307646;24312047;24312312;24312448;24315398;24317392;24317533;24317690;24322033;24322214;24322939;24323682;24325250;24325979;24326131;24328036;24332430;24337898;24352282;24374583;24410196;24451762;24453744;24461476;24508184;24510843;24525604;24526385;245…	24264817;24265042;24270494;24279998;24282587;24285097;24285289;24289729;24289872;24293116;24296813;24300619;24301319;24301450;24303500;24306313;24307699;24312100;24312365;24312552;24315439;24317445;24317586;24317725;24322110;24322258;24323028;24323735;24325303;24326032;24326166;24328071;24332492;24337939;24352335;24374636;24410249;24451797;24453797;24461529;24508228;24510887;24525666;24526510;245…	-;-;-;-;-;-;-;-;-;-;-;-;-;-;-;-;-;-;-;-;-;-;-;-;-;-;-;-;-;-;-;-;-;-;-;-;-;-;-;-;-;-;-;-;-;-;-;-;-;-;-	10542	collagen, type XIX, alpha 1	1.12545	0.170505	0.847606	0.998781	1.01718	0.0245704	0.977722	0.996256	-1.10645	-0.145935	0.867885	0.999979	-3.71464	-5.54809	-6.18937	-6.18937	-3.51522	-3.68128	-3.58242	-4.57698	-3.81368	-3.47657	-6.18937	-5.17196	-4.38247	-4.28732	-3.15124	-5.47758	9	1	0	0	8	13	2	5	11	18	0	2	6	4	14
Lmbrd1	chr1;chr1;chr1;chr1;chr1;chr1;chr1;chr1;chr1;chr1;chr1;chr1;chr1;chr1;chr1;chr1	24678544;24685397;24692941;24704821;24705977;24711512;24714909;24728546;24731747;24743883;24744256;24744866;24746805;24748800;24762192;24762623	24678816;24685573;24693001;24704918;24706044;24711600;24714982;24728671;24731899;24743947;24744358;24744970;24746954;24748878;24762283;24766301	+;+;+;+;+;+;+;+;+;+;+;+;+;+;+;+	5392	LMBR1 domain containing 1	-1.10924	-0.149578	0.607165	0.998781	-1.13724	-0.185537	0.478025	0.838547	-1.02524	-0.0359593	0.901293	0.999979	2.0679	1.73366	1.69564	2.086	1.52349	2.4634	2.13498	1.23453	1.61717	2.31618	1.47332	1.67639	1.64556	1.98868	2.1249	1.42285	307	220	63	98	158	568	64	211	298	599	173	231	278	215	314
Phf3	chr1;chr1;chr1;chr1;chr1;chr1;chr1;chr1;chr1;chr1;chr1;chr1;chr1;chr1;chr1	30802342;30806169;30808723;30810683;30811772;30813017;30813960;30816468;30820081;30820683;30821131;30824210;30829843;30837105;30862987	30805942;30806364;30808812;30810830;30811967;30813152;30814091;30816584;30820237;30820827;30821314;30824519;30831559;30837266;30863256	-;-;-;-;-;-;-;-;-;-;-;-;-;-;-	7561	PHD finger protein 3	1.04213	0.0595359	0.781464	0.998781	1.03489	0.0494787	0.79714	0.953308	-1.007	-0.0100571	0.96264	0.999979	4.3228	4.45835	4.65643	4.4655	4.73489	4.78782	4.40788	4.71281	4.73901	4.68905	4.53813	4.65954	4.75921	4.56191	4.43622	4.77467	2066	2054	693	719	2070	4006	436	3333	3667	4371	2048	2581	3401	1805	2197
Prim2	chr1;chr1;chr1;chr1;chr1;chr1;chr1;chr1;chr1;chr1;chr1;chr1;chr1;chr1	33453808;33464053;33480458;33484682;33512016;33514145;33533296;33628395;33630338;33662246;33663777;33667045;33668858;33669624	33454304;33464121;33480540;33484808;33512201;33514217;33533363;33628532;33630433;33662366;33663856;33667148;33669020;33669794	-;-;-;-;-;-;-;-;-;-;-;-;-;-	1976	DNA primase, p58 subunit	1.5213	0.605306	0.113856	0.998781	1.40005	0.485473	0.166949	0.696999	-1.08661	-0.119832	0.754321	0.999979	1.88828	2.01511	0.912217	0.678299	1.85384	1.29049	2.18277	2.10935	2.35421	1.17754	2.14091	1.98801	2.30586	1.27771	1.67801	2.81483	98	97	13	13	72	90	24	141	181	97	100	104	160	47	83
1700001G17Rik	chr1	33669824	33670712	+	889	RIKEN cDNA 1700001G17 gene	-1.03387	-0.0480616	0.942077	0.999651	-1.08435	-0.116825	0.847824	0.969818	-1.04882	-0.0687636	0.911952	0.999979	-0.607523	-1.53788	-2.62155	-0.54643	-0.288989	-0.804058	-2.62155	-0.155134	-0.604642	-1.27484	-0.867442	-2.02496	-1.20691	-1.37744	-1.27336	-0.228621	6	2	0	2	6	7	0	11	8	5	4	1	4	2	3
Rab23	chr1;chr1;chr1;chr1;chr1;chr1;chr1;chr1;chr1;chr1;chr1;chr1;chr1;chr1;chr1;chr1	33719896;33720419;33721608;33721608;33723786;33723786;33724934;33724934;33734702;33734702;33736800;33736800;33738288;33738288;33739253;33739253	33720173;33720584;33721699;33721699;33724005;33724005;33725019;33725019;33734858;33734858;33736882;33736882;33738380;33738380;33742564;33742564	+;+;+;+;+;+;+;+;+;+;+;+;+;+;+;+	4487	RAB23, member RAS oncogene family	1.40399	0.489535	0.209471	0.998781	1.24614	0.317466	0.376614	0.794961	-1.12667	-0.172069	0.653584	0.999979	-1.03272	-0.516815	0.754141	-0.0538086	-0.379541	-0.502952	-0.0987305	-0.0202088	0.452938	-0.308829	0.13991	0.0988776	0.870988	-0.439794	-0.187242	0.314686	28	37	27	18	34	58	11	72	109	78	56	63	134	32	51
Bag2	chr1;chr1;chr1	33745484;33748217;33757579	33747016;33748326;33757750	-;-;-	1815	BCL2-associated athanogene 2	1.28171	0.358066	0.61541	0.998781	1.36169	0.445398	0.490175	0.843839	1.0624	0.0873325	0.902945	0.999979	1.19965	1.71677	3.31121	0.571838	-0.83252	2.51245	2.04699	3.40507	2.66097	1.04927	2.60326	1.02583	2.71004	0.353775	1.0052	3.28671	55	72	65	11	9	196	20	321	206	81	127	48	195	22	47
Zfp451	chr1;chr1;chr1;chr1;chr1;chr1;chr1;chr1;chr1;chr1;chr1;chr1;chr1;chr1;chr1;chr1;chr1;chr1;chr1;chr1;chr1;chr1;chr1;chr1;chr1;chr1;chr1;chr1;chr1;chr1;chr1;chr1	33761541;33761541;33765844;33765844;33769721;33769721;33770769;33770769;33772893;33772893;33776269;33776269;33779044;33779044;33779896;33779896;33782068;33782068;33783041;33783041;33783853;33786407;33801960;33805339;33805339;33805339;33813727;33813727;33813727;33814338;33814338;33814338	33762209;33762209;33765909;33765909;33769907;33769907;33770899;33770899;33773033;33773033;33777863;33777863;33779191;33779191;33780049;33780049;33782194;33782194;33783191;33783191;33783964;33786532;33803613;33805419;33805419;33805419;33813810;33813810;33813810;33814595;33814595;33814595	-;-;-;-;-;-;-;-;-;-;-;-;-;-;-;-;-;-;-;-;-;-;-;-;-;-;-;-;-;-;-;-	5684	zinc finger protein 451	1.41095	0.496666	0.100912	0.998781	1.3895	0.474565	0.0836283	0.665412	-1.01544	-0.022101	0.942159	0.999979	2.68618	3.23694	3.31347	2.79226	3.60886	3.26227	2.86247	4.05057	4.05041	3.32471	3.70298	3.59431	4.14927	3.11886	3.18397	3.97375	498	661	205	169	712	1044	112	1582	1709	1274	862	926	1674	498	692
Dst	chr1;chr1;chr1;chr1;chr1;chr1;chr1;chr1;chr1;chr1;chr1;chr1;chr1;chr1;chr1;chr1;chr1;chr1;chr1;chr1;chr1;chr1;chr1;chr1;chr1;chr1;chr1;chr1;chr1;chr1;chr1;chr1;chr1;chr1;chr1;chr1;chr1;chr1;chr1;chr1;chr1;chr1;chr1;chr1;chr1;chr1;chr1;chr1;chr1;chr1;chr1;chr1;chr1;chr1;chr1;chr1;chr1;chr1;chr1;chr1;chr1;chr1;chr1;chr1;chr1;chr1;chr1;chr1;chr1;chr1;chr1;chr1;chr1;chr1;chr1;chr1;chr1;chr1;chr1;chr1…	33908225;33908999;33968703;34006191;34011825;34011825;34086242;34086242;34086242;34113933;34113933;34113933;34116118;34116118;34116118;34117432;34117432;34117432;34135090;34135090;34135090;34152202;34152202;34152202;34152413;34152413;34152413;34154513;34154513;34154513;34156599;34156599;34156599;34156781;34156781;34156781;34160330;34160620;34160620;34160620;34160620;34161004;34161004;34161004;341…	33908452;33909033;33968903;34006398;34011915;34011915;34086303;34086303;34086303;34114022;34114022;34114022;34116195;34116195;34116195;34117524;34117524;34117524;34135256;34135256;34135256;34152314;34152314;34152314;34152519;34152519;34152519;34154632;34154632;34154632;34156694;34156694;34156694;34156908;34156908;34156908;34160496;34160713;34160713;34160713;34160713;34161158;34161158;34161158;341…	+;+;+;+;+;+;+;+;+;+;+;+;+;+;+;+;+;+;+;+;+;+;+;+;+;+;+;+;+;+;+;+;+;+;+;+;+;+;+;+;+;+;+;+;+;+;+;+;+;+;+;+;+;+;+;+;+;+;+;+;+;+;+;+;+;+;+;+;+;+;+;+;+;+;+;+;+;+;+;+;+;+;+;+;+;+;+;+;+;+;+;+;+;+;+;+;+;+;+;+;+;+;+;+;+;+;+;+;+;+;+;+;+;+;+;+;+;+;+;+;+;+;+;+;+;+;+;+	30001	dystonin	-1.15213	-0.204304	0.701096	0.998781	-1.5945	-0.673103	0.15715	0.69245	-1.38396	-0.468799	0.371845	0.999979	6.62432	6.40917	6.13518	7.09813	7.71654	7.22458	5.90341	4.87092	5.95493	6.56979	6.4915	7.07441	5.0578	7.07947	7.80383	5.40804	40449	31533	7669	17707	64922	86118	4882	14765	33820	63914	31495	54652	16607	41042	90056
Mir5103	chr1	34433121	34433199	-	79	microRNA 5103	-1.09346	-0.128898	0.87762	0.999651	-1.73142	-0.791956	0.321536	0.76802	-1.58344	-0.663059	0.443731	0.999979	3.7938	3.59253	0.870712	0.870712	3.54486	3.3788	3.98144	2.827	2.20618	2.78832	0.870712	2.2135	2.83986	0.870712	4.30244	2.51508	13	10	0	0	8	13	3	7	4	9	0	3	7	0	19
Ccdc115	chr1;chr1;chr1;chr1;chr1	34436670;34437727;34438850;34439043;34439228	34437610;34437858;34438932;34439146;34439672	-;-;-;-;-	1705	coiled-coil domain containing 115	-1.0168	-0.0240345	0.937131	0.999651	-1.06142	-0.0859997	0.757505	0.943421	-1.04389	-0.0619652	0.838263	0.999979	1.94905	1.95547	1.57886	2.10608	1.80944	2.21344	2.33519	2.27097	1.99623	1.23873	1.84936	1.40316	1.81045	1.80971	1.82123	2.23149	88	80	18	31	60	149	23	136	121	87	70	59	97	59	79
Imp4	chr1;chr1;chr1;chr1;chr1;chr1;chr1;chr1;chr1	34439829;34440041;34442910;34443378;34443563;34443769;34443997;34444196;34444358	34439927;34440149;34442993;34443487;34443695;34443923;34444091;34444269;34445747	+;+;+;+;+;+;+;+;+	2249	IMP4, U3 small nucleolar ribonucleoprotein	1.03397	0.0481957	0.854334	0.998781	1.24991	0.321819	0.175359	0.697648	1.20884	0.273623	0.297755	0.999979	2.83271	3.13755	2.83891	3.07459	2.69161	2.57812	3.46221	3.45691	2.93518	2.97011	3.22102	3.03376	2.69103	2.34352	2.97738	3.41249	217	243	58	81	148	255	67	413	310	392	243	247	239	114	236
Ptpn18	chr1;chr1;chr1;chr1;chr1;chr1;chr1;chr1;chr1;chr1;chr1;chr1;chr1;chr1;chr1	34459746;34462702;34463107;34463269;34463466;34468293;34469840;34470200;34471493;34471641;34471812;34472103;34472763;34473335;34473579	34459916;34462810;34463183;34463364;34463504;34468361;34469902;34470342;34471559;34471718;34471901;34472191;34472968;34473409;34473779	+;+;+;+;+;+;+;+;+;+;+;+;+;+;+	1573	protein tyrosine phosphatase, non-receptor type 18	-1.33157	-0.413133	0.512492	0.998781	1.4823	0.567833	0.310668	0.76251	1.97379	0.980966	0.125042	0.999979	0.702081	0.514249	0.395451	1.37879	0.710675	2.38563	2.1809	0.0518954	0.434127	3.21349	0.367938	1.61111	0.888476	1.15619	0.550118	0.638046	33	26	7	17	25	155	19	25	36	324	22	63	46	34	29
Arhgef4	chr1;chr1;chr1;chr1;chr1;chr1;chr1;chr1;chr1;chr1	34801722;34804914;34805956;34806315;34807059;34807642;34809697;34810311;34811086;34811678	34802001;34805093;34806135;34806494;34807291;34807771;34809828;34810554;34811163;34812754	+;+;+;+;+;+;+;+;+;+	2714	Rho guanine nucleotide exchange factor (GEF) 4	1.16061	0.214879	0.551873	0.998781	-1.16279	-0.217584	0.503505	0.849062	-1.34954	-0.432463	0.229164	0.999979	4.75846	4.59598	5.42649	4.9509	4.31421	3.65408	4.30037	4.78242	4.53767	3.47804	4.82034	4.66701	4.33971	5.64051	4.86019	4.49581	1002	810	424	361	554	653	145	1254	1143	675	893	930	911	1368	1057
Fam168b	chr1;chr1;chr1;chr1;chr1;chr1;chr1;chr1;chr1;chr1;chr1;chr1;chr1;chr1;chr1;chr1;chr1;chr1;chr1;chr1;chr1;chr1	34813218;34813218;34813218;34817997;34817997;34817997;34819592;34819592;34819592;34819867;34819867;34819867;34824020;34828767;34828767;34828767;34836733;34836733;34836733;34842828;34842828;34842828	34817404;34817404;34817404;34818126;34818126;34818126;34819790;34819769;34819769;34820009;34820009;34820009;34824055;34828847;34828847;34828847;34836813;34836813;34836813;34843050;34843050;34843050	-;-;-;-;-;-;-;-;-;-;-;-;-;-;-;-;-;-;-;-;-;-	5080	family with sequence similarity 168, member B	-1.06861	-0.0957341	0.747289	0.998781	-1.06014	-0.084252	0.752454	0.941436	1.00799	0.0114821	0.969134	0.999979	2.72167	2.71936	1.80417	2.24334	2.00978	1.90742	2.54114	2.623	1.90022	1.7762	1.94159	2.2646	1.70034	2.03412	2.1455	2.69586	456	412	64	103	209	363	80	524	342	387	226	328	272	209	300
Plekhb2	chr1;chr1;chr1;chr1;chr1;chr1;chr1;chr1;chr1;chr1;chr1;chr1;chr1;chr1;chr1	34849959;34849959;34861873;34861873;34863006;34863006;34863471;34863471;34864473;34864473;34866141;34866141;34869300;34869300;34876911	34850063;34850063;34861917;34861917;34863158;34863158;34863573;34863573;34864512;34864512;34866230;34866230;34869405;34871557;34879585	+;+;+;+;+;+;+;+;+;+;+;+;+;+;+	5469	pleckstrin homology domain containing, family B (evectins) member 2	-1.08809	-0.121796	0.662716	0.998781	-1.05503	-0.0772867	0.758394	0.943533	1.03133	0.0445094	0.872924	0.999979	1.44125	1.53331	1.84631	1.47782	1.17994	2.36505	1.57795	1.03434	1.48707	1.7348	1.89107	1.83617	1.55121	1.49067	1.52845	1.71774	201	194	71	65	126	538	44	186	276	405	235	262	264	154	210
Hs6st1	chr1;chr1	36068400;36103513	36069184;36106446	+;+	3719	heparan sulfate 6-O-sulfotransferase 1	-1.03203	-0.0454833	0.828694	0.998781	-1.14277	-0.192537	0.309322	0.762036	-1.10731	-0.147054	0.482084	0.999979	3.44353	3.46461	4.02709	3.61735	3.47508	3.71255	3.60917	3.59969	3.19184	3.29251	3.30775	3.60803	3.54477	3.72796	3.57389	3.49762	551	506	220	196	424	933	123	756	615	814	428	611	719	497	593
Uggt1	chr1;chr1;chr1;chr1;chr1;chr1;chr1;chr1;chr1;chr1;chr1;chr1;chr1;chr1;chr1;chr1;chr1;chr1;chr1;chr1;chr1;chr1;chr1;chr1;chr1;chr1;chr1;chr1;chr1;chr1;chr1;chr1;chr1;chr1;chr1;chr1;chr1;chr1;chr1;chr1;chr1	36140028;36146032;36146625;36150045;36151634;36155073;36156227;36157400;36158108;36159942;36161676;36162205;36163221;36164444;36165509;36170199;36173435;36174079;36174896;36176233;36176776;36177518;36179559;36182470;36184356;36185833;36191529;36192386;36195850;36197544;36201705;36202779;36207942;36209986;36211390;36216132;36221212;36227484;36230658;36234807;36244070	36144251;36146185;36146741;36150159;36151794;36155255;36156311;36157501;36158196;36160026;36161761;36162363;36163410;36164523;36165611;36170294;36173565;36174210;36175102;36176327;36176799;36177616;36179679;36182634;36184487;36185968;36191614;36192505;36196000;36197635;36201765;36202878;36208042;36210064;36211486;36216306;36221324;36227614;36230740;36234942;36244302	-;-;-;-;-;-;-;-;-;-;-;-;-;-;-;-;-;-;-;-;-;-;-;-;-;-;-;-;-;-;-;-;-;-;-;-;-;-;-;-;-	9029	UDP-glucose glycoprotein glucosyltransferase 1	1.0721	0.100438	0.664966	0.998781	1.09573	0.131887	0.526963	0.860337	1.02204	0.0314489	0.892321	0.999979	2.96116	3.08834	3.06868	3.08309	3.21481	3.64887	3.17287	3.4992	3.47261	3.18235	3.32355	3.28422	3.63263	2.89522	3.00237	3.51798	959	948	275	329	861	2171	221	1715	1819	1835	1053	1187	1859	678	970
Neurl3	chr1;chr1;chr1;chr1	36264602;36268656;36269213;36273338	36266553;36268709;36269701;36273425	-;-;-;-	2583	neuralized E3 ubiquitin protein ligase 3	-1.3446	-0.427182	0.486029	0.998781	-2.2054	-1.14104	0.041056	0.615728	-1.64019	-0.713861	0.239731	0.999979	1.54447	1.16804	1.26163	2.64541	1.42757	0.553725	1.73592	-0.611974	0.547791	0.590674	-0.474865	-0.127873	1.13671	2.26359	0.609462	-1.19621	101	70	22	69	70	70	23	26	66	84	20	30	92	124	51
Arid5a	chr1;chr1;chr1;chr1;chr1;chr1;chr1;chr1;chr1;chr1;chr1;chr1;chr1;chr1;chr1;chr1;chr1;chr1;chr1;chr1;chr1;chr1;chr1;chr1;chr1;chr1;chr1;chr1;chr1;chr1;chr1;chr1;chr1;chr1;chr1;chr1;chr1;chr1;chr1	36307733;36307733;36307733;36307733;36307733;36307733;36311874;36316209;36316209;36316209;36316209;36316212;36316212;36317204;36317204;36317204;36317610;36317610;36317610;36317610;36317610;36318084;36318084;36318084;36318084;36318084;36318084;36318488;36318488;36318488;36318488;36318488;36318488;36318992;36318992;36318992;36318992;36318992;36318992	36307836;36307836;36307836;36307836;36307836;36307836;36311968;36316327;36316327;36316327;36316327;36316327;36316327;36317324;36317324;36317324;36317662;36317662;36317662;36317662;36317662;36318181;36318181;36318181;36318181;36318181;36318181;36318653;36318653;36318653;36318653;36318653;36318653;36324029;36324029;36324029;36324029;36324029;36324029	+;+;+;+;+;+;+;+;+;+;+;+;+;+;+;+;+;+;+;+;+;+;+;+;+;+;+;+;+;+;+;+;+;+;+;+;+;+;+	5794	AT rich interactive domain 5A (MRF1-like)	1.0581	0.0814784	0.810757	0.998781	-1.12677	-0.172191	0.574199	0.877089	-1.19224	-0.25367	0.454425	0.999979	2.15624	1.56336	1.34479	1.18172	1.94473	2.5333	1.2471	1.64787	1.48435	2.15377	1.73273	1.75834	1.02813	1.76694	2.61833	1.98289	351	210	53	56	228	641	37	303	292	575	223	263	194	198	476
Kansl3	chr1;chr1;chr1;chr1;chr1;chr1;chr1;chr1;chr1;chr1;chr1;chr1;chr1;chr1;chr1;chr1;chr1;chr1;chr1;chr1;chr1	36335730;36343251;36343673;36344070;36344916;36345385;36345838;36348525;36348818;36349402;36351633;36351926;36353594;36353772;36354098;36354649;36358040;36358370;36365482;36367769;36369105	36337651;36343384;36343895;36344179;36345046;36345466;36346029;36348681;36349018;36349465;36351790;36352000;36353665;36353873;36354214;36354780;36358225;36358460;36365652;36368034;36369181	-;-;-;-;-;-;-;-;-;-;-;-;-;-;-;-;-;-;-;-;-	4663	KAT8 regulatory NSL complex subunit 3	1.04554	0.064246	0.789513	0.998781	1.00989	0.0142047	0.947565	0.990356	-1.03529	-0.0500413	0.835054	0.999979	3.84528	3.98748	4.57959	4.25902	4.0641	4.23196	3.62475	4.38281	4.44089	4.35376	4.06031	4.1121	4.35985	4.54679	3.9287	4.05163	914	913	405	384	801	1679	156	1634	1838	2135	906	1088	1589	1101	952
Fer1l5	chr1;chr1;chr1;chr1;chr1;chr1;chr1;chr1;chr1;chr1;chr1;chr1;chr1;chr1;chr1;chr1;chr1;chr1;chr1;chr1;chr1;chr1;chr1;chr1;chr1;chr1;chr1;chr1;chr1;chr1;chr1;chr1;chr1;chr1;chr1;chr1;chr1;chr1;chr1;chr1;chr1;chr1;chr1;chr1;chr1;chr1;chr1;chr1;chr1;chr1;chr1;chr1;chr1	36372291;36373686;36374516;36375172;36376729;36377855;36378387;36379478;36380364;36382785;36385085;36385438;36386091;36387181;36388586;36388717;36388891;36390528;36392303;36401354;36402497;36403217;36403472;36404754;36406509;36406929;36407883;36408495;36408773;36409142;36409380;36410862;36411229;36411562;36412557;36412779;36413090;36414776;36414933;36415591;36416467;36416873;36417365;36417724;364…	36372375;36373738;36374607;36375280;36376783;36377964;36378515;36379540;36380414;36382815;36385200;36385558;36386143;36387249;36388629;36388799;36388985;36390656;36392480;36401478;36402597;36403394;36403627;36404882;36406672;36407043;36407985;36408670;36408943;36409274;36409457;36411043;36411390;36411666;36412703;36412941;36413115;36414826;36415037;36415710;36416628;36416964;36417535;36417872;364…	+;+;+;+;+;+;+;+;+;+;+;+;+;+;+;+;+;+;+;+;+;+;+;+;+;+;+;+;+;+;+;+;+;+;+;+;+;+;+;+;+;+;+;+;+;+;+;+;+;+;+;+;+	6318	fer-1-like 5 (C. elegans)	-3.90925	-1.96689	0.00233145	0.350486	-1.11373	-0.155403	0.75702	0.943054	3.51004	1.81149	0.00504213	0.720345	-2.97604	-2.9972	-5.45076	-4.06843	-2.50061	-2.85398	-2.34003	-2.78407	-3.07507	-4.10405	-3.2618	-3.42473	-4.03613	-3.84049	-4.85115	-4.93957	9	8	0	1	10	14	3	13	11	5	6	6	4	3	1
Lman2l	chr1;chr1;chr1;chr1;chr1;chr1;chr1;chr1	36423186;36424838;36428102;36428300;36438750;36439609;36443491;36445050	36424503;36424957;36428216;36428461;36438832;36439726;36443609;36445239	-;-;-;-;-;-;-;-	2225	lectin, mannose-binding 2-like	1.00173	0.00249029	0.992892	0.999651	1.06181	0.0865319	0.730957	0.933482	1.05998	0.0840416	0.762072	0.999979	2.05056	2.68351	2.67061	2.31274	2.6175	2.42141	1.75315	2.87422	2.69372	2.89521	2.33167	2.35585	2.35652	2.86934	2.16385	2.43112	124	175	51	47	139	226	20	272	259	368	129	152	187	163	132
Cnnm4	chr1;chr1;chr1;chr1;chr1;chr1;chr1	36471597;36497990;36498395;36499411;36499885;36505601;36506409	36473085;36498133;36498529;36499580;36499981;36505779;36508776	+;+;+;+;+;+;+	4582	cyclin M4	-1.44962	-0.535672	0.218159	0.998781	-1.57719	-0.657358	0.0915432	0.669119	-1.08801	-0.121686	0.777222	0.999979	1.15007	0.980074	0.300562	2.26111	0.538787	0.637107	1.02734	0.505617	0.796367	-0.39334	0.462855	0.236223	0.26319	1.36596	0.447526	-0.044027	137	110	20	94	67	134	25	107	142	75	72	71	89	118	82
Cnnm3	chr1;chr1;chr1;chr1;chr1;chr1;chr1;chr1;chr1;chr1;chr1;chr1;chr1;chr1;chr1;chr1;chr1	36511876;36511876;36518952;36518952;36520078;36520078;36520519;36520519;36520819;36520819;36521205;36521205;36521701;36521701;36524034;36525166;36525166	36513153;36513153;36519095;36519095;36520227;36520227;36520688;36520688;36520915;36520915;36521338;36521338;36521839;36521839;36524132;36528237;36528237	+;+;+;+;+;+;+;+;+;+;+;+;+;+;+;+;+	5283	cyclin M3	-1.25252	-0.324838	0.303324	0.998781	-1.33039	-0.411848	0.144102	0.689304	-1.06217	-0.0870104	0.780565	0.999979	1.8593	2.18337	2.56271	2.88928	2.47639	1.67047	1.72221	1.877	1.73053	1.71967	2.18698	2.15008	1.34069	2.36589	2.49449	1.44924	260	295	113	168	301	320	47	324	316	387	279	315	220	274	398
Ankrd23	chr1;chr1;chr1;chr1;chr1;chr1;chr1;chr1;chr1	36530534;36531723;36531909;36532112;36532302;36532581;36533987;36534291;36535682	36531641;36531821;36532007;36532210;36532400;36532706;36534115;36534437;36535729	-;-;-;-;-;-;-;-;-	1954	ankyrin repeat domain 23	-2.35865	-1.23796	0.102783	0.998781	-3.36954	-1.75255	0.00900662	0.5012	-1.42859	-0.514588	0.476573	0.999979	2.15545	1.90943	3.24813	2.74985	3.67333	6.41206	2.13853	2.39117	3.79115	2.2205	2.26632	1.86113	2.52086	3.38484	3.65184	2.60365	117	89	67	56	255	3191	23	170	489	201	108	94	184	205	328
Ankrd39	chr1;chr1;chr1;chr1	36538173;36541859;36542762;36547086	36539534;36542062;36542865;36547201	-;-;-;-	1786	ankyrin repeat domain 39	1.13511	0.182832	0.595745	0.998781	1.12957	0.175768	0.576842	0.879135	-1.00491	-0.00706371	0.983525	0.999979	1.29692	1.20109	1.05807	-0.0135203	1.36973	1.16324	1.35167	1.81114	1.23919	1.40726	0.892513	0.690229	0.847093	1.48191	1.36829	1.37383	58	49	13	7	46	74	12	103	74	103	37	37	51	49	60
Sema4c	chr1;chr1;chr1;chr1;chr1;chr1;chr1;chr1;chr1;chr1;chr1;chr1;chr1;chr1;chr1;chr1;chr1;chr1;chr1;chr1;chr1;chr1;chr1;chr1;chr1;chr1;chr1;chr1;chr1;chr1;chr1;chr1;chr1;chr1;chr1;chr1;chr1;chr1;chr1;chr1;chr1;chr1;chr1;chr1;chr1;chr1	36548639;36548639;36548639;36550506;36550506;36550506;36550668;36550668;36550668;36551726;36551726;36551726;36551927;36551927;36551927;36552252;36552252;36552252;36552719;36552719;36552719;36552979;36552979;36552979;36553224;36553224;36553224;36553471;36553471;36553471;36553716;36553716;36553716;36553926;36553926;36553926;36554252;36554252;36554252;36555932;36555932;36555932;36556803;36557360;365…	36550368;36550368;36550368;36550576;36550576;36550576;36550828;36550828;36550828;36551838;36551838;36551838;36552149;36552149;36552149;36552396;36552396;36552396;36552894;36552894;36552894;36553130;36553130;36553130;36553340;36553340;36553340;36553567;36553567;36553567;36553814;36553814;36553814;36553988;36553988;36553988;36554400;36554400;36554400;36556077;36556077;36556080;36557085;36557557;365…	-;-;-;-;-;-;-;-;-;-;-;-;-;-;-;-;-;-;-;-;-;-;-;-;-;-;-;-;-;-;-;-;-;-;-;-;-;-;-;-;-;-;-;-;-;-	4292	sema domain, immunoglobulin domain (Ig), transmembrane domain (TM) and short cytoplasmic domain, (semaphorin) 4C	1.16572	0.221215	0.493959	0.998781	1.76251	0.817629	0.0052332	0.441789	1.51195	0.596414	0.0694569	0.999979	2.50932	2.57717	3.03019	1.84927	2.62011	2.66308	2.76626	4.16307	3.38981	2.94301	3.40559	3.23957	2.90516	2.08706	2.55118	3.35283	332	315	127	66	270	519	79	1291	815	737	529	546	532	183	336
Fam178b	chr1;chr1;chr1;chr1;chr1;chr1;chr1;chr1;chr1;chr1;chr1;chr1;chr1;chr1;chr1;chr1;chr1;chr1;chr1;chr1;chr1;chr1;chr1;chr1;chr1;chr1;chr1;chr1;chr1;chr1;chr1	36562696;36562696;36564330;36564330;36564831;36564831;36578519;36578519;36585916;36585916;36593198;36599971;36600123;36600408;36600408;36600867;36600867;36608417;36608417;36632420;36632420;36635167;36635167;36644210;36644210;36659364;36659364;36660735;36660735;36682868;36682868	36563020;36563020;36564482;36564482;36564908;36564908;36578644;36578644;36586003;36586003;36593332;36600220;36600220;36600584;36600584;36600951;36600951;36608531;36608531;36632504;36632504;36635272;36635272;36644362;36644362;36659425;36659425;36661049;36661049;36683183;36683183	-;-;-;-;-;-;-;-;-;-;-;-;-;-;-;-;-;-;-;-;-;-;-;-;-;-;-;-;-;-;-	2569	family with sequence similarity 178, member B	1.03521	0.0499178	0.94039	0.999651	1.12153	0.165464	0.78245	0.949531	1.08339	0.115546	0.859212	0.999979	-1.32913	-0.758123	-2.61481	-2.77017	-1.33376	-1.31832	-1.54555	0.193839	-2.13559	-1.58238	-2.16465	-2.80971	-2.03752	-0.948931	-1.5312	-1.22822	12	17	1	1	9	17	2	47	8	16	5	3	8	12	10
Cox5b	chr1;chr1;chr1;chr1	36691487;36692211;36692451;36693197	36691689;36692284;36692550;36693388	+;+;+;+	569	cytochrome c oxidase subunit 5B	-1.1645	-0.219705	0.526314	0.998781	-1.09981	-0.137254	0.658604	0.908508	1.05882	0.082451	0.811631	0.999979	4.78217	4.72245	3.92914	4.28005	4.42191	5.55593	4.63324	4.47207	3.98392	4.94924	4.63259	4.70752	4.26157	3.80526	5.04265	4.63305	212	184	31	47	124	511	38	210	161	391	163	199	179	79	250
Actr1b	chr1;chr1;chr1;chr1;chr1;chr1;chr1;chr1;chr1;chr1;chr1	36699202;36700337;36700536;36701134;36701421;36701685;36702059;36702475;36706870;36708191;36709806	36700178;36700377;36700597;36701308;36701513;36701901;36702183;36702600;36706945;36708255;36709925	-;-;-;-;-;-;-;-;-;-;-	2077	ARP1 actin-related protein 1B, centractin beta	-1.16286	-0.217683	0.420715	0.998781	-1.10925	-0.149579	0.53541	0.863543	1.04834	0.0681038	0.800244	0.999979	4.35272	4.22019	4.93773	4.59752	3.95533	5.27239	4.35288	4.74887	4.31362	4.40994	4.68106	4.26283	4.16758	4.61955	4.48759	4.31678	578	477	231	216	330	1538	115	937	748	987	620	537	618	515	624
Zap70	chr1;chr1;chr1;chr1;chr1;chr1;chr1;chr1;chr1;chr1;chr1;chr1;chr1;chr1;chr1;chr1;chr1;chr1;chr1;chr1;chr1;chr1;chr1;chr1;chr1;chr1;chr1;chr1;chr1;chr1;chr1;chr1;chr1;chr1;chr1;chr1;chr1;chr1;chr1;chr1;chr1;chr1;chr1;chr1;chr1	36761798;36764515;36766934;36770802;36770802;36770802;36771789;36771789;36771789;36778153;36778153;36778153;36778380;36778380;36778380;36778547;36778547;36778547;36778751;36778751;36778751;36778984;36779117;36779117;36779117;36779685;36779685;36779685;36779685;36780837;36780837;36780837;36780837;36781119;36781119;36781119;36781119;36781346;36781346;36781346;36781346;36782461;36782461;36782461;367…	36761942;36764667;36767121;36771212;36771212;36771212;36771949;36771949;36771949;36778291;36778291;36778291;36778464;36778464;36778464;36778590;36778590;36778590;36778802;36778802;36778802;36779312;36779312;36779312;36779312;36779891;36779891;36779891;36779891;36781029;36781029;36781029;36781029;36781259;36781259;36781259;36781259;36781458;36781458;36781458;36781458;36782820;36782820;36782820;367…	+;+;+;+;+;+;+;+;+;+;+;+;+;+;+;+;+;+;+;+;+;+;+;+;+;+;+;+;+;+;+;+;+;+;+;+;+;+;+;+;+;+;+;+;+	2721	zeta-chain (TCR) associated protein kinase	-1.38994	-0.475028	0.537146	0.998781	-2.58467	-1.36998	0.0580969	0.629807	-1.85955	-0.894955	0.252609	0.999979	-0.759016	-0.766233	-1.12889	-1.69424	-1.41669	-1.40125	-1.1247	-3.36909	-2.21852	-1.3928	-4.23543	-2.89264	-2.12045	-1.03186	-0.736399	-3.72424	20	18	4	3	9	17	3	2	8	20	0	3	8	12	20
Tmem131	chr1;chr1;chr1;chr1;chr1;chr1;chr1;chr1;chr1;chr1;chr1;chr1;chr1;chr1;chr1;chr1;chr1;chr1;chr1;chr1;chr1;chr1;chr1;chr1;chr1;chr1;chr1;chr1;chr1;chr1;chr1;chr1;chr1;chr1;chr1;chr1;chr1;chr1;chr1;chr1;chr1	36792189;36794044;36794804;36795101;36795295;36796162;36798942;36799279;36801825;36804468;36807884;36808827;36810281;36811408;36812161;36812557;36815455;36815887;36816109;36818658;36818893;36819063;36823067;36824716;36825212;36825429;36827011;36827262;36828065;36829566;36833496;36834616;36834762;36837959;36840389;36841594;36854844;36872512;36881334;36889264;36939165	36793205;36794198;36794901;36795197;36795416;36796324;36799091;36799403;36801952;36804646;36808476;36808985;36810466;36811594;36812303;36812708;36815521;36815996;36816247;36818775;36818968;36819215;36823153;36824820;36825346;36825539;36827181;36827415;36828173;36829674;36833557;36834672;36834912;36838039;36840511;36841710;36854967;36872580;36881374;36889325;36939527	-;-;-;-;-;-;-;-;-;-;-;-;-;-;-;-;-;-;-;-;-;-;-;-;-;-;-;-;-;-;-;-;-;-;-;-;-;-;-;-;-	6548	transmembrane protein 131	-1.05383	-0.0756475	0.738863	0.998781	-1.11436	-0.156217	0.441379	0.82432	-1.05744	-0.0805694	0.721576	0.999979	5.20936	5.24291	5.14643	5.34006	5.0164	5.04417	5.08526	5.33932	4.92554	4.67875	4.90729	5.068	4.83547	5.3468	5.05732	5.09559	3309	3065	843	1142	2179	4144	604	4457	3614	3758	2291	2967	3105	2694	2927
Inpp4a	chr1;chr1;chr1;chr1;chr1;chr1;chr1;chr1;chr1;chr1;chr1;chr1;chr1;chr1;chr1;chr1;chr1;chr1;chr1;chr1;chr1;chr1;chr1;chr1;chr1;chr1;chr1;chr1;chr1;chr1;chr1;chr1;chr1;chr1;chr1;chr1;chr1;chr1;chr1;chr1;chr1;chr1;chr1;chr1;chr1;chr1;chr1;chr1;chr1;chr1;chr1;chr1;chr1;chr1;chr1;chr1;chr1;chr1;chr1;chr1;chr1;chr1;chr1;chr1;chr1;chr1;chr1;chr1;chr1;chr1;chr1;chr1;chr1;chr1;chr1;chr1;chr1;chr1;chr1;chr1…	37299838;37299838;37357343;37357343;37357815;37357815;37358508;37358508;37364110;37364110;37366163;37366163;37366539;37366539;37366870;37366870;37367757;37367757;37368277;37368277;37369217;37369217;37369217;37369358;37369358;37371702;37371702;37371702;37371702;37371702;37372311;37372311;37372311;37372311;37372311;37374272;37374272;37374272;37374275;37374275;37377578;37377578;37377578;37377578;373…	37300118;37300118;37357404;37357404;37358024;37358024;37358552;37358552;37364228;37364228;37366279;37366279;37366618;37366618;37366981;37366981;37367847;37367847;37368424;37368424;37369488;37369488;37369488;37369488;37369488;37371806;37371806;37371806;37371806;37371806;37372419;37372419;37372419;37372419;37372419;37374289;37374289;37374289;37374289;37374289;37377761;37377761;37377761;37377761;373…	+;+;+;+;+;+;+;+;+;+;+;+;+;+;+;+;+;+;+;+;+;+;+;+;+;+;+;+;+;+;+;+;+;+;+;+;+;+;+;+;+;+;+;+;+;+;+;+;+;+;+;+;+;+;+;+;+;+;+;+;+;+;+;+;+;+;+;+;+;+;+;+;+;+;+;+;+;+;+;+;+;+;+;+;+;+;+;+;+;+;+;+;+;+;+;+;+;+	7000	inositol polyphosphate-4-phosphatase, type I	-1.02883	-0.0409988	0.879215	0.999651	-1.18788	-0.248387	0.3049	0.762036	-1.1546	-0.207388	0.438846	0.999979	2.02726	2.50304	2.87307	3.00224	2.732	2.50709	1.66592	2.45001	2.79447	2.37299	2.30168	2.46373	2.57314	3.0402	2.43904	2.1979	388	489	186	241	477	761	60	641	880	810	401	520	690	581	508
Coa5	chr1;chr1;chr1	37417085;37428342;37429869	37420627;37428425;37430103	-;-;-	3862	cytochrome C oxidase assembly factor 5	-1.27359	-0.348902	0.456324	0.998781	1.22542	0.293272	0.48358	0.841172	1.56068	0.642174	0.172231	0.999979	-0.168172	-0.125481	-0.720379	-0.789982	-1.10395	0.883736	0.642614	-0.0807465	-0.284547	1.00839	-0.508073	-0.578707	-0.437473	-0.61758	-0.529599	-0.334782	45	42	8	9	17	134	16	59	55	171	30	33	45	24	34
Unc50	chr1;chr1;chr1;chr1;chr1;chr1	37430172;37431293;37432551;37437162;37437377;37438682	37430493;37431576;37432671;37437301;37437478;37439124	+;+;+;+;+;+	1412	unc-50 homolog	-1.1422	-0.191818	0.573824	0.998781	-1.1695	-0.225893	0.4645	0.832555	-1.0239	-0.0340748	0.920355	0.999979	2.97732	2.37812	1.28625	1.68967	2.5569	2.47594	2.5442	1.92872	1.73839	2.36592	1.75701	2.43141	2.12537	1.95721	2.4679	2.11173	150	89	12	19	84	148	22	88	83	160	54	101	100	54	103
Mgat4a	chr1;chr1;chr1;chr1;chr1;chr1;chr1;chr1;chr1;chr1;chr1;chr1;chr1;chr1;chr1;chr1;chr1;chr1;chr1;chr1;chr1;chr1;chr1;chr1;chr1;chr1;chr1;chr1;chr1;chr1;chr1	37439340;37439340;37444807;37444807;37449096;37449096;37450329;37450329;37452231;37452231;37452522;37452522;37454744;37454744;37456590;37456590;37462892;37462892;37464421;37464421;37466537;37466537;37490260;37490260;37495873;37495873;37498573;37498600;37536039;37536039;37540965	37444685;37444685;37444919;37444919;37449162;37449162;37450407;37450407;37452424;37452424;37452629;37452629;37454874;37454874;37456704;37456704;37462967;37462967;37464534;37464534;37466583;37466583;37490393;37490393;37496013;37496013;37498740;37498740;37536404;37536404;37541016	-;-;-;-;-;-;-;-;-;-;-;-;-;-;-;-;-;-;-;-;-;-;-;-;-;-;-;-;-;-;-	7251	mannoside acetylglucosaminyltransferase 4, isoenzyme A	1.12422	0.16893	0.693578	0.998781	1.02434	0.0346876	0.929125	0.986277	-1.09752	-0.134242	0.751686	0.999979	-0.748789	-0.878318	0.210959	-0.177436	-1.1994	-0.821108	-1.06966	-0.920789	-0.879613	-0.183084	-0.0330937	-0.466083	-0.0256139	-1.64444	-1.0228	0.29026	57	47	30	27	31	76	9	62	69	140	81	69	116	22	46
4930594C11Rik	chr1	37485851	37488605	-	2755	G1 to S phase transition pseudogene	1.78661	0.837226	0.0972625	0.998781	1.13599	0.183946	0.689869	0.918312	-1.57274	-0.65328	0.191771	0.999979	-0.106453	1.0548	2.27582	0.485979	0.994797	0.958709	-0.474053	0.795339	1.57933	1.904	1.2915	1.49486	2.03296	1.31762	0.766074	2.79766	33	69	48	16	55	100	5	78	147	228	77	103	185	68	61
2010300C02Rik	chr1;chr1;chr1;chr1;chr1;chr1;chr1;chr1;chr1;chr1	37611676;37613337;37614481;37623761;37628217;37631321;37631816;37637861;37644561;37719570	37612396;37613481;37614668;37626068;37628426;37631482;37631951;37638029;37644640;37719811	-;-;-;-;-;-;-;-;-;-	4361	RIKEN cDNA 2010300C02 gene	-1.18552	-0.245517	0.310976	0.998781	-1.00239	-0.00344722	0.987332	0.997603	1.18269	0.24207	0.316473	0.999979	2.54969	2.63819	2.17292	2.72974	2.20923	2.25943	2.48527	2.54935	2.20178	2.19628	2.29483	2.81893	1.90465	2.07961	2.16064	2.55718	347	334	71	124	206	398	66	427	362	445	248	414	269	185	260
Tsga10	chr1;chr1;chr1;chr1;chr1;chr1;chr1;chr1;chr1;chr1;chr1;chr1;chr1;chr1;chr1;chr1;chr1;chr1;chr1;chr1;chr1;chr1;chr1;chr1;chr1;chr1;chr1;chr1;chr1;chr1;chr1;chr1;chr1;chr1;chr1;chr1;chr1;chr1;chr1;chr1;chr1;chr1;chr1;chr1;chr1;chr1;chr1;chr1;chr1;chr1;chr1;chr1;chr1;chr1;chr1;chr1;chr1;chr1;chr1;chr1;chr1;chr1;chr1;chr1;chr1;chr1;chr1;chr1;chr1	37754572;37760824;37760824;37760949;37761430;37761430;37761430;37763307;37763307;37763307;37783817;37783817;37801463;37801720;37801720;37801720;37804629;37804629;37804629;37804629;37806937;37806937;37806937;37806937;37810972;37810972;37810972;37810972;37815532;37815532;37815532;37819525;37819525;37819525;37819525;37834186;37834186;37834186;37834186;37835258;37835258;37835258;37835258;37835422;378…	37755521;37761095;37761095;37761095;37761534;37761534;37761534;37763509;37763509;37763509;37784026;37784026;37801905;37801905;37801905;37801905;37804739;37804739;37804739;37804739;37807105;37807105;37807105;37807105;37811027;37811027;37811027;37811027;37815686;37815686;37815686;37819640;37819640;37819640;37819640;37834337;37834337;37834337;37834337;37835335;37835335;37835335;37835335;37835592;378…	-;-;-;-;-;-;-;-;-;-;-;-;-;-;-;-;-;-;-;-;-;-;-;-;-;-;-;-;-;-;-;-;-;-;-;-;-;-;-;-;-;-;-;-;-;-;-;-;-;-;-;-;-;-;-;-;-;-;-;-;-;-;-;-;-;-;-;-;-	4182	testis specific 10	-1.11808	-0.161028	0.713041	0.998781	-1.0402	-0.0568629	0.884912	0.978323	1.07487	0.104165	0.810439	0.999979	-0.628366	0.056431	0.907183	0.390867	1.23797	0.779401	-0.275669	-0.370133	0.986796	1.19842	-0.00324883	0.637775	0.951236	0.166023	0.295296	0.0575329	35	52	28	23	100	135	9	52	148	212	47	86	132	46	67
Lipt1	chr1;chr1	37872206;37874864	37872325;37876298	+;+	1555	lipoyltransferase 1	-1.20579	-0.26998	0.632855	0.998781	1.04111	0.0581286	0.907956	0.983603	1.25537	0.328109	0.558995	0.999979	0.798913	0.306614	1.45684	-0.0165963	0.425449	2.04038	-0.317479	-0.428968	0.896941	2.36967	1.01575	0.852526	0.608276	0.803948	1.07278	0.561183	35	22	15	6	20	120	3	17	50	177	35	36	37	26	42
Mitd1	chr1;chr1;chr1;chr1;chr1;chr1;chr1	37878890;37879560;37880933;37881699;37882562;37885215;37890160	37879363;37879620;37881048;37881785;37882698;37885316;37890411	-;-;-;-;-;-;-	1229	MIT, microtubule interacting and transport, domain containing 1	1.22894	0.29742	0.399856	0.998781	-1.01012	-0.0145245	0.964076	0.9941	-1.24138	-0.311945	0.373645	0.999979	2.55887	2.52989	3.37966	2.15758	3.38924	1.75779	2.29448	2.60098	2.89915	2.6436	2.84013	2.88779	3.48927	2.97081	2.46157	3.0071	97	86	46	23	131	77	16	123	164	169	101	121	227	96	89
Mrpl30	chr1;chr1;chr1;chr1;chr1;chr1	37890553;37892943;37893939;37895330;37897688;37898061	37890584;37893023;37894015;37895410;37897834;37898333	+;+;+;+;+;+	691	mitochondrial ribosomal protein L30	-2.72646	-1.44703	0.0434042	0.998781	-1.83242	-0.87375	0.158997	0.693843	1.4879	0.573279	0.414534	0.999979	2.56731	1.80128	1.76221	1.35645	0.923682	4.70437	3.0344	1.43504	1.28607	2.60431	1.67165	1.41767	1.20079	1.0489	2.10523	1.38361	54	28	8	7	12	343	15	29	28	91	24	23	24	13	38
Lyg2	chr1;chr1;chr1;chr1;chr1;chr1	37905923;37908869;37909896;37911059;37915720;37916236	37907675;37909007;37910092;37911202;37915792;37916493	-;-;-;-;-;-	2564	lysozyme G-like 2	1.20589	0.270102	0.844735	0.998781	2.76698	1.46831	0.248573	0.73484	2.29455	1.19821	0.401363	0.999979	-3.14032	-1.85163	1.45267	-2.07457	-4.14969	-4.14969	1.80696	1.21938	0.86079	-4.14969	-0.164888	-2.31753	0.526823	-1.79745	-2.31113	-0.483659	2	7	25	2	0	0	24	98	82	0	25	5	59	6	5
Txndc9	chr1;chr1;chr1;chr1;chr1	37983867;37990203;37993992;37995633;37997109	37987779;37990457;37994110;37995841;37997208	-;-;-;-;-	4596	thioredoxin domain containing 9	1.90769	0.931825	0.0144903	0.843721	1.38024	0.464922	0.186563	0.701449	-1.38214	-0.466904	0.214142	0.999979	-0.329888	-0.667581	-0.0165648	-0.168065	0.150511	0.0570622	-0.411854	0.651332	0.751502	-0.0840968	0.154454	0.32746	1.30995	-0.000884821	-0.116786	1.24101	48	34	16	17	51	89	9	119	138	94	58	76	187	45	55
Eif5b	chr1;chr1;chr1;chr1;chr1;chr1;chr1;chr1;chr1;chr1;chr1;chr1;chr1;chr1;chr1;chr1;chr1;chr1;chr1;chr1;chr1;chr1;chr1;chr1	37998010;38017806;38018025;38018865;38021594;38022164;38032277;38033068;38034029;38035993;38037203;38037547;38040673;38041697;38044704;38045324;38045648;38046612;38048793;38049017;38049176;38050187;38051123;38051606	37998324;38017931;38018109;38019534;38021811;38022314;38032375;38033157;38034103;38036273;38037310;38037657;38040740;38041838;38044835;38045506;38045809;38046743;38048924;38049093;38049340;38050325;38051284;38055579	+;+;+;+;+;+;+;+;+;+;+;+;+;+;+;+;+;+;+;+;+;+;+;+	7797	eukaryotic translation initiation factor 5B	-1.28187	-0.358249	0.36905	0.998781	-1.16008	-0.21422	0.544763	0.865795	1.10499	0.144029	0.716373	0.999979	4.24743	4.28488	6.09948	5.25944	4.55788	4.33571	5.1223	4.48072	4.87757	3.92016	5.25735	4.52294	5.02151	4.65024	4.4766	4.20274	2022	1878	1944	1286	1888	3019	738	2926	4163	2644	3478	2421	4207	1979	2330
Rev1	chr1;chr1;chr1;chr1;chr1;chr1;chr1;chr1;chr1;chr1;chr1;chr1;chr1;chr1;chr1;chr1;chr1;chr1;chr1;chr1;chr1;chr1;chr1	38052786;38053616;38053840;38054084;38054745;38055291;38056264;38056717;38057674;38059122;38063115;38067500;38071343;38074315;38079290;38083704;38085545;38087971;38092063;38098853;38107568;38108404;38129462	38053198;38053718;38053996;38054295;38054865;38055524;38056466;38056882;38057776;38059294;38063335;38067619;38071497;38074443;38079398;38083820;38085652;38088674;38092215;38099021;38107694;38108467;38129662	-;-;-;-;-;-;-;-;-;-;-;-;-;-;-;-;-;-;-;-;-;-;-	4262	REV1, DNA directed polymerase	-1.02856	-0.0406325	0.877741	0.999651	-1.0946	-0.130399	0.582388	0.881829	-1.0642	-0.0897664	0.733127	0.999979	2.85	3.0037	2.65338	2.76287	3.52987	3.75806	2.62315	2.96659	3.2396	3.01231	2.91737	3.29377	3.19646	2.92519	2.99338	3.32714	418	421	97	124	505	1104	71	558	729	768	374	563	647	326	454
Aff3	chr1;chr1;chr1;chr1;chr1;chr1;chr1;chr1;chr1;chr1;chr1;chr1;chr1;chr1;chr1;chr1;chr1;chr1;chr1;chr1;chr1;chr1	38175991;38181260;38181615;38185325;38186936;38191171;38193566;38203811;38204890;38207906;38209553;38218263;38252641;38269710;38320112;38329872;38341721;38406496;38534906;38535411;38536826;38627089	38179570;38181483;38181664;38185418;38187007;38191307;38193629;38203938;38205091;38208030;38210647;38218455;38252681;38269761;38320163;38329908;38341801;38406543;38535291;38535723;38536946;38627244	-;-;-;-;-;-;-;-;-;-;-;-;-;-;-;-;-;-;-;-;-;-	7251	AF4/FMR2 family, member 3	-1.04326	-0.0610934	0.85257	0.998781	-1.37455	-0.458964	0.120005	0.678247	-1.31756	-0.39787	0.222432	0.999979	3.19888	3.57368	2.63239	3.16729	2.86228	2.14786	2.64591	2.73742	2.28582	1.8671	2.67332	2.83831	2.06241	3.35691	3.33938	2.62134	908	1066	163	280	541	614	123	811	640	590	538	699	501	750	984
Lonrf2	chr1;chr1;chr1;chr1;chr1;chr1;chr1;chr1;chr1;chr1;chr1	38794509;38800651;38804239;38807041;38807836;38811712;38812544;38813213;38815965;38818062;38821147	38798223;38800800;38804401;38807199;38807957;38811826;38812640;38813420;38816120;38818184;38821215	-;-;-;-;-;-;-;-;-;-;-	5077	LON peptidase N-terminal domain and ring finger 2	1.85262	0.889568	0.251848	0.998781	1.423	0.508932	0.493913	0.844203	-1.30192	-0.380637	0.611939	0.999979	-4.54406	-3.01152	-5.13527	-5.13527	-4.39298	-2.93154	-3.30905	-2.56524	-3.11836	-3.78856	-4.00659	-4.11786	-3.9657	-4.38307	-2.9314	-2.25197	1	6	0	0	1	10	1	12	8	5	2	2	3	1	7
Chst10	chr1;chr1;chr1;chr1;chr1;chr1;chr1	38863873;38867981;38871601;38873949;38884350;38895937;38897890	38866035;38868086;38871835;38874040;38884481;38896056;38898160	-;-;-;-;-;-;-	3119	carbohydrate sulfotransferase 10	1.26479	0.338897	0.611943	0.998781	-1.27766	-0.353509	0.575901	0.878696	-1.61598	-0.692405	0.304125	0.999979	-2.09549	-0.759519	-4.43237	-1.53948	-2.54824	-1.5982	-0.94898	-1.04489	-3.33296	-2.40147	-3.3037	-2.40634	-2.46323	-1.59257	-1.14547	-1.03081	8	21	0	4	4	17	4	23	3	10	2	6	7	9	17
Pdcl3	chr1;chr1;chr1;chr1;chr1;chr1	38987814;38991246;38994915;38995245;38995735;38996141	38987849;38991375;38995005;38995388;38995943;38997236	+;+;+;+;+;+	1706	phosducin-like 3	-1.20577	-0.269959	0.294896	0.998781	-1.10766	-0.14751	0.522954	0.85876	1.08858	0.122448	0.634066	0.999979	4.2864	3.99223	3.85081	4.08378	3.93511	4.68925	4.58587	3.69794	3.92092	3.88746	4.19145	3.77626	3.69169	3.6753	4.13601	4.05722	453	334	89	124	267	842	111	370	467	563	362	314	364	219	401
Npas2	chr1;chr1;chr1;chr1;chr1;chr1;chr1;chr1;chr1;chr1;chr1;chr1;chr1;chr1;chr1;chr1;chr1;chr1;chr1;chr1;chr1	39194272;39263319;39287468;39292687;39300644;39311841;39312955;39324440;39325296;39326088;39328307;39330937;39333810;39334703;39335995;39338053;39345269;39347491;39348432;39359649;39361855	39194742;39263375;39287616;39292778;39300733;39311961;39313068;39324558;39325378;39326194;39328454;39331021;39333951;39334812;39336096;39338199;39345466;39347681;39348524;39359823;39363240	+;+;+;+;+;+;+;+;+;+;+;+;+;+;+;+;+;+;+;+;+	4180	neuronal PAS domain protein 2	-1.38756	-0.47255	0.264014	0.998781	-1.43194	-0.517968	0.174196	0.697358	-1.03198	-0.0454179	0.914008	0.999979	1.43976	0.963106	1.00564	0.81235	1.0245	-0.49893	1.32092	0.139048	-0.255804	0.297799	-0.126244	0.60528	0.793229	0.515974	0.613972	-0.478171	153	99	30	31	86	54	28	75	61	112	43	84	118	59	84
Rpl31	chr1;chr1;chr1;chr1;chr1;chr1;chr1;chr1;chr1;chr1;chr1;chr1;chr1;chr1	39367851;39367851;39367851;39368149;39368149;39370014;39370014;39370014;39370954;39370954;39370954;39371302;39371302;39371302	39368006;39368255;39367934;39368255;39368255;39370139;39370139;39370139;39371066;39371066;39371066;39371910;39371910;39371910	+;+;+;+;+;+;+;+;+;+;+;+;+;+	1253	ribosomal protein L31	1.13012	0.176476	0.586414	0.998781	1.13039	0.176818	0.545827	0.865795	1.00024	0.000341881	0.999168	0.999979	5.04913	4.95831	5.22566	5.17952	4.49892	5.00222	6.02205	5.07489	4.60615	4.37289	5.51963	4.86616	4.94247	4.54785	5.41855	5.57643	565	480	170	195	290	768	221	708	552	579	669	492	638	295	718
Tbc1d8	chr1;chr1;chr1;chr1;chr1;chr1;chr1;chr1;chr1;chr1;chr1;chr1;chr1;chr1;chr1;chr1;chr1;chr1;chr1;chr1	39371496;39373727;39374082;39376424;39376878;39379455;39379995;39380228;39381277;39385121;39385998;39389308;39391117;39392057;39394065;39402683;39405291;39406752;39426068;39478440	39372786;39373824;39374171;39376489;39377118;39379523;39380093;39380357;39381562;39385238;39386212;39389458;39391287;39392254;39394272;39402923;39405519;39406870;39426178;39478747	-;-;-;-;-;-;-;-;-;-;-;-;-;-;-;-;-;-;-;-	4439	TBC1 domain family, member 8	-1.01934	-0.0276321	0.924701	0.999651	-1.2412	-0.31174	0.234353	0.725673	-1.21766	-0.284108	0.327966	0.999979	3.79306	3.58488	4.1292	4.10742	4.54137	4.04846	3.33028	3.49591	3.82407	3.73352	3.86119	4.1223	3.35015	4.55633	4.39077	3.46202	839	657	282	329	1062	1407	121	840	1140	1321	751	1043	750	1055	1249
Cnot11	chr1;chr1;chr1;chr1;chr1;chr1;chr1	39535802;39537416;39538271;39539873;39542400;39544892;39545069	39536337;39537580;39538423;39540075;39542602;39544988;39546877	+;+;+;+;+;+;+	3166	CCR4-NOT transcription complex, subunit 11	-1.09617	-0.132472	0.603158	0.998781	-1.16894	-0.225207	0.332019	0.773387	-1.06639	-0.0927352	0.715631	0.999979	1.84988	2.07324	1.74228	1.64386	1.9572	2.19773	2.3337	1.66961	1.48106	1.45184	1.59616	1.77986	1.69516	1.57572	2.032	1.86962	154	163	38	42	125	276	43	167	158	191	110	145	168	94	172
Snord89	chr1	39548747	39548840	-	94	small nucleolar RNA, C/D box 89	1.30987	0.389429	0.50379	0.998781	1.512	0.596457	0.266161	0.74729	1.15431	0.207028	0.720656	0.999979	4.59157	3.76328	3.72644	0.619904	3.57005	3.59309	4.64461	5.10526	4.461	3.11302	3.6413	3.89883	4.79588	2.76454	3.65804	4.28593	29	14	4	0	10	19	6	52	35	15	12	17	41	5	14
Rnf149	chr1;chr1;chr1;chr1;chr1;chr1;chr1	39551296;39555478;39558315;39560693;39564048;39565082;39576827	39552515;39555670;39558411;39560775;39564116;39565332;39577347	-;-;-;-;-;-;-	2434	ring finger protein 149	1.39056	0.475662	0.409991	0.998781	1.53007	0.613596	0.24097	0.729308	1.10033	0.137934	0.813067	0.999979	3.44777	3.63419	5.19161	3.4504	3.13168	2.36565	3.68969	5.41624	4.77557	2.74218	4.82627	3.43553	4.98408	3.12278	3.19259	4.83932	361	372	323	114	218	238	85	1746	1209	362	804	354	1278	213	297
Map4k4	chr1;chr1;chr1;chr1;chr1;chr1;chr1;chr1;chr1;chr1;chr1;chr1;chr1;chr1;chr1;chr1;chr1;chr1;chr1;chr1;chr1;chr1;chr1;chr1;chr1;chr1;chr1;chr1;chr1;chr1;chr1;chr1;chr1;chr1;chr1;chr1;chr1;chr1;chr1;chr1;chr1;chr1;chr1;chr1;chr1;chr1;chr1;chr1;chr1;chr1;chr1;chr1;chr1;chr1;chr1;chr1;chr1;chr1;chr1;chr1;chr1;chr1;chr1;chr1;chr1;chr1;chr1;chr1;chr1;chr1;chr1;chr1;chr1;chr1;chr1;chr1;chr1;chr1;chr1;chr1…	39900913;39900913;39900913;39900913;39901509;39901509;39901509;39901509;39962178;39962178;39962178;39962178;39973927;39973927;39973927;39973927;39976707;39976707;39976707;39976707;39980560;39980560;39980560;39980560;39983139;39983139;39983139;39983139;39983883;39983883;39983883;39983883;39985182;39985182;39985182;39985182;39986625;39986625;39986625;39986625;39988970;39988970;39988970;39988970;399…	39901286;39901286;39901286;39901286;39901574;39901574;39901574;39901574;39962234;39962234;39962234;39962234;39974052;39974052;39974052;39974052;39976817;39976817;39976817;39976817;39980650;39980650;39980650;39980650;39983269;39983269;39983269;39983269;39983937;39983937;39983937;39983937;39985260;39985260;39985260;39985260;39986800;39986800;39986800;39986800;39989042;39989042;39989042;39989042;399…	+;+;+;+;+;+;+;+;+;+;+;+;+;+;+;+;+;+;+;+;+;+;+;+;+;+;+;+;+;+;+;+;+;+;+;+;+;+;+;+;+;+;+;+;+;+;+;+;+;+;+;+;+;+;+;+;+;+;+;+;+;+;+;+;+;+;+;+;+;+;+;+;+;+;+;+;+;+;+;+;+;+;+;+;+;+;+;+;+;+;+;+;+;+;+;+;+;+;+;+;+;+;+;+;+;+;+;+;+;+;+;+;+;+;+;+;+;+;+;+;+;+;+;+	5974	mitogen-activated protein kinase kinase kinase kinase 4	-1.10684	-0.14645	0.703573	0.998781	-1.02641	-0.0376047	0.912736	0.984276	1.07836	0.108845	0.777097	0.999979	5.32551	5.69542	6.85801	6.53746	5.49373	4.6694	6.36887	5.85693	5.91863	5.4005	6.11991	5.60748	5.68046	6.18366	5.53535	5.73234	3272	3827	2520	2390	2768	2915	1342	5822	6565	5656	4846	3935	5090	4391	3720
Gm16894	chr1;chr1;chr1;chr1	40076212;40084967;40085144;40085613	40076638;40085014;40085287;40085851	-;-;-;-	858	predicted gene, 16894	-1.00804	-0.0115461	0.98017	0.999651	-1.35501	-0.438307	0.299593	0.761609	-1.34421	-0.426761	0.356499	0.999979	1.5347	2.79769	2.48953	2.73583	3.01757	2.59897	2.15543	1.88826	2.33404	2.09552	2.05795	2.41736	1.27036	3.73375	2.47182	1.58316	32	72	17	24	70	97	10	51	76	79	40	60	32	114	62
Il1r2	chr1;chr1;chr1;chr1;chr1;chr1;chr1;chr1;chr1	40084768;40102389;40105264;40111955;40115024;40117955;40120909;40123122;40125041	40084819;40102537;40105522;40112135;40115198;40118017;40121044;40123264;40125226	+;+;+;+;+;+;+;+;+	1344	interleukin 1 receptor, type II	-1.54087	-0.623742	0.278421	0.998781	-1.61414	-0.690765	0.174851	0.697358	-1.04755	-0.0670231	0.905662	0.999979	6.18883	5.79789	3.47952	4.48462	5.57569	4.22312	5.64923	3.59622	4.03214	3.74891	4.39394	4.88812	2.66214	4.9474	5.40864	4.28943	1338	923	54	129	658	479	183	271	397	402	328	536	139	418	765
Il1r1	chr1;chr1;chr1;chr1;chr1;chr1;chr1;chr1;chr1;chr1;chr1;chr1;chr1;chr1;chr1;chr1;chr1;chr1;chr1;chr1;chr1;chr1	40225080;40266586;40282233;40282233;40293120;40293120;40293458;40293458;40294758;40294758;40297909;40297909;40300760;40300760;40302278;40302278;40310286;40310286;40312347;40312347;40312975;40312975	40225306;40266881;40282296;40282296;40293357;40293357;40293647;40293647;40294926;40294926;40297974;40297974;40300877;40300877;40302429;40302429;40310429;40310429;40312514;40312514;40316177;40316177	+;+;+;+;+;+;+;+;+;+;+;+;+;+;+;+;+;+;+;+;+;+	5035	interleukin 1 receptor, type I	1.18611	0.24624	0.340012	0.998781	-1.02646	-0.0376797	0.872221	0.975567	-1.2175	-0.28392	0.268968	0.999979	1.98801	2.02693	2.08181	1.94681	2.36295	1.15883	1.66437	1.85985	2.18678	1.71313	2.04648	1.98788	2.35585	2.35447	2.24188	1.83703	271	252	77	83	265	213	43	305	414	367	241	268	426	259	318
Il1rl2	chr1;chr1;chr1;chr1;chr1;chr1;chr1;chr1;chr1;chr1;chr1	40324627;40326489;40327372;40328971;40343028;40345806;40350936;40351762;40356819;40363192;40365027	40324819;40326558;40327606;40329169;40343190;40345877;40351065;40351898;40356962;40363353;40365471	+;+;+;+;+;+;+;+;+;+;+	1950	interleukin 1 receptor-like 2	-1.01579	-0.022601	0.945332	0.999651	-1.29002	-0.367393	0.214548	0.715521	-1.26997	-0.344792	0.292467	0.999979	4.96603	4.99441	4.40759	4.98274	5.56455	4.10438	4.83565	4.14275	4.54901	3.99898	4.46269	5.03298	4.39603	5.30994	5.26736	4.27913	831	767	150	265	948	641	151	577	827	696	500	861	680	781	1007
Il1rl1	chr1;chr1;chr1;chr1;chr1;chr1;chr1;chr1;chr1;chr1;chr1;chr1;chr1;chr1;chr1;chr1;chr1;chr1;chr1;chr1;chr1;chr1;chr1;chr1;chr1;chr1;chr1	40429570;40439629;40439629;40440628;40440628;40440628;40441292;40441292;40441292;40442306;40442306;40442306;40442599;40442599;40442599;40444334;40444334;40444334;40446087;40446087;40446087;40446530;40446530;40446530;40450075;40451693;40461766	40429630;40439856;40439856;40440828;40440828;40440828;40441502;40441502;40441502;40442480;40442480;40442480;40442761;40442761;40442761;40444402;40444402;40444402;40446228;40446228;40446228;40446675;40448411;40448411;40450221;40451860;40465414	+;+;+;+;+;+;+;+;+;+;+;+;+;+;+;+;+;+;+;+;+;+;+;+;+;+;+	7096	interleukin 1 receptor-like 1	-3.54773	-1.8269	0.0992832	0.998781	-2.10677	-1.07504	0.256995	0.74208	1.68396	0.751861	0.481938	0.999979	-4.60893	-4.97702	-4.08061	-1.27612	-2.94415	-1.67094	-3.79208	-5.6183	-3.90225	-2.1347	-4.48962	-3.59227	-3.1377	-5.6183	-4.59638	-4.07555	2	1	1	12	8	40	1	0	6	33	2	6	11	0	2
Il18r1	chr1;chr1;chr1;chr1;chr1;chr1;chr1;chr1;chr1;chr1;chr1;chr1;chr1;chr1;chr1;chr1;chr1;chr1;chr1;chr1;chr1;chr1;chr1;chr1;chr1;chr1;chr1;chr1;chr1;chr1;chr1	40465552;40465621;40466006;40466161;40466161;40471729;40471729;40471729;40474694;40474694;40474694;40478385;40478385;40478385;40480922;40480922;40480922;40484281;40484281;40484281;40486975;40486975;40486975;40489601;40489601;40489601;40491058;40491058;40491058;40495749;40498338	40465781;40465810;40466357;40466269;40466357;40471814;40471814;40471814;40474940;40474940;40474940;40478550;40478550;40478550;40481066;40481066;40481066;40484343;40484343;40484343;40487098;40487098;40487098;40489740;40489740;40489740;40491580;40491216;40491578;40495907;40500854	+;+;+;+;+;+;+;+;+;+;+;+;+;+;+;+;+;+;+;+;+;+;+;+;+;+;+;+;+;+;+	4781	interleukin 18 receptor 1	1.32251	0.403275	0.414797	0.998781	-1.13919	-0.188004	0.676751	0.916105	-1.50658	-0.591278	0.230149	0.999979	0.461505	0.218192	-0.593367	0.314999	0.249735	-0.667549	-0.190292	-1.35551	-0.567691	0.376922	-0.288124	0.555137	-0.195399	1.48596	0.453352	-0.983963	88	67	11	25	57	55	11	29	56	136	44	93	67	134	86
Il18rap	chr1;chr1;chr1;chr1;chr1;chr1;chr1;chr1;chr1;chr1;chr1;chr1;chr1	40515362;40515700;40516397;40524216;40524794;40525204;40531476;40537058;40539224;40541887;40542990;40547767;40548625	40515476;40515775;40516535;40524382;40525115;40525387;40531626;40537123;40539347;40542038;40543127;40547940;40551705	+;+;+;+;+;+;+;+;+;+;+;+;+	4889	interleukin 18 receptor accessory protein	2.7502	1.45954	0.0930744	0.998781	2.72465	1.44607	0.0704821	0.650332	-1.00938	-0.0134628	0.988448	0.999979	-4.48962	-3.99717	-5.08083	-3.00571	-3.19669	-3.59369	-5.08083	-3.92085	-3.06393	-1.41077	-3.32673	-2.35106	-3.6662	-1.42157	-2.724	-4.19296	1	2	0	2	4	5	0	3	8	38	4	11	4	17	8
Slc9a2	chr1;chr1;chr1;chr1;chr1;chr1;chr1;chr1;chr1;chr1;chr1;chr1	40681712;40718595;40726208;40742620;40743803;40755709;40756259;40761901;40763543;40765565;40766243;40767626	40682165;40719058;40726458;40742837;40744005;40755798;40756329;40762062;40763639;40765696;40766333;40768885	+;+;+;+;+;+;+;+;+;+;+;+	3493	solute carrier family 9 (sodium/hydrogen exchanger), member 2	-1.15287	-0.20523	0.821961	0.998781	-1.07118	-0.0991998	0.902973	0.98211	1.07626	0.106031	0.907097	0.999979	-1.49181	-0.0829937	2.71688	-1.70287	-1.31083	2.49053	0.787495	1.79873	1.5863	-1.19406	1.7771	0.192467	2.06775	-1.19235	-0.970872	1.60809	15	39	83	4	13	374	16	202	188	31	138	52	241	14	22
Mfsd9	chr1;chr1;chr1;chr1;chr1;chr1	40772040;40781381;40784377;40786167;40787530;40790485	40774546;40781590;40784506;40786210;40787617;40790657	-;-;-;-;-;-	3152	major facilitator superfamily domain containing 9	-1.65946	-0.730716	0.225157	0.998781	-1.40199	-0.487474	0.362615	0.789906	1.18365	0.243242	0.685095	0.999979	1.22895	0.323595	-2.90987	0.202251	-0.137275	-0.402405	0.278215	-0.754466	-1.05218	-0.1607	-0.261258	-0.129306	-1.96696	-0.95373	0.548753	-0.93433	99	47	1	15	28	43	10	29	25	60	29	37	11	15	60
Tmem182	chr1;chr1;chr1;chr1;chr1	40805601;40806099;40807622;40838298;40854796	40805887;40806198;40807720;40838435;40855267	+;+;+;+;+	1096	transmembrane protein 182	-7.51244	-2.90928	0.0604827	0.998781	-2.03667	-1.02621	0.406493	0.809335	3.68858	1.88307	0.200245	0.999979	-0.739074	-0.799796	1.65174	-1.54121	2.88824	5.9381	-2.92354	-1.76356	3.26606	4.35853	-1.16943	2.41398	-0.676122	-0.778903	2.02542	0.742489	7	6	12	1	82	1287	0	3	189	501	4	77	9	5	58
Mrps9	chr1;chr1;chr1;chr1;chr1;chr1;chr1;chr1;chr1;chr1;chr1	42851233;42862469;42879755;42879896;42887707;42895350;42896093;42898440;42899441;42903295;42905405	42851426;42862648;42879817;42879926;42887786;42895417;42896168;42898608;42899549;42903464;42905683	+;+;+;+;+;+;+;+;+;+;+	1419	mitochondrial ribosomal protein S9	1.10891	0.149147	0.565066	0.998781	1.01289	0.0184816	0.937068	0.988731	-1.0948	-0.130665	0.613698	0.999979	4.16119	4.0652	3.73089	3.75657	4.24321	4.81335	3.81744	4.04282	4.43186	4.41783	4.22531	4.1645	4.62354	3.98614	4.27458	4.38406	345	292	68	82	275	763	54	391	554	677	308	342	579	226	367
Tgfbrap1	chr1;chr1;chr1;chr1;chr1;chr1;chr1;chr1;chr1;chr1;chr1;chr1;chr1	43047269;43051558;43053411;43054519;43056612;43059098;43059880;43062517;43067474;43071461;43075251;43096852;43098270	43049835;43051991;43053570;43054665;43056755;43059155;43060221;43062599;43067628;43071655;43075952;43097049;43098622	-;-;-;-;-;-;-;-;-;-;-;-;-	5538	transforming growth factor, beta receptor associated protein 1	-1.03358	-0.0476454	0.830215	0.998781	1.01065	0.0152825	0.938868	0.988989	1.04458	0.0629278	0.776337	0.999979	2.77475	3.00481	3.3369	3.39873	2.95388	3.05725	2.63285	3.34166	3.32784	3.14835	3.10688	2.96366	2.94205	3.28086	2.96757	2.98915	516	548	203	251	440	882	93	942	1008	1098	555	582	705	543	580
AI597479	chr1;chr1;chr1;chr1	43098710;43100715;43110998;43113186	43098862;43100881;43111373;43115946	+;+;+;+	3457	expressed sequence AI597479	-1.27479	-0.350254	0.212841	0.998781	-1.08318	-0.115274	0.649506	0.905058	1.17689	0.234981	0.400043	0.999979	1.08134	0.825799	1.32612	1.25817	1.21358	1.32099	1.25241	0.898829	1.26147	0.533727	1.41668	0.912447	0.980798	0.529121	0.819193	0.924941	98	74	31	35	81	163	22	106	148	109	106	86	111	49	80
Fhl2	chr1;chr1;chr1;chr1;chr1;chr1;chr1;chr1;chr1;chr1;chr1;chr1	43123071;43123071;43128244;43128244;43131652;43131652;43141698;43141698;43153076;43153076;43163702;43196651	43123665;43123665;43128430;43128430;43131821;43131821;43141872;43141872;43153254;43153254;43163961;43196761	-;-;-;-;-;-;-;-;-;-;-;-	1677	four and a half LIM domains 2	2.17948	1.12399	0.146904	0.998781	1.65113	0.723453	0.307955	0.762036	-1.32	-0.400532	0.604963	0.999979	0.338195	2.04825	2.8351	-1.46206	0.0192886	0.868639	1.93151	2.47122	2.75416	1.6767	1.76894	1.40318	2.97657	0.198186	-0.799843	3.65266	27	84	43	2	16	56	17	154	203	117	65	58	217	18	11
Nck2	chr1;chr1;chr1;chr1;chr1	43445751;43509621;43533552;43553861;43569148	43446027;43509783;43533793;43554582;43570518	+;+;+;+;+	2775	non-catalytic region of tyrosine kinase adaptor protein 2	1.35965	0.443236	0.419316	0.998781	-1.10621	-0.145631	0.769454	0.94628	-1.50406	-0.588866	0.282768	0.999979	3.77163	2.74938	3.84984	4.42961	2.31921	3.116	4.75261	2.93676	2.47618	3.48996	2.6101	2.60973	2.69365	4.37754	4.88555	2.6916	516	229	145	257	141	459	203	355	278	696	196	227	296	582	1100
Uxs1	chr1;chr1;chr1;chr1;chr1;chr1;chr1;chr1;chr1;chr1;chr1;chr1;chr1;chr1;chr1	43750231;43753717;43755699;43756972;43760521;43764890;43771681;43774817;43780065;43790464;43797245;43805353;43805626;43807350;43827615	43750362;43753820;43755756;43757032;43760564;43765009;43771802;43774876;43780169;43790644;43797305;43805396;43805674;43807377;43827708	-;-;-;-;-;-;-;-;-;-;-;-;-;-;-	1263	UDP-glucuronate decarboxylase 1	1.17947	0.238133	0.437343	0.998781	1.21792	0.284414	0.307453	0.762036	1.0326	0.0462804	0.879704	0.999979	2.90146	3.08756	3.30895	2.93541	2.93659	3.20648	3.28158	3.55337	3.48844	3.41072	3.38251	2.8601	3.89543	2.46344	2.72194	3.61743	127	131	45	41	98	221	33	247	255	298	152	122	310	69	110
Tpp2	chr1;chr1;chr1;chr1;chr1;chr1;chr1;chr1;chr1;chr1;chr1;chr1;chr1;chr1;chr1;chr1;chr1;chr1;chr1;chr1;chr1;chr1;chr1;chr1;chr1;chr1;chr1;chr1;chr1;chr1	43934007;43940110;43949312;43951107;43953257;43954577;43956471;43957436;43960084;43960868;43968882;43970401;43971564;43972530;43973444;43975416;43977207;43978413;43978735;43980308;43981730;43983072;43983514;43985416;43990511;43991263;43992264;43999628;44001319;44002104	43934253;43940238;43949407;43951211;43953381;43954740;43956625;43957512;43960211;43960967;43969030;43970516;43971732;43972687;43973520;43975522;43977361;43978529;43978835;43980404;43981867;43983316;43983592;43985454;43990662;43991359;43992394;43999835;44001438;44002971	+;+;+;+;+;+;+;+;+;+;+;+;+;+;+;+;+;+;+;+;+;+;+;+;+;+;+;+;+;+	4649	tripeptidyl peptidase II	1.15219	0.204374	0.524746	0.998781	-1.01607	-0.0230012	0.936643	0.988731	-1.1707	-0.227375	0.478897	0.999979	3.31189	3.37318	2.52799	2.81174	3.60866	4.16508	3.03205	3.28527	3.57599	3.60791	3.3645	3.32549	4.15059	2.89773	3.25431	3.80295	629	594	97	140	582	1598	103	760	1005	1268	557	628	1370	349	594
Tex30	chr1;chr1;chr1;chr1;chr1;chr1;chr1;chr1	44086617;44087843;44088476;44091361;44099848;44101467;44101900;44102328	44087063;44088048;44088527;44091591;44100001;44101522;44101957;44102388	-;-;-;-;-;-;-;-	1265	testis expressed 30	-1.04491	-0.0633821	0.881698	0.999651	-1.07898	-0.109672	0.780524	0.948807	-1.03261	-0.0462903	0.912573	0.999979	-0.0264816	1.02266	0.264143	0.820229	1.02506	0.850269	1.44939	-0.0587881	0.856423	0.228509	0.741979	0.545294	1.39773	-0.0382254	0.230706	0.583137	15	30	5	9	25	41	9	18	39	30	23	23	53	11	18
Kdelc1	chr1;chr1;chr1;chr1;chr1;chr1;chr1;chr1;chr1;chr1	44106546;44107765;44109994;44110735;44112645;44113003;44114441;44114694;44117038;44118318	44107104;44107872;44110083;44110944;44112882;44113175;44114518;44114899;44117243;44118773	-;-;-;-;-;-;-;-;-;-	2324	NA	1.36494	0.448836	0.202339	0.998781	1.28888	0.36612	0.255362	0.741173	-1.05901	-0.0827153	0.813973	0.999979	1.53393	1.61077	0.67819	-0.0572437	1.58001	1.61647	1.46078	1.73825	1.63985	1.59302	2.01614	1.5178	2.23146	0.919404	1.64943	1.9117	90	86	13	9	70	134	17	128	129	154	108	88	179	43	96
Bivm	chr1;chr1;chr1;chr1;chr1;chr1;chr1;chr1;chr1;chr1	44119968;44126266;44127638;44128728;44129260;44129583;44136984;44138573;44141778;44142849	44120274;44126866;44127764;44128823;44129364;44129677;44137116;44138659;44141874;44144771	+;+;+;+;+;+;+;+;+;+	3571	basic, immunoglobulin-like variable motif containing	1.06353	0.0888558	0.800335	0.998781	-1.21631	-0.282511	0.380132	0.796054	-1.29358	-0.371367	0.289742	0.999979	0.800003	0.530302	-0.607359	-0.676962	0.789066	0.81727	0.0981541	-0.0154784	0.416558	0.219353	-0.223538	0.472053	0.729302	0.266867	0.718575	0.421324	83	62	8	9	62	118	10	57	84	90	34	65	96	42	77
Ercc5	chr1;chr1;chr1;chr1;chr1;chr1;chr1;chr1;chr1;chr1;chr1;chr1;chr1;chr1;chr1	44147744;44156937;44158144;44158805;44160977;44161810;44163877;44166809;44173338;44173912;44174162;44175839;44178174;44179147;44180531	44148150;44157112;44158259;44158891;44161037;44161953;44164084;44167882;44173579;44174031;44174375;44175983;44178374;44179231;44181260	+;+;+;+;+;+;+;+;+;+;+;+;+;+;+	4010	excision repair cross-complementing rodent repair deficiency, complementation group 5	1.01565	0.0224	0.929702	0.999651	-1.13213	-0.179041	0.4323	0.819833	-1.14985	-0.201441	0.425487	0.999979	3.71758	3.61764	3.5132	3.55913	4.35876	3.79828	2.93522	3.54513	4.02278	3.37376	3.79995	3.73547	3.90635	3.96277	3.80308	3.56451	719	607	166	203	845	1068	83	785	1182	929	650	720	997	631	750
Gulp1	chr1;chr1;chr1;chr1;chr1;chr1;chr1;chr1;chr1;chr1;chr1	44551671;44689144;44708617;44744474;44754343;44766014;44773271;44774053;44780968;44788448;44794950	44551872;44689215;44708678;44744545;44754441;44766151;44773387;44774145;44781106;44788542;44796836	+;+;+;+;+;+;+;+;+;+;+	2976	GULP, engulfment adaptor PTB domain containing 1	-1.22486	-0.292615	0.717496	0.998781	1.02078	0.0296652	0.966749	0.994224	1.25031	0.322281	0.686992	0.999979	-3.03151	-2.06661	-1.25813	-1.18923	-1.85122	0.20349	-4.36467	-3.20468	-1.53801	0.497697	-1.45274	-1.63489	-1.78024	-1.39315	-1.07776	-1.52356	3	7	4	5	7	63	0	3	16	91	11	11	12	10	17
Col3a1	chr1;chr1;chr1;chr1;chr1;chr1;chr1;chr1;chr1;chr1;chr1;chr1;chr1;chr1;chr1;chr1;chr1;chr1;chr1;chr1;chr1;chr1;chr1;chr1;chr1;chr1;chr1;chr1;chr1;chr1;chr1;chr1;chr1;chr1;chr1;chr1;chr1;chr1;chr1;chr1;chr1;chr1;chr1;chr1;chr1;chr1;chr1;chr1;chr1;chr1;chr1	45311538;45321497;45321942;45322406;45323723;45325360;45325805;45326571;45327589;45327810;45328433;45328877;45329053;45330103;45330555;45331106;45331517;45331678;45331973;45332135;45332965;45333563;45334007;45334214;45334597;45334761;45335135;45335728;45336660;45337241;45337426;45337958;45338574;45338710;45339359;45339874;45340255;45340630;45340866;45341138;45342123;45343256;45343394;45343966;453…	45311832;45321696;45321992;45322519;45323797;45325413;45325858;45326624;45327642;45327863;45328486;45328921;45329106;45330147;45330608;45331204;45331561;45331776;45332026;45332242;45333018;45333661;45334060;45334312;45334650;45334814;45335188;45335781;45336704;45337339;45337533;45338011;45338627;45338763;45339412;45339981;45340308;45340683;45341027;45341245;45342230;45343309;45343501;45344019;453…	+;+;+;+;+;+;+;+;+;+;+;+;+;+;+;+;+;+;+;+;+;+;+;+;+;+;+;+;+;+;+;+;+;+;+;+;+;+;+;+;+;+;+;+;+;+;+;+;+;+;+	5564	collagen, type III, alpha 1	-1.44961	-0.535662	0.410725	0.998781	1.05534	0.0777077	0.892273	0.979897	1.52983	0.61337	0.347288	0.999979	2.96308	2.36613	3.29426	4.32862	3.75426	4.72882	2.31721	1.63365	3.55634	5.71534	2.8364	2.96675	3.47509	3.36398	3.03097	3.09665	591	353	198	481	771	2829	75	288	1187	6553	462	586	1026	578	609
Col5a2	chr1;chr1;chr1;chr1;chr1;chr1;chr1;chr1;chr1;chr1;chr1;chr1;chr1;chr1;chr1;chr1;chr1;chr1;chr1;chr1;chr1;chr1;chr1;chr1;chr1;chr1;chr1;chr1;chr1;chr1;chr1;chr1;chr1;chr1;chr1;chr1;chr1;chr1;chr1;chr1;chr1;chr1;chr1;chr1;chr1;chr1;chr1;chr1;chr1;chr1;chr1;chr1;chr1;chr1	45374331;45376639;45378307;45380000;45382116;45383167;45383591;45384400;45384962;45386833;45388213;45389372;45390032;45391076;45391662;45391824;45392304;45392815;45393053;45394382;45394721;45396061;45396450;45400821;45402079;45403116;45403260;45403421;45404201;45404733;45405240;45406240;45406544;45407022;45407233;45407702;45411434;45413470;45414748;45416927;45417588;45418499;45421221;45421944;454…	45376230;45376878;45378494;45380291;45382223;45383220;45383698;45384453;45385069;45386886;45388320;45389479;45390193;45391129;45391715;45391931;45392357;45392868;45393106;45394435;45394828;45396159;45396494;45400874;45402132;45403169;45403313;45403519;45404254;45404831;45405293;45406347;45406597;45407120;45407277;45407800;45411487;45413514;45414801;45416971;45417641;45418552;45421274;45421997;454…	-;-;-;-;-;-;-;-;-;-;-;-;-;-;-;-;-;-;-;-;-;-;-;-;-;-;-;-;-;-;-;-;-;-;-;-;-;-;-;-;-;-;-;-;-;-;-;-;-;-;-;-;-;-	6615	collagen, type V, alpha 2	-1.21476	-0.280668	0.585357	0.998781	1.2035	0.267231	0.559113	0.870071	1.46196	0.547899	0.289602	0.999979	0.944366	0.329216	1.37783	1.58716	1.34162	2.23757	0.935267	0.315001	1.73293	3.185	0.545941	1.10967	1.30357	0.723194	1.01784	1.41342	172	101	62	85	171	596	34	136	397	1346	111	191	269	109	178
Wdr75	chr1;chr1;chr1;chr1;chr1;chr1;chr1;chr1;chr1;chr1;chr1;chr1;chr1;chr1;chr1;chr1;chr1;chr1;chr1;chr1;chr1	45795501;45799016;45801161;45802039;45803877;45805377;45806673;45807671;45812041;45813045;45813190;45814541;45816477;45817263;45818170;45818822;45819489;45820131;45822448;45822883;45823308	45795604;45799145;45801226;45802129;45804001;45805447;45806792;45807759;45812199;45813104;45813305;45814716;45816634;45817443;45818264;45818917;45819658;45820190;45822594;45822974;45823613	+;+;+;+;+;+;+;+;+;+;+;+;+;+;+;+;+;+;+;+;+	2612	WD repeat domain 75	1.36927	0.453405	0.151733	0.998781	1.1849	0.244769	0.394041	0.80256	-1.1556	-0.208636	0.510027	0.999979	3.22582	3.0937	2.74131	2.49929	3.20889	3.02037	3.03954	3.57718	3.35768	2.83584	3.35894	3.12003	4.05453	2.46087	2.78556	3.85276	332	274	63	63	247	404	58	522	484	415	311	305	719	144	240
Slc40a1	chr1;chr1;chr1;chr1;chr1;chr1;chr1;chr1	45908070;45910892;45912236;45918309;45918885;45921156;45924717;45925221	45909719;45911530;45912481;45918435;45919000;45921315;45924784;45925594	-;-;-;-;-;-;-;-	3380	solute carrier family 40 (iron-regulated transporter), member 1	-1.66753	-0.737717	0.299325	0.998781	-1.34124	-0.423568	0.497667	0.845994	1.24328	0.314149	0.654086	0.999979	2.52006	1.75179	4.33743	3.30209	1.0794	-0.00226184	2.85291	2.51691	1.95775	-0.19459	3.49838	1.31858	2.3142	2.13776	1.57136	2.18001	263	139	248	143	72	62	66	323	236	63	444	112	277	149	133
Slc39a10	chr1;chr1;chr1;chr1;chr1;chr1;chr1;chr1;chr1;chr1	46807544;46811986;46818063;46819065;46820523;46826093;46827343;46832556;46835127;46853471	46810111;46812176;46818143;46819433;46820643;46826281;46827512;46832763;46836151;46853509	-;-;-;-;-;-;-;-;-;-	4961	solute carrier family 39 (zinc transporter), member 10	3.20468	1.68018	0.0273466	0.998781	2.01386	1.00996	0.14667	0.689304	-1.59131	-0.670217	0.378454	0.999979	2.37607	4.27123	3.61137	1.87922	2.01629	2.10197	2.86682	5.07162	5.13016	2.21687	3.65206	2.24988	5.31141	1.81412	2.26774	5.80243	350	1183	220	78	205	406	98	2804	3155	514	726	317	3272	175	319
Tmeff2	chr1;chr1;chr1;chr1;chr1;chr1;chr1;chr1;chr1;chr1	50927523;50930549;50938213;50943197;51071468;51132143;51133059;51180252;51181737;51185385	50928119;50930658;50938342;50943223;51071564;51132291;51133118;51180375;51181895;51187270	+;+;+;+;+;+;+;+;+;+	3339	transmembrane protein with EGF-like and two follistatin-like domains 2	-1.04519	-0.0637718	0.950486	0.999651	1.71884	0.781432	0.400455	0.805626	1.79652	0.845204	0.419815	0.999979	-3.9395	-3.88943	-2.99302	-3.14838	-1.46013	-0.55001	-2.70449	-4.53071	-2.26499	0.449204	-2.54285	-1.50038	-1.75867	-2.62865	-2.32684	-1.82409	1	1	1	1	11	41	1	0	10	99	5	14	14	4	7
Sdpr	chr1;chr1	51289126;51300649	51289868;51302960	+;+	3055	NA	1.32676	0.40791	0.587368	0.998781	2.64902	1.40546	0.0417045	0.615728	1.9966	0.997546	0.201219	0.999979	1.84478	2.00618	3.40286	2.44415	2.71575	3.62766	2.09118	1.76306	3.3073	6.20605	2.01112	4.0604	2.97555	4.36203	2.422	1.92875	148	150	117	71	205	722	35	172	547	5055	142	687	397	634	218
Nabp1	chr1;chr1;chr1;chr1;chr1;chr1	51469488;51472329;51473006;51474534;51477478;51477825	51471411;51472380;51473081;51474605;51477616;51478399	-;-;-;-;-;-	2838	nucleic acid binding protein 1	-1.09287	-0.128123	0.780014	0.998781	1.14852	0.199774	0.625675	0.898105	1.25518	0.327896	0.47624	0.999979	3.3554	2.50889	3.90403	4.05076	3.72268	2.82044	3.16881	2.45314	2.58101	4.73094	3.20655	4.40013	2.92155	3.68594	3.68085	2.9931	395	198	154	202	384	382	69	259	306	1687	304	808	355	368	487
Myo1b	chr1;chr1;chr1;chr1;chr1;chr1;chr1;chr1;chr1;chr1;chr1;chr1;chr1;chr1;chr1;chr1;chr1;chr1;chr1;chr1;chr1;chr1;chr1;chr1;chr1;chr1;chr1;chr1;chr1;chr1;chr1;chr1;chr1;chr1;chr1;chr1;chr1;chr1;chr1;chr1;chr1;chr1;chr1;chr1;chr1;chr1;chr1;chr1;chr1;chr1;chr1;chr1;chr1;chr1;chr1;chr1;chr1;chr1;chr1;chr1;chr1;chr1;chr1;chr1;chr1;chr1;chr1;chr1;chr1;chr1;chr1;chr1;chr1;chr1;chr1;chr1;chr1;chr1;chr1;chr1…	51749758;51749758;51749758;51755643;51755643;51755643;51757105;51757105;51757105;51757876;51757876;51757876;51760295;51760295;51760295;51762492;51762492;51762492;51763890;51763890;51763890;51766822;51766822;51768650;51769004;51769004;51769004;51770786;51770786;51770786;51773233;51773233;51773233;51774312;51774312;51774312;51776204;51776204;51776204;51778321;51778321;51778321;51779561;51779561;517…	51751296;51751296;51751296;51755770;51755770;51755770;51757257;51757257;51757257;51758008;51758008;51758008;51760401;51760401;51760401;51762626;51762626;51762626;51763964;51763964;51763964;51766908;51766908;51768736;51769090;51769090;51769090;51770854;51770854;51770854;51773382;51773382;51773382;51774405;51774405;51774405;51776404;51776404;51776404;51778547;51778547;51778547;51779761;51779761;517…	-;-;-;-;-;-;-;-;-;-;-;-;-;-;-;-;-;-;-;-;-;-;-;-;-;-;-;-;-;-;-;-;-;-;-;-;-;-;-;-;-;-;-;-;-;-;-;-;-;-;-;-;-;-;-;-;-;-;-;-;-;-;-;-;-;-;-;-;-;-;-;-;-;-;-;-;-;-;-;-;-;-;-;-;-;-;-;-;-;-	5053	myosin IB	1.38801	0.473018	0.178002	0.998781	1.3019	0.380618	0.232004	0.725251	-1.06614	-0.0924001	0.79323	0.999979	2.76667	2.49286	2.98519	2.49392	1.81941	2.25758	3.07024	2.56337	2.6704	3.74954	2.3017	2.44515	3.43348	2.37676	2.2855	3.41897	468	350	145	122	182	461	115	500	582	1521	289	370	905	264	329
Stat1	chr1;chr1;chr1;chr1;chr1;chr1;chr1;chr1;chr1;chr1;chr1;chr1;chr1;chr1;chr1;chr1;chr1;chr1;chr1;chr1;chr1;chr1;chr1;chr1;chr1;chr1;chr1;chr1;chr1;chr1;chr1;chr1;chr1;chr1;chr1;chr1;chr1;chr1;chr1;chr1;chr1;chr1;chr1;chr1;chr1;chr1;chr1;chr1;chr1;chr1;chr1;chr1;chr1;chr1;chr1;chr1;chr1;chr1;chr1;chr1;chr1;chr1;chr1;chr1;chr1;chr1;chr1;chr1;chr1;chr1;chr1;chr1;chr1;chr1;chr1	52119438;52119438;52119622;52119912;52119912;52119912;52122591;52122591;52122591;52123114;52123114;52123114;52126520;52126520;52126520;52132544;52132544;52132544;52135603;52135603;52135603;52136879;52136879;52136879;52137279;52137279;52137279;52139194;52139194;52139194;52140577;52140577;52140577;52142901;52142901;52142901;52144086;52144086;52144086;52144204;52144204;52144204;52145150;52145150;521…	52119623;52119608;52119793;52120035;52120072;52120072;52122721;52122721;52122721;52123258;52123258;52123258;52126618;52126618;52126618;52132633;52132633;52132633;52135681;52135681;52135681;52136970;52136970;52136970;52137430;52137430;52137430;52139352;52139352;52139352;52140669;52140669;52140669;52142960;52142960;52142960;52144115;52144115;52144115;52144297;52144297;52144297;52145191;52145191;521…	+;+;+;+;+;+;+;+;+;+;+;+;+;+;+;+;+;+;+;+;+;+;+;+;+;+;+;+;+;+;+;+;+;+;+;+;+;+;+;+;+;+;+;+;+;+;+;+;+;+;+;+;+;+;+;+;+;+;+;+;+;+;+;+;+;+;+;+;+;+;+;+;+;+;+	5356	signal transducer and activator of transcription 1	-1.17359	-0.230923	0.540984	0.998781	-1.34824	-0.431079	0.201875	0.706114	-1.14882	-0.200156	0.592972	0.999979	2.93028	2.19245	1.87643	1.84029	3.31781	2.02287	1.87439	1.12445	1.65535	2.7873	1.84613	2.43669	1.75941	2.20305	2.62527	2.30489	556	301	71	82	548	415	53	194	304	826	223	390	299	248	442
Gls	chr1;chr1;chr1;chr1;chr1;chr1;chr1;chr1;chr1;chr1;chr1;chr1;chr1;chr1;chr1;chr1;chr1;chr1;chr1;chr1;chr1;chr1;chr1;chr1;chr1;chr1;chr1;chr1;chr1;chr1;chr1;chr1;chr1	52163450;52168336;52168485;52168897;52185281;52188679;52188679;52189423;52189423;52191111;52191111;52196165;52196165;52196743;52196743;52199711;52199711;52199855;52199855;52207301;52207301;52212203;52212203;52214478;52214478;52215565;52215565;52219488;52219488;52219943;52219943;52232592;52232592	52166314;52168399;52168561;52168958;52187794;52188771;52188771;52189554;52189554;52191287;52191287;52196215;52196215;52196809;52196809;52199769;52199769;52199887;52199887;52207359;52207359;52212366;52212366;52214557;52214557;52215694;52215694;52219609;52219609;52220039;52220039;52233232;52233232	-;-;-;-;-;-;-;-;-;-;-;-;-;-;-;-;-;-;-;-;-;-;-;-;-;-;-;-;-;-;-;-;-	7487	glutaminase	-1.12098	-0.164766	0.553826	0.998781	-1.30542	-0.384515	0.123252	0.679512	-1.16453	-0.21975	0.426504	0.999979	2.41832	2.36728	1.66786	2.16474	3.16201	2.51741	1.96352	1.74249	2.08077	2.24548	1.98027	2.35002	2.30133	2.45224	2.51509	1.81998	545	476	86	144	688	820	79	419	573	793	343	514	611	413	573
Nab1	chr1;chr1;chr1;chr1;chr1;chr1;chr1;chr1	52455849;52462088;52464785;52466890;52479238;52480871;52489921;52500210	52459306;52462204;52464947;52466979;52479289;52481004;52490755;52500448	-;-;-;-;-;-;-;-	5088	Ngfi-A binding protein 1	-1.05459	-0.0766822	0.740782	0.998781	-1.0863	-0.119419	0.565539	0.873222	-1.03007	-0.0427367	0.853197	0.999979	3.60645	3.62572	4.04052	4.05614	3.89815	3.28179	3.76748	3.49566	3.42563	3.49577	3.78735	3.89333	3.37502	3.97348	3.79528	3.57385	845	775	304	364	779	947	188	963	991	1284	818	1020	875	807	947
Tmem194b	chr1;chr1;chr1;chr1;chr1;chr1;chr1;chr1;chr1;chr1;chr1;chr1;chr1;chr1;chr1;chr1;chr1;chr1	52630705;52630705;52637365;52637365;52640829;52640829;52641171;52641171;52642319;52642319;52643122;52643168;52645261;52645261;52648750;52648750;52649706;52649706	52630851;52630851;52637480;52637480;52641060;52641060;52641243;52641243;52642412;52642412;52643236;52643236;52645486;52645486;52648926;52648926;52651919;52651919	+;+;+;+;+;+;+;+;+;+;+;+;+;+;+;+;+;+	3394	NA	-1.26638	-0.340714	0.364357	0.998781	-1.35719	-0.440623	0.190225	0.701755	-1.07171	-0.099909	0.788819	0.999979	2.17846	2.20679	0.420827	1.81992	2.95345	1.8679	1.71964	1.19188	1.14726	1.69374	1.75524	2.2011	1.48948	1.71184	2.04335	1.73833	208	192	16	51	269	235	30	128	134	243	132	209	156	111	186
Mfsd6	chr1;chr1;chr1;chr1;chr1;chr1;chr1;chr1;chr1;chr1;chr1;chr1;chr1	52656305;52659986;52660807;52662390;52662390;52663285;52663285;52676478;52676478;52708164;52708164;52727023;52727023	52658545;52661087;52661087;52662488;52662488;52663446;52663446;52676575;52676575;52709755;52709755;52727318;52727318	-;-;-;-;-;-;-;-;-;-;-;-;-	5590	major facilitator superfamily domain containing 6	-1.36606	-0.450017	0.148395	0.998781	-1.30801	-0.387379	0.160937	0.694527	1.04437	0.0626386	0.839041	0.999979	4.23134	4.07073	4.3037	4.32189	3.81504	3.29732	4.34742	3.75143	3.26793	2.8377	3.87307	3.44162	3.07579	3.78687	3.866	3.53565	1433	1160	401	481	808	1052	309	1264	976	893	954	819	781	779	1093
Inpp1	chr1;chr1;chr1;chr1;chr1;chr1	52789420;52791688;52794470;52797041;52799285;52817402	52790217;52791862;52794670;52797101;52799536;52817688	-;-;-;-;-;-	1774	inositol polyphosphate-1-phosphatase	1.18285	0.242271	0.608254	0.998781	1.50254	0.587408	0.169461	0.697358	1.27027	0.345137	0.466091	0.999979	0.757018	1.37192	0.95698	1.50043	1.11329	2.1751	1.10748	1.50041	1.96215	3.23362	0.864456	1.64421	1.78195	1.3411	1.1515	2.07104	39	55	12	21	38	151	10	82	123	371	36	73	99	44	51
Hibch	chr1;chr1;chr1;chr1;chr1;chr1;chr1;chr1;chr1;chr1;chr1;chr1;chr1;chr1	52845046;52853668;52860028;52862268;52865549;52868906;52885103;52901188;52902847;52904642;52905371;52913731;52916637;52920263	52845144;52853710;52860165;52862352;52865629;52868958;52885181;52901333;52902933;52904700;52905452;52913850;52916670;52920860	+;+;+;+;+;+;+;+;+;+;+;+;+;+	1704	3-hydroxyisobutyryl-Coenzyme A hydrolase	-1.18159	-0.240726	0.716055	0.998781	1.71361	0.777038	0.188947	0.70145	2.02478	1.01776	0.133526	0.999979	2.68702	2.54253	1.41489	2.23769	2.56139	4.55306	2.97363	2.24021	2.67387	5.62135	2.77072	3.16056	2.8931	2.58556	2.74951	2.94654	148	121	16	34	102	765	36	133	195	1878	134	204	208	102	152
1700019D03Rik	chr1;chr1	52925127;52952615	52925734;52952840	-;-	834	RIKEN cDNA 1700019D03 gene	-1.40628	-0.491888	0.397544	0.998781	-1.52199	-0.605957	0.263553	0.74595	-1.08228	-0.114069	0.844748	0.999979	1.39491	-0.833942	-0.264403	1.26294	-0.196853	0.150916	1.4953	-0.174631	0.0438702	-0.611805	-0.163985	-0.921286	-0.414431	0.310398	0.415254	-0.1961	28	4	2	8	6	15	6	10	13	9	7	4	8	9	13
Mstn	chr1;chr1;chr1	53061663;53063883;53066251	53062141;53064256;53068079	+;+;+	2682	myostatin	-3.74616	-1.90541	0.226222	0.998781	-4.68878	-2.22921	0.103791	0.67314	-1.25162	-0.323801	0.824086	0.999979	0.41802	-0.308419	2.12414	-4.2146	2.46625	3.93027	-4.2146	-2.60221	2.41315	-1.43543	-4.2146	-4.2146	0.205445	0.951409	0.350596	-0.597729	47	25	42	0	151	782	0	5	257	19	0	0	49	51	44
Pms1	chr1;chr1;chr1;chr1;chr1;chr1;chr1;chr1;chr1;chr1;chr1;chr1;chr1	53189189;53192100;53194928;53196823;53206562;53207576;53207963;53216231;53256629;53267828;53275070;53281941;53296886	53189498;53192260;53195058;53197302;53207412;53207719;53208085;53216347;53256792;53267930;53275252;53282092;53296996	-;-;-;-;-;-;-;-;-;-;-;-;-	3030	PMS1 homolog 1, mismatch repair system component	1.42468	0.510636	0.212292	0.998781	1.14686	0.197685	0.595829	0.887412	-1.24225	-0.312951	0.442961	0.999979	1.18225	1.62746	1.84259	1.23018	1.56887	1.46701	0.992644	2.44958	2.1094	0.589302	1.74721	1.39825	2.65587	1.29988	0.973746	2.39722	92	114	39	30	91	158	16	276	235	99	117	106	315	74	78
Ormdl1	chr1;chr1;chr1;chr1	53297095;53298972;53305455;53308827	53297188;53299152;53305606;53310245	+;+;+;+	1846	ORM1-like 1 (S. cerevisiae)	1.16075	0.215058	0.52324	0.998781	-1.14354	-0.193508	0.540133	0.864655	-1.32737	-0.408565	0.223543	0.999979	1.01467	0.688156	1.20936	0.77648	0.818116	0.68017	1.61675	1.11865	0.311158	0.307597	0.309106	0.356772	0.977128	1.2837	0.980764	1.01782	49	35	15	13	32	54	15	65	39	48	25	30	58	44	47
Osgepl1	chr1;chr1;chr1;chr1;chr1;chr1;chr1;chr1;chr1;chr1;chr1;chr1;chr1;chr1;chr1;chr1;chr1;chr1;chr1;chr1;chr1;chr1;chr1;chr1	53313624;53313624;53313624;53314856;53314856;53314856;53317902;53317902;53317907;53319943;53319943;53319943;53321080;53321080;53321080;53321305;53321496;53321496;53323167;53323167;53323167;53326004;53326004;53326004	53313858;53313858;53313858;53315099;53315099;53315099;53318289;53318289;53318289;53320296;53320296;53320296;53321210;53321210;53321210;53321384;53321567;53321567;53323270;53323270;53323270;53326342;53326342;53326342	+;+;+;+;+;+;+;+;+;+;+;+;+;+;+;+;+;+;+;+;+;+;+;+	1947	O-sialoglycoprotein endopeptidase-like 1	-1.02857	-0.040644	0.925387	0.999651	-1.3013	-0.379957	0.331081	0.773387	-1.26515	-0.339313	0.432244	0.999979	2.3848	2.30242	1.60392	1.71949	2.56434	4.09761	2.14371	2.08987	2.49607	2.73762	2.28459	2.29276	3.24775	2.51357	2.29028	2.54786	137	117	21	27	117	637	23	137	197	288	109	127	305	111	126
Asnsd1	chr1;chr1;chr1;chr1;chr1;chr1;chr1;chr1;chr1;chr1;chr1;chr1	53344617;53344617;53346580;53346580;53347015;53348446;53349987;53349987;53350880;53350880;53352530;53352530	53344979;53344979;53346761;53346761;53348558;53348558;53350062;53350062;53350933;53350933;53352752;53352752	-;-;-;-;-;-;-;-;-;-;-;-	2442	asparagine synthetase domain containing 1	-1.58792	-0.667137	0.17416	0.998781	-1.60644	-0.683864	0.115988	0.673527	-1.01166	-0.0167279	0.972392	0.999979	2.28781	1.82197	1.99992	1.79957	2.71078	4.38569	2.45449	2.31513	2.24664	2.11495	2.14114	1.78754	2.56025	1.16688	2.21151	2.48687	161	105	35	36	163	977	36	202	208	234	124	112	237	54	150
Stk17b	chr1;chr1;chr1;chr1;chr1;chr1;chr1;chr1	53755512;53760982;53762589;53764032;53765921;53771610;53776517;53785074	53757770;53761161;53762637;53764158;53766065;53771822;53776679;53785215	-;-;-;-;-;-;-;-	3278	serine/threonine kinase 17b (apoptosis-inducing)	2.01271	1.00914	0.0295286	0.998781	2.09195	1.06485	0.0124479	0.531407	1.03937	0.0557055	0.90496	0.999979	1.11409	2.00547	1.76514	1.25151	1.29029	0.976182	1.98954	3.07733	3.04183	1.8457	2.73528	1.52996	3.54146	1.49502	0.997849	2.39327	95	161	40	33	81	121	35	463	488	261	253	126	632	92	86
Hecw2	chr1;chr1;chr1;chr1;chr1;chr1;chr1;chr1;chr1;chr1;chr1;chr1;chr1;chr1;chr1;chr1;chr1;chr1;chr1;chr1;chr1;chr1;chr1;chr1;chr1;chr1;chr1;chr1;chr1;chr1;chr1;chr1;chr1;chr1;chr1;chr1	53806874;53826876;53827885;53830642;53831510;53832622;53839012;53840714;53851573;53853169;53865041;53868836;53885329;53887583;53891126;53904249;53913241;53913767;53914482;53923899;53925310;53927065;53930815;53930970;53933119;53933119;53937058;53937058;53942706;53942706;53950814;53950814;54040201;54040201;54194976;54194976	53813333;53826988;53827970;53830756;53831656;53832751;53839110;53840866;53851686;53853289;53865150;53868919;53885425;53887685;53891260;53904434;53913365;53913870;53914632;53923994;53926683;53927165;53931109;53931109;53933288;53933288;53937133;53937133;53942800;53942800;53950921;53950921;54040527;54040527;54195034;54195034	-;-;-;-;-;-;-;-;-;-;-;-;-;-;-;-;-;-;-;-;-;-;-;-;-;-;-;-;-;-;-;-;-;-;-;-	11334	HECT, C2 and WW domain containing E3 ubiquitin protein ligase 2	1.67979	0.748279	0.165941	0.998781	2.69841	1.43211	0.00406985	0.416239	1.6064	0.683833	0.21361	0.999979	-2.41851	-1.49345	-0.174557	-1.7395	-1.67628	-0.418422	-0.46065	0.84481	0.963289	0.337729	-0.205522	-0.518444	0.589144	-1.61372	-1.72868	-0.119458	27	48	36	14	35	160	22	340	399	318	113	105	281	36	44
Ccdc150	chr1;chr1;chr1;chr1;chr1;chr1;chr1;chr1;chr1;chr1;chr1;chr1;chr1;chr1;chr1;chr1;chr1;chr1;chr1;chr1;chr1;chr1;chr1;chr1;chr1;chr1;chr1;chr1	54250683;54259924;54263444;54263774;54272478;54277654;54278711;54281730;54285535;54288835;54290702;54300306;54301000;54304864;54314145;54328957;54329483;54352996;54354619;54355687;54356664;54360992;54364418;54364895;54365048;54366133;54367914;54368301	54250885;54260087;54263664;54263952;54272546;54277770;54278840;54281773;54285627;54288942;54290826;54300483;54301068;54304977;54314216;54329064;54329545;54353124;54354788;54355780;54356833;54361118;54364612;54364963;54365209;54366219;54368033;54368727	+;+;+;+;+;+;+;+;+;+;+;+;+;+;+;+;+;+;+;+;+;+;+;+;+;+;+;+	3807	coiled-coil domain containing 150	1.45049	0.536542	0.315622	0.998781	1.13832	0.186905	0.706228	0.923946	-1.27424	-0.349637	0.500779	0.999979	-1.89658	-1.25075	-0.879685	-2.64483	-1.7698	-2.21185	-4.71995	-1.12171	-0.878852	-2.39439	-1.03447	-2.10609	-0.683464	-2.18625	-1.59403	-0.915763	12	18	7	2	10	13	0	27	35	13	20	10	37	7	15
Gtf3c3	chr1;chr1;chr1;chr1;chr1;chr1;chr1;chr1;chr1;chr1;chr1;chr1;chr1;chr1;chr1;chr1;chr1;chr1	54397581;54399129;54403511;54404980;54405837;54415884;54416722;54417659;54419383;54420396;54423501;54424009;54427400;54428762;54430499;54434054;54437832;54438813	54398002;54399281;54403635;54405170;54406074;54416019;54416823;54417861;54419554;54420499;54423573;54424156;54427565;54428953;54430622;54434238;54437943;54438971	-;-;-;-;-;-;-;-;-;-;-;-;-;-;-;-;-;-	3005	general transcription factor IIIC, polypeptide 3	-1.06879	-0.0959794	0.689949	0.998781	-1.09909	-0.136309	0.529847	0.861598	-1.02835	-0.0403296	0.866094	0.999979	2.54072	2.5965	3.01785	2.251	2.95947	2.89415	2.30563	2.39798	2.87491	2.70431	2.53126	2.65003	2.8828	2.34527	2.50996	2.74892	237	223	88	61	239	426	40	264	398	436	201	253	366	153	228
Pgap1	chr1;chr1;chr1;chr1;chr1;chr1;chr1;chr1;chr1;chr1;chr1;chr1;chr1;chr1;chr1;chr1;chr1;chr1;chr1;chr1;chr1;chr1;chr1;chr1;chr1;chr1;chr1	54473000;54481852;54486470;54490221;54492029;54493209;54494801;54497534;54510028;54511394;54511901;54512597;54512772;54514837;54521292;54524316;54525368;54528512;54530117;54530854;54532022;54533419;54535955;54543038;54547939;54550977;54557434	54480844;54481956;54486657;54490271;54492164;54493406;54494891;54497627;54510066;54511502;54511967;54512648;54512845;54514912;54521369;54524367;54525414;54528595;54530172;54530959;54532088;54533471;54536112;54543209;54548114;54551130;54557684	-;-;-;-;-;-;-;-;-;-;-;-;-;-;-;-;-;-;-;-;-;-;-;-;-;-;-	10579	post-GPI attachment to proteins 1	-1.13331	-0.180544	0.556799	0.998781	-1.35919	-0.442743	0.110808	0.67314	-1.19931	-0.262199	0.391065	0.999979	1.2504	0.903697	0.853537	1.14266	1.23099	0.355423	1.2068	0.228017	0.376657	-0.396551	0.672139	0.828597	0.693679	0.602359	1.15259	0.710656	342	243	69	100	254	257	66	206	247	177	195	252	282	161	314
Ankrd44	chr1;chr1;chr1;chr1;chr1;chr1;chr1;chr1;chr1;chr1;chr1;chr1;chr1;chr1;chr1;chr1;chr1;chr1;chr1;chr1;chr1;chr1;chr1;chr1;chr1;chr1;chr1;chr1	54645340;54651669;54653743;54655080;54655661;54657616;54658919;54661001;54662654;54663899;54667372;54681120;54723014;54727490;54729734;54732928;54734996;54736230;54743314;54752890;54762261;54763645;54766350;54766784;54778287;54792453;54828612;54926140	54648335;54651760;54653825;54655162;54655806;54657699;54659006;54661217;54662771;54663986;54667573;54681191;54723125;54727570;54729874;54732996;54735059;54736312;54743428;54752968;54762473;54763787;54766437;54766984;54778357;54792531;54828695;54926387	-;-;-;-;-;-;-;-;-;-;-;-;-;-;-;-;-;-;-;-;-;-;-;-;-;-;-;-	6140	ankyrin repeat domain 44	-1.07543	-0.10491	0.718576	0.998781	-1.06216	-0.086995	0.739333	0.936292	1.0125	0.017915	0.95078	0.999979	1.79389	2.0143	1.4144	2.70622	2.0821	1.66523	2.23138	1.94405	1.79645	2.23272	1.43486	1.72811	1.90573	2.35374	1.73169	1.46712	289	305	59	172	266	371	78	395	385	644	192	273	380	316	272
Sf3b1	chr1;chr1;chr1;chr1;chr1;chr1;chr1;chr1;chr1;chr1;chr1;chr1;chr1;chr1;chr1;chr1;chr1;chr1;chr1;chr1;chr1;chr1;chr1;chr1;chr1	54985170;54987939;54990303;54994330;54995366;54996817;54997012;54998038;54999627;55000015;55000242;55000644;55001012;55001383;55003104;55003293;55005802;55006171;55007480;55012102;55014483;55016376;55016779;55019234;55027339	54987492;54988155;54990575;54994461;54995486;54996928;54997194;54998259;54999752;55000161;55000387;55000914;55001098;55001562;55003205;55003490;55005923;55006383;55007717;55012272;55014562;55016490;55016883;55019400;55027478	-;-;-;-;-;-;-;-;-;-;-;-;-;-;-;-;-;-;-;-;-;-;-;-;-	6191	splicing factor 3b, subunit 1	1.07326	0.101997	0.687215	0.998781	1.01837	0.0262649	0.908007	0.983603	-1.0539	-0.0757323	0.765058	0.999979	5.08352	5.0771	4.63766	4.81667	5.52131	5.45095	4.95855	5.11791	5.2957	5.22366	5.14202	5.19385	5.50789	4.80982	5.07939	5.43571	2867	2583	560	751	2924	5195	523	3614	4417	5185	2549	3061	4680	1755	2810
Coq10b	chr1;chr1;chr1;chr1;chr1;chr1;chr1;chr1;chr1	55052770;55052770;55061275;55064181;55064181;55067497;55067497;55071636;55071636	55052990;55052990;55061424;55064373;55064373;55067598;55067598;55072702;55072702	+;+;+;+;+;+;+;+;+	1733	coenzyme Q10B	-1.03263	-0.0463214	0.890238	0.999651	-1.369	-0.453127	0.14277	0.689304	-1.32575	-0.406806	0.223443	0.999979	1.73742	0.963146	1.7719	1.31867	1.61157	1.41622	1.14121	0.575079	0.502689	1.33777	1.11133	1.42624	1.4809	1.60869	1.68661	0.919186	77	40	21	18	53	86	10	41	42	95	42	61	78	52	73
Hspd1	chr1;chr1;chr1;chr1;chr1;chr1;chr1;chr1;chr1;chr1;chr1;chr1	55077834;55078529;55079056;55080102;55081073;55081660;55082058;55083067;55083725;55084533;55086766;55087779	55078440;55078707;55079230;55080347;55081172;55081828;55082151;55083162;55083807;55084785;55086941;55087932	-;-;-;-;-;-;-;-;-;-;-;-	2332	heat shock protein 1 (chaperonin)	2.14582	1.10153	0.00750968	0.685045	1.75353	0.81026	0.0321561	0.605034	-1.22372	-0.291269	0.479394	0.999979	1.39768	1.87489	2.32589	1.03755	2.25448	2.31531	2.35301	3.15502	2.84075	2.48225	2.8683	2.61385	3.58579	1.9392	1.688	3.774	82	104	42	20	113	220	32	347	301	289	197	191	463	89	99
Hspe1	chr1;chr1;chr1;chr1	55088148;55089051;55090713;55091070	55088412;55089215;55090802;55091317	+;+;+;+	768	heat shock protein 1 (chaperonin 10)	-1.12605	-0.171274	0.674382	0.998781	-1.04517	-0.0637402	0.861106	0.97421	1.07738	0.107533	0.791755	0.999979	4.91186	4.79002	4.67841	4.94088	4.44818	6.47006	5.4984	5.07816	4.41434	5.46962	5.38588	4.90004	4.54212	4.3774	5.43697	5.52412	314	261	71	101	171	1304	94	434	295	760	373	308	295	160	445
Mob4	chr1;chr1;chr1;chr1;chr1;chr1;chr1;chr1	55131245;55136677;55145124;55148319;55148548;55150146;55150971;55152675	55131359;55136739;55145224;55148361;55148634;55150225;55151082;55154899	+;+;+;+;+;+;+;+	2826	MOB family member 4, phocein	-1.00744	-0.0106893	0.973888	0.999651	-1.42447	-0.510422	0.0860502	0.669119	-1.41395	-0.499732	0.125722	0.999979	3.14636	2.71055	2.01436	1.66558	2.90966	2.75743	2.92593	1.83351	1.80625	2.16501	2.10331	1.74402	2.61319	2.25512	2.99634	2.53342	340	227	41	38	217	364	58	167	177	281	140	126	285	135	301
Rftn2	chr1;chr1;chr1;chr1;chr1;chr1;chr1;chr1;chr1	55170160;55184950;55194244;55195516;55204183;55206336;55211150;55214120;55226121	55172082;55185028;55194347;55195637;55204392;55206615;55211261;55214303;55226782	-;-;-;-;-;-;-;-;-	3676	raftlin family member 2	-1.10645	-0.145937	0.802038	0.998781	1.36658	0.45057	0.386482	0.799213	1.51205	0.596508	0.307166	0.999979	-0.951748	-1.1291	-0.0941511	-0.0196183	-0.95673	0.944361	0.188884	-0.763351	-0.37196	1.52487	-0.983954	0.386492	-0.52708	0.411628	-0.418794	-1.02777	24	19	12	15	18	133	11	34	49	234	20	63	40	48	35
Mars2	chr1	55237177	55240058	+	2882	methionine-tRNA synthetase 2 (mitochondrial)	-1.22706	-0.295201	0.353444	0.998781	-1.07354	-0.102374	0.71886	0.928911	1.143	0.192827	0.542284	0.999979	1.61886	1.77259	0.89741	2.46652	2.14872	2.5581	1.37989	2.08316	1.63451	1.99271	2.04413	2.15048	1.43366	1.72635	1.91437	1.80417	119	120	19	68	130	323	20	203	160	254	137	171	127	95	144
Plcl1	chr1;chr1;chr1;chr1;chr1;chr1	55405946;55695745;55701930;55713421;55715494;55751281	55406630;55698219;55702133;55713496;55715603;55754285	+;+;+;+;+;+	6555	phospholipase C-like 1	-1.24894	-0.320699	0.647008	0.998781	-1.46812	-0.553974	0.377862	0.795688	-1.1755	-0.233275	0.737252	0.999979	-1.73171	-0.0972762	-1.86933	-4.12156	-0.701013	1.08432	-0.924071	-2.58088	-0.563266	-0.278069	-1.31759	-1.22316	-1.002	-1.76853	-0.48447	-0.248127	25	74	6	1	40	264	9	16	78	118	29	36	52	18	61
Satb2	chr1;chr1;chr1;chr1;chr1;chr1;chr1;chr1;chr1;chr1;chr1	56793981;56831439;56845576;56850171;56871312;56891163;56897946;56898991;56948079;56969653;56971112	56797244;56831636;56845731;56850383;56871784;56891265;56898069;56899117;56948255;56969880;56971334	-;-;-;-;-;-;-;-;-;-;-	5286	special AT-rich sequence binding protein 2	1.4525	0.538543	0.432535	0.998781	2.03696	1.02642	0.101676	0.67314	1.40238	0.487872	0.483084	0.999979	-1.53243	0.65278	1.50388	-0.970369	-0.883184	-1.18018	0.0989788	2.06638	1.26964	-0.906609	1.64345	0.0101119	1.18238	-0.234073	-1.02314	1.19378	23	101	54	11	28	42	15	370	229	60	191	70	197	44	33
4930558J18Rik	chr1;chr1;chr1;chr1	57359222;57362566;57375248;57377405	57360663;57362763;57375519;57377544	-;-;-;-	2052	RIKEN cDNA 4930558J18 gene	4.42711	2.14636	0.0664353	0.998781	3.2651	1.70713	0.125674	0.681166	-1.35589	-0.439236	0.678512	0.999979	-2.81896	-2.74466	-3.82832	-3.82832	-3.82832	-3.82832	-3.82832	-1.87204	-1.56261	-3.82832	-2.69964	-3.23173	-1.34773	-3.82832	-3.22871	-1.8368	2	2	0	0	0	0	0	7	10	0	2	1	11	0	1
Tyw5	chr1;chr1;chr1;chr1;chr1;chr1;chr1;chr1;chr1;chr1;chr1;chr1;chr1;chr1;chr1;chr1;chr1;chr1;chr1;chr1;chr1;chr1;chr1;chr1;chr1;chr1;chr1;chr1;chr1;chr1;chr1;chr1;chr1	57388244;57388244;57388244;57388244;57390642;57390642;57390642;57390642;57391449;57391449;57391449;57391449;57393350;57393350;57393350;57393350;57393670;57394047;57394047;57394047;57394047;57396727;57396727;57396727;57396727;57401369;57401388;57401388;57401388;57406384;57406384;57406384;57406384	57388752;57388752;57388752;57388752;57390758;57390758;57390758;57390743;57391536;57391536;57391536;57391536;57393487;57393487;57393487;57393487;57393694;57394091;57394091;57394091;57394091;57396796;57396796;57396796;57396796;57401523;57401523;57401523;57401523;57406674;57406674;57406674;57406674	-;-;-;-;-;-;-;-;-;-;-;-;-;-;-;-;-;-;-;-;-;-;-;-;-;-;-;-;-;-;-;-;-	1438	tRNA-yW synthesizing protein 5	1.79101	0.84077	0.0899115	0.998781	1.28411	0.360764	0.425278	0.818618	-1.39475	-0.480006	0.331327	0.999979	1.56065	1.95144	2.22934	0.299148	2.10133	2.60375	0.919025	2.45275	2.75665	2.40862	2.22949	2.37678	3.93035	1.40281	2.08465	2.40921	56	67	24	7	62	165	7	130	174	168	77	99	362	37	80
9430016H08Rik	chr1;chr1;chr1;chr1;chr1	57406548;57409912;57411723;57413240;57415656	57407222;57409983;57411849;57413387;57415958	+;+;+;+;+	1325	NA	1.02453	0.0349564	0.935896	0.999651	1.03338	0.0473715	0.904824	0.982523	1.00864	0.0124151	0.977285	0.999979	1.57558	1.16657	-0.0907446	0.896016	1.53431	2.29461	1.89436	1.34013	1.25881	2.0638	1.24667	0.964649	1.81332	0.461972	1.54501	1.72588	52	35	4	10	38	122	13	54	55	121	35	33	75	17	50
Spats2l	chr1;chr1;chr1;chr1;chr1;chr1;chr1;chr1;chr1;chr1;chr1;chr1;chr1;chr1;chr1;chr1;chr1;chr1;chr1;chr1;chr1;chr1;chr1;chr1;chr1;chr1	57774861;57799305;57832053;57845571;57855464;57855464;57879508;57879508;57882706;57882706;57885703;57885703;57900634;57900634;57902089;57902089;57923366;57923366;57937912;57937912;57940373;57940373;57943021;57943021;57946068;57946071	57775024;57799354;57832137;57845683;57855524;57855524;57879616;57879616;57882755;57882755;57885949;57885949;57900840;57900840;57902224;57902224;57923424;57923424;57938021;57938021;57940475;57940475;57943241;57943241;57948397;57948397	+;+;+;+;+;+;+;+;+;+;+;+;+;+;+;+;+;+;+;+;+;+;+;+;+;+	4045	spermatogenesis associated, serine-rich 2-like	-1.15373	-0.206303	0.707758	0.998781	-1.20084	-0.26404	0.598688	0.888756	-1.04083	-0.0577373	0.916927	0.999979	-1.26681	-1.75847	-3.26975	-2.73231	-2.13328	-0.503307	-1.6967	-2.23741	-1.98077	-1.03606	-2.61848	-1.68939	-1.72054	-2.45519	-1.06679	-2.05458	21	13	1	2	8	52	3	12	16	41	6	15	18	6	24
Kctd18	chr1;chr1;chr1;chr1;chr1;chr1;chr1;chr1;chr1;chr1;chr1;chr1;chr1;chr1;chr1;chr1;chr1;chr1	57955101;57955101;57955101;57959143;57959143;57959143;57961901;57961901;57963068;57963068;57965329;57965351;57967497;57967497;57967497;57969407;57970021;57970021	57956820;57956820;57956820;57959245;57959245;57959245;57961995;57961995;57963261;57963261;57965540;57965540;57967723;57967723;57967723;57969524;57970084;57970084	-;-;-;-;-;-;-;-;-;-;-;-;-;-;-;-;-;-	2733	potassium channel tetramerisation domain containing 18	-1.09037	-0.124819	0.580256	0.998781	-1.09526	-0.131273	0.518657	0.857131	-1.00448	-0.00645341	0.977049	0.999979	2.83745	2.57765	2.7207	3.19233	2.88341	2.7779	2.44251	2.62917	2.93411	2.78765	2.66814	2.68128	2.56279	3.03417	2.69618	2.52649	265	200	65	107	206	357	40	282	377	420	201	235	266	225	236
Sgol2a	chr1;chr1;chr1;chr1;chr1;chr1;chr1;chr1;chr1;chr1;chr1;chr1;chr1;chr1;chr1	57985340;57995974;57998096;57999964;58001218;58002894;58002894;58013507;58013507;58015359;58015359;58019589;58019589;58024784;58024784	57985441;57996312;57998221;58000139;58001295;58002979;58002979;58013742;58013742;58017983;58017983;58019742;58019742;58025897;58026277	+;+;+;+;+;+;+;+;+;+;+;+;+;+;+	5416	NA	2.18724	1.12911	0.0820058	0.998781	1.45785	0.543843	0.358899	0.789236	-1.50032	-0.585267	0.367662	0.999979	0.778542	1.38367	0.193454	-0.249822	-0.692257	-0.148684	0.667737	1.43554	1.87729	-1.33227	0.884778	0.214672	2.68373	-0.510356	-0.458718	1.79446	125	173	22	19	33	91	23	244	359	45	115	83	576	37	51
Aox1	chr1;chr1;chr1;chr1;chr1;chr1;chr1;chr1;chr1;chr1;chr1;chr1;chr1;chr1;chr1;chr1;chr1;chr1;chr1;chr1;chr1;chr1;chr1;chr1;chr1;chr1;chr1;chr1;chr1;chr1;chr1;chr1;chr1;chr1;chr1	58029969;58041436;58043542;58047135;58049363;58053664;58054648;58056214;58057414;58058132;58059035;58059379;58061196;58062132;58063372;58065274;58068270;58068732;58070041;58073178;58076064;58077443;58078426;58081503;58082012;58085434;58092494;58094421;58095155;58096960;58097866;58102585;58104319;58104965;58106028	58030058;58041493;58043638;58047243;58049489;58053725;58054737;58056294;58057558;58058224;58059186;58059472;58061305;58062316;58063534;58065366;58068439;58068846;58070163;58073274;58076188;58077576;58078513;58081589;58082203;58085661;58092589;58094549;58095229;58097012;58097980;58102650;58104507;58105132;58106410	+;+;+;+;+;+;+;+;+;+;+;+;+;+;+;+;+;+;+;+;+;+;+;+;+;+;+;+;+;+;+;+;+;+;+	4382	aldehyde oxidase 1	-1.46768	-0.553536	0.513917	0.998781	1.24266	0.313427	0.674848	0.915279	1.82382	0.866963	0.311703	0.999979	1.59543	0.679259	0.217044	0.697904	3.14382	3.43363	0.702832	-1.27644	2.29052	4.42509	0.361437	1.95692	1.43842	1.84701	2.04508	0.950379	179	85	18	30	397	906	19	28	387	2108	64	228	195	158	241
Aox3	chr1;chr1;chr1;chr1;chr1;chr1;chr1;chr1;chr1;chr1;chr1;chr1;chr1;chr1;chr1;chr1;chr1;chr1;chr1;chr1;chr1;chr1;chr1;chr1;chr1;chr1;chr1;chr1;chr1;chr1;chr1;chr1;chr1;chr1;chr1	58113136;58114871;58118598;58119481;58120978;58125018;58127627;58138216;58141351;58142670;58146424;58147194;58150295;58152554;58153021;58153480;58158201;58158905;58159637;58163349;58165837;58167603;58169778;58170657;58171742;58172121;58176474;58177519;58179317;58180606;58183466;58186277;58188335;58194626;58200170	58113312;58114928;58118694;58119589;58121104;58125079;58127707;58138296;58141495;58142762;58146575;58147287;58150404;58152738;58153183;58153572;58158370;58159019;58159759;58163445;58165961;58167736;58169865;58170743;58171933;58172348;58176569;58177647;58179391;58180658;58183580;58186342;58188523;58194793;58200452	+;+;+;+;+;+;+;+;+;+;+;+;+;+;+;+;+;+;+;+;+;+;+;+;+;+;+;+;+;+;+;+;+;+;+	4360	aldehyde oxidase 3	3.25143	1.70107	0.112868	0.998781	-1.66429	-0.734909	0.455703	0.829362	-5.41133	-2.43598	0.0243756	0.999979	-3.09491	-3.83196	-1.52105	-0.964962	-1.20292	-0.26229	-4.91562	-3.30323	-1.94181	-1.31728	-2.55019	-1.12866	2.06578	-1.25636	-4.31601	-3.60047	5	2	5	9	18	67	0	5	18	36	7	25	301	17	1
Aox4	chr1;chr1;chr1;chr1;chr1;chr1;chr1;chr1;chr1;chr1;chr1;chr1;chr1;chr1;chr1;chr1;chr1;chr1;chr1;chr1;chr1;chr1;chr1;chr1;chr1;chr1;chr1;chr1;chr1;chr1;chr1;chr1;chr1;chr1;chr1	58210397;58213022;58217433;58219987;58221828;58224166;58228072;58228854;58231105;58231481;58233838;58235119;58236667;58239117;58240681;58245060;58245801;58246239;58247206;58248848;58250135;58252065;58253526;58253909;58254140;58255475;58257215;58259042;58262565;58263343;58263834;58264342;58264959;58266628;58267760	58210628;58213079;58217529;58220095;58221954;58224227;58228155;58228934;58231249;58231573;58233989;58235212;58236779;58239301;58240843;58245152;58245970;58246353;58247328;58248944;58250259;58252198;58253613;58253995;58254331;58255702;58257310;58259170;58262639;58263395;58263948;58264407;58265144;58266795;58268596	+;+;+;+;+;+;+;+;+;+;+;+;+;+;+;+;+;+;+;+;+;+;+;+;+;+;+;+;+;+;+;+;+;+;+	4972	aldehyde oxidase 4	1.2059	0.270111	0.759979	0.998781	1.24	0.310337	0.697805	0.921372	1.02828	0.0402264	0.963818	0.999979	-1.1808	0.849262	0.110654	0.31372	-2.97942	-2.59703	0.0904203	-0.111276	1.03859	-4.15952	0.660319	-1.90439	-0.190859	-2.1336	0.993019	-0.399799	28	109	19	26	5	13	14	75	183	3	90	16	70	10	131
Aox2	chr1;chr1;chr1;chr1;chr1;chr1;chr1;chr1;chr1;chr1;chr1;chr1;chr1;chr1;chr1;chr1;chr1;chr1;chr1;chr1;chr1;chr1;chr1;chr1;chr1;chr1;chr1;chr1;chr1;chr1;chr1;chr1;chr1;chr1;chr1;chr1	58278326;58281177;58282666;58283487;58285571;58287692;58289908;58292198;58294301;58295863;58299763;58300615;58303527;58304429;58305204;58307350;58308859;58309981;58312275;58322779;58330770;58332543;58334680;58336600;58337335;58339459;58343656;58346225;58349053;58350237;58351155;58354162;58354310;58358918;58376262;58378641	58278475;58281234;58282762;58283595;58285697;58287753;58289991;58292278;58294445;58295955;58299914;58300708;58303636;58304613;58305390;58307442;58309028;58310095;58312397;58322875;58330894;58332676;58334767;58336686;58337526;58339686;58343751;58346353;58349127;58350289;58351269;58354227;58354498;58359085;58376336;58379264	+;+;+;+;+;+;+;+;+;+;+;+;+;+;+;+;+;+;+;+;+;+;+;+;+;+;+;+;+;+;+;+;+;+;+;+	4776	aldehyde oxidase 2	3.00556	1.58763	0.0679009	0.998781	3.33442	1.73744	0.0360641	0.607301	1.10942	0.149804	0.8475	0.999979	-4.03773	-3.96343	-2.78209	-3.66476	-4.3048	-5.04709	-3.22088	-1.90651	-2.56923	-3.70039	-3.05924	-3.43897	-2.67838	-5.04709	-4.02518	-2.00642	2	2	2	1	1	0	1	19	12	5	5	4	10	0	2
Bzw1	chr1;chr1;chr1;chr1;chr1;chr1;chr1;chr1;chr1;chr1;chr1;chr1	58393136;58394202;58397676;58399004;58400079;58400707;58401114;58401341;58402887;58403615;58404232;58405035	58393216;58394275;58397852;58399098;58400144;58400842;58401223;58401511;58403033;58403753;58404354;58406548	+;+;+;+;+;+;+;+;+;+;+;+	2833	basic leucine zipper and W2 domains 1	1.82898	0.871042	0.0141461	0.843721	1.53424	0.617522	0.0577163	0.629704	-1.19211	-0.25352	0.475241	0.999979	1.97273	2.0369	0.92215	0.890326	1.72694	1.74902	2.027	2.74926	2.52146	1.91279	1.94964	2.11561	2.96391	2.07163	1.49054	2.96593	150	142	19	22	95	180	31	318	293	236	126	164	365	119	105
Clk1	chr1;chr1;chr1;chr1;chr1;chr1;chr1;chr1;chr1;chr1;chr1;chr1;chr1;chr1;chr1;chr1;chr1;chr1;chr1;chr1;chr1;chr1;chr1;chr1;chr1;chr1;chr1;chr1;chr1;chr1;chr1;chr1;chr1;chr1;chr1;chr1	58411988;58411988;58411988;58412647;58412647;58412647;58412947;58412947;58412947;58413390;58413390;58413390;58414372;58414372;58414372;58414590;58414590;58414590;58417013;58417013;58417013;58417267;58417267;58417267;58419667;58419667;58419667;58420121;58421083;58421083;58421774;58421774;58421774;58423920;58423920;58423920	58412340;58412340;58412340;58412737;58412737;58412737;58413026;58413026;58413026;58413472;58413472;58413472;58414501;58414501;58414501;58414684;58414684;58414684;58417179;58417179;58417179;58417383;58417383;58417383;58421308;58419733;58419733;58420211;58421308;58421308;58421934;58421934;58421934;58424088;58424088;58424088	-;-;-;-;-;-;-;-;-;-;-;-;-;-;-;-;-;-;-;-;-;-;-;-;-;-;-;-;-;-;-;-;-;-;-;-	3088	CDC-like kinase 1	1.11129	0.152238	0.582857	0.998781	-1.02512	-0.0357889	0.885634	0.978345	-1.1392	-0.188027	0.497178	0.999979	6.9599	7.07395	7.6789	7.21805	7.65161	7.10897	6.90671	7.23851	7.5745	7.43016	7.06686	7.32377	7.62704	7.84292	7.28217	6.93524	5252	5144	2301	1980	6387	8179	1007	7842	10695	11941	4829	6685	10144	7170	6455
Ppil3	chr1;chr1;chr1;chr1;chr1;chr1;chr1;chr1;chr1;chr1;chr1;chr1;chr1;chr1;chr1;chr1;chr1;chr1;chr1;chr1;chr1;chr1;chr1;chr1;chr1;chr1;chr1	58430993;58430993;58430993;58433787;58434331;58434331;58434331;58438344;58438344;58438344;58438344;58440843;58440843;58440843;58440843;58442525;58442525;58442525;58442525;58444589;58444589;58444589;58444589;58444811;58445146;58445146;58445332	58431330;58431330;58431330;58434449;58434449;58434449;58434449;58438411;58438411;58438411;58438411;58440936;58440936;58440936;58440936;58442599;58442599;58442599;58442599;58444639;58444639;58444639;58444639;58445486;58445486;58445486;58445486	-;-;-;-;-;-;-;-;-;-;-;-;-;-;-;-;-;-;-;-;-;-;-;-;-;-;-	1965	peptidylprolyl isomerase (cyclophilin)-like 3	1.16113	0.215523	0.552727	0.998781	1.08232	0.114123	0.731471	0.933482	-1.07281	-0.101401	0.779614	0.999979	1.15912	1.47985	-0.131261	0.883989	1.76023	1.55438	1.61743	1.28286	1.00404	1.44805	1.08641	1.7916	1.80846	0.662512	1.52448	1.66369	58	66	6	15	67	108	16	78	69	117	47	90	112	30	74
Nif3l1	chr1;chr1;chr1;chr1;chr1;chr1	58447633;58450387;58452089;58455597;58457780;58461141	58448089;58450549;58452215;58455735;58457863;58462276	+;+;+;+;+;+	2106	Ngg1 interacting factor 3-like 1 (S. pombe)	1.25122	0.323332	0.313983	0.998781	1.26786	0.342398	0.241899	0.729308	1.0133	0.0190662	0.952544	0.999979	2.31248	2.0755	1.49066	1.60624	1.70179	2.01849	1.90152	2.71388	2.29337	1.80672	2.31984	2.23439	2.28331	1.50497	1.9318	2.8392	141	108	21	27	69	161	21	230	185	162	121	132	168	59	106
Orc2	chr1;chr1;chr1;chr1;chr1;chr1;chr1;chr1;chr1;chr1;chr1;chr1;chr1;chr1;chr1;chr1;chr1;chr1;chr1;chr1;chr1;chr1;chr1;chr1;chr1;chr1;chr1;chr1;chr1;chr1;chr1;chr1;chr1;chr1;chr1;chr1;chr1;chr1;chr1;chr1;chr1;chr1;chr1;chr1;chr1;chr1;chr1;chr1;chr1;chr1;chr1	58462771;58462771;58462771;58465995;58465995;58465995;58467651;58467651;58467651;58469668;58469668;58469668;58470940;58470940;58470940;58472305;58472305;58472305;58474809;58474809;58474809;58476434;58476434;58476434;58480251;58480251;58480251;58480960;58480960;58480960;58483643;58483643;58483643;58492857;58492857;58492857;58493661;58493661;58493661;58497376;58497376;58497376;58500241;58500241;585…	58464290;58464290;58464290;58466113;58466113;58466113;58467712;58467712;58467712;58469839;58469839;58469839;58471086;58471086;58471086;58472401;58472401;58472401;58474941;58474941;58474941;58476543;58476543;58476543;58480349;58480349;58480349;58481153;58481153;58481153;58483703;58483703;58483703;58492888;58492888;58492888;58493750;58493750;58493750;58497465;58497465;58497465;58500384;58500384;585…	-;-;-;-;-;-;-;-;-;-;-;-;-;-;-;-;-;-;-;-;-;-;-;-;-;-;-;-;-;-;-;-;-;-;-;-;-;-;-;-;-;-;-;-;-;-;-;-;-;-;-	3561	origin recognition complex, subunit 2	1.41245	0.498201	0.160402	0.998781	1.16952	0.225912	0.485733	0.842805	-1.20772	-0.27229	0.441763	0.999979	1.25276	1.4192	1.64567	0.848462	1.60546	1.42694	1.50042	1.64566	2.05334	1.31889	1.71796	1.28081	2.56561	0.926472	0.942555	2.30436	114	116	40	27	110	181	27	185	266	196	135	115	348	67	90
Fam126b	chr1;chr1;chr1;chr1;chr1;chr1;chr1;chr1;chr1;chr1;chr1;chr1	58522806;58535390;58539559;58540134;58544667;58546107;58548639;58552150;58557272;58557977;58565857;58586212	58530259;58535549;58539646;58540250;58544762;58546222;58548719;58552329;58557373;58558057;58565954;58586333	-;-;-;-;-;-;-;-;-;-;-;-	8695	family with sequence similarity 126, member B	-1.14254	-0.192249	0.525321	0.998781	1.00152	0.00218737	0.993598	0.999241	1.14428	0.194436	0.518196	0.999979	-0.293279	-0.152002	-0.489505	-0.113574	0.210131	-0.0184044	-0.14416	-0.646642	-0.108027	0.553701	-0.562728	-0.149597	-0.312198	-0.361432	-0.127313	-0.432984	95	95	22	34	102	162	21	91	144	283	67	104	114	67	105
Ndufb3	chr1;chr1;chr1	58586599;58591090;58595649	58586670;58591249;58595948	+;+;+	532	NADH:ubiquinone oxidoreductase subunit B3	-2.25572	-1.17358	0.0853128	0.998781	-1.87031	-0.903278	0.127577	0.682332	1.20606	0.270307	0.683628	0.999979	3.78136	3.75422	3.33498	2.46139	3.78567	6.36866	3.21086	2.70687	2.7407	4.74632	3.50937	3.88109	2.59433	3.0137	4.11621	3.40673	98	87	19	12	74	841	13	56	62	317	69	104	51	42	122
Gm20257	chr1;chr1	58652641;58654945	58652689;58655831	+;+	936	caspase 8 pseudogene	-1.11161	-0.15265	0.795415	0.998781	1.46516	0.551058	0.292838	0.75836	1.62869	0.703708	0.218781	0.999979	0.0203797	-0.242317	0.6987	0.918631	-0.811736	0.575556	0.414855	-0.594179	0.411459	2.00466	-0.173229	0.657238	-0.0145935	0.507695	0.0414591	-0.0864341	11	8	5	7	4	24	3	8	20	81	8	18	13	12	11
Als2cr12	chr1;chr1;chr1;chr1;chr1;chr1;chr1;chr1;chr1;chr1;chr1;chr1;chr1;chr1;chr1	58658120;58658996;58659223;58661400;58666827;58667729;58669428;58670370;58676529;58678286;58679864;58690913;58691705;58692301;58695902	58658430;58659105;58659312;58661462;58666930;58667828;58669480;58670467;58676590;58678379;58679997;58690958;58691782;58692445;58695989	-;-;-;-;-;-;-;-;-;-;-;-;-;-;-	1576	NA	1.15281	0.205157	0.820649	0.998781	-1.14333	-0.19324	0.815114	0.960034	-1.31804	-0.398397	0.655499	0.999979	-0.431211	-1.52212	-0.701277	-2.06523	-0.497409	-1.96041	-1.62134	-3.44756	-1.90929	0.535732	-1.97254	-2.85097	-1.8235	0.0462705	-1.41481	-0.942319	14	5	3	1	10	5	1	0	5	48	3	1	5	15	6
Cflar	chr1;chr1;chr1;chr1;chr1;chr1;chr1;chr1;chr1;chr1;chr1;chr1;chr1;chr1;chr1;chr1;chr1;chr1;chr1;chr1;chr1;chr1;chr1;chr1;chr1;chr1;chr1;chr1;chr1;chr1;chr1;chr1;chr1;chr1;chr1;chr1;chr1;chr1;chr1;chr1;chr1;chr1;chr1	58711491;58711491;58713286;58713286;58713571;58726306;58726306;58726306;58726306;58729056;58729056;58729056;58730552;58731152;58731152;58731152;58731152;58731152;58732253;58732253;58732253;58732253;58732253;58735658;58735658;58735658;58735658;58740263;58740263;58740263;58740263;58740965;58740965;58740965;58740965;58752339;58752339;58752339;58752339;58753784;58753784;58753784;58753784	58711592;58711592;58713659;58713659;58713659;58726732;58726732;58726732;58726732;58729161;58729161;58729161;58730662;58731287;58731287;58731287;58731287;58731287;58732326;58732326;58732326;58733227;58732326;58735712;58735712;58735712;58735712;58740312;58740312;58740312;58740312;58741046;58741046;58741046;58741046;58752846;58752846;58752846;58752846;58759209;58759209;58759209;58759209	+;+;+;+;+;+;+;+;+;+;+;+;+;+;+;+;+;+;+;+;+;+;+;+;+;+;+;+;+;+;+;+;+;+;+;+;+;+;+;+;+;+;+	8352	CASP8 and FADD-like apoptosis regulator	-1.29696	-0.375136	0.283934	0.998781	-1.14667	-0.197452	0.527735	0.860428	1.13107	0.177684	0.609671	0.999979	0.99164	0.665	1.40645	1.91431	0.789085	0.408496	1.52591	0.344822	0.584564	1.493	0.519441	0.573102	0.749573	0.89827	0.796976	0.462479	225	162	80	135	147	210	65	176	225	524	138	166	231	156	193
Casp8	chr1;chr1;chr1;chr1;chr1;chr1;chr1;chr1;chr1;chr1;chr1;chr1;chr1;chr1;chr1;chr1;chr1;chr1;chr1;chr1;chr1;chr1;chr1;chr1;chr1;chr1;chr1;chr1	58795374;58802502;58802502;58803999;58823915;58823915;58823915;58827207;58827207;58827207;58828873;58828873;58828873;58829096;58829096;58829096;58831606;58831606;58831606;58833633;58833633;58833633;58844344;58844344;58844344;58846622;58846622;58846622	58795738;58802693;58802693;58804114;58824247;58824247;58824247;58827312;58827312;58827312;58829011;58829011;58829011;58829149;58829149;58829149;58831667;58831667;58831667;58833774;58833774;58833774;58844845;58844845;58844845;58847503;58847503;58847503	+;+;+;+;+;+;+;+;+;+;+;+;+;+;+;+;+;+;+;+;+;+;+;+;+;+;+;+	2893	caspase 8	1.06426	0.0898518	0.773308	0.998781	1.07037	0.0981072	0.726892	0.931958	1.00574	0.00825544	0.978846	0.999979	2.85455	2.63191	2.66047	2.76338	3.09022	2.32783	2.62113	1.98335	2.80961	3.5218	2.388	3.14934	3.03598	3.03262	2.88425	2.23263	284	220	66	84	252	276	48	190	366	742	175	345	392	238	285
Trak2	chr1;chr1;chr1;chr1;chr1;chr1;chr1;chr1;chr1;chr1;chr1;chr1;chr1;chr1;chr1;chr1	58900450;58906706;58908523;58909950;58911636;58912186;58915686;58918772;58919221;58921074;58921680;58923522;58926651;58935746;58946247;58973237	58904182;58906811;58908789;58910248;58911836;58912262;58915823;58918846;58919351;58921152;58921889;58923638;58926727;58935940;58946535;58973482	-;-;-;-;-;-;-;-;-;-;-;-;-;-;-;-	6240	trafficking protein, kinesin binding 2	-1.78552	-0.836345	0.178271	0.998781	-1.83038	-0.872142	0.110296	0.67314	-1.02512	-0.0357965	0.952855	0.999979	5.43053	3.88318	5.95357	6.53488	3.69849	4.1997	5.90183	3.9581	3.83428	3.54655	4.19302	3.79647	3.84883	5.05305	5.06904	3.3098	3676	1137	1406	2492	832	2198	1014	1629	1615	1632	1330	1170	1492	2094	2812
Stradb	chr1;chr1;chr1;chr1;chr1;chr1;chr1;chr1;chr1;chr1;chr1;chr1	58973571;58976959;58979934;58985289;58988506;58989690;58991013;58992204;58992651;58992893;58993561;58994293	58973850;58977065;58980014;58985388;58988627;58989798;58991136;58992375;58992755;58993137;58993603;58995121	+;+;+;+;+;+;+;+;+;+;+;+	2317	STE20-related kinase adaptor beta	-2.29718	-1.19986	0.0594962	0.998781	-2.23483	-1.16017	0.0377407	0.609756	1.0279	0.0396968	0.948907	0.999979	1.22407	1.01185	0.176723	1.2428	1.41314	3.53298	1.19199	-0.310457	-0.0877366	1.72882	0.400532	0.673543	0.0690915	0.923756	1.41396	0.0426434	72	56	9	23	62	512	14	29	37	169	34	48	38	43	81
Tmem237	chr1;chr1;chr1;chr1;chr1;chr1;chr1;chr1;chr1;chr1;chr1;chr1;chr1;chr1;chr1;chr1;chr1;chr1;chr1;chr1;chr1;chr1;chr1;chr1;chr1;chr1	59100593;59100597;59105546;59105546;59106544;59106544;59107454;59107454;59108038;59108038;59108675;59108675;59109039;59109039;59109988;59109988;59114081;59114081;59115873;59115873;59117331;59117331;59117975;59117975;59119703;59119952	59101198;59101198;59105667;59105667;59106634;59106634;59107527;59107527;59108229;59108229;59108798;59108798;59109196;59109196;59110105;59110105;59114218;59114218;59115929;59115929;59117341;59117341;59118006;59118006;59119806;59120096	-;-;-;-;-;-;-;-;-;-;-;-;-;-;-;-;-;-;-;-;-;-;-;-;-;-	1972	transmembrane protein 237	1.06047	0.0847105	0.818463	0.998781	1.10325	0.141754	0.678316	0.916693	1.04033	0.0570431	0.875434	0.999979	0.738746	-0.0361314	1.1141	0.0213982	0.0139466	-0.0814261	0.808865	0.453644	0.498298	0.125299	0.633131	0.349104	0.562335	-0.0355906	-0.0303126	0.8371	43	22	15	8	19	33	9	43	48	45	34	32	46	18	24
Als2	chr1;chr1;chr1;chr1;chr1;chr1;chr1;chr1;chr1;chr1;chr1;chr1;chr1;chr1;chr1;chr1;chr1;chr1;chr1;chr1;chr1;chr1;chr1;chr1;chr1;chr1;chr1;chr1;chr1;chr1;chr1;chr1;chr1;chr1;chr1;chr1;chr1;chr1;chr1;chr1;chr1;chr1;chr1;chr1;chr1;chr1;chr1;chr1;chr1;chr1;chr1;chr1;chr1;chr1;chr1;chr1;chr1;chr1;chr1;chr1;chr1;chr1;chr1;chr1;chr1;chr1;chr1;chr1;chr1;chr1;chr1;chr1;chr1;chr1;chr1;chr1;chr1;chr1;chr1;chr1…	59162756;59162756;59167183;59167183;59167463;59167463;59168151;59168151;59168389;59168389;59169837;59169837;59170437;59170437;59173156;59173156;59174924;59174924;59178532;59178532;59179060;59179060;59180106;59180106;59180549;59180549;59183164;59183164;59183781;59183781;59185213;59185213;59185397;59185397;59186012;59186012;59186456;59186456;59187321;59187321;59187735;59187735;59191623;59191889;591…	59164215;59164215;59167279;59167279;59167612;59167612;59168212;59168212;59168434;59168434;59170013;59170013;59170559;59170559;59173313;59173313;59175041;59175041;59178699;59178699;59179193;59179193;59180183;59180183;59180660;59180660;59183328;59183328;59183879;59183879;59185278;59185278;59185599;59185599;59186078;59186078;59186526;59186526;59187449;59187449;59187866;59187866;59192051;59192051;591…	-;-;-;-;-;-;-;-;-;-;-;-;-;-;-;-;-;-;-;-;-;-;-;-;-;-;-;-;-;-;-;-;-;-;-;-;-;-;-;-;-;-;-;-;-;-;-;-;-;-;-;-;-;-;-;-;-;-;-;-;-;-;-;-;-;-;-;-;-;-;-;-;-;-;-;-;-;-;-;-;-	7024	alsin Rho guanine nucleotide exchange factor	1.28851	0.365708	0.189618	0.998781	1.05266	0.074043	0.769358	0.94628	-1.22405	-0.291665	0.294585	0.999979	1.91084	1.85279	2.20174	1.83052	1.75834	2.46193	1.6124	2.39023	2.26509	2.26702	1.89441	1.97773	3.0327	1.8797	1.91135	2.41028	359	312	117	107	243	740	58	617	611	755	303	372	953	260	353
Cdk15	chr1;chr1;chr1;chr1;chr1;chr1;chr1;chr1;chr1;chr1;chr1;chr1;chr1;chr1	59256907;59257816;59258703;59265604;59280569;59281409;59287762;59289659;59301195;59310796;59326671;59330859;59344248;59352270	59257098;59257956;59258797;59265683;59280663;59281471;59287885;59289779;59301288;59310859;59326719;59330998;59344366;59352369	+;+;+;+;+;+;+;+;+;+;+;+;+;+	1477	cyclin-dependent kinase 15	4.32009	2.11106	0.00412053	0.497746	2.40713	1.26732	0.0644964	0.644009	-1.7947	-0.843744	0.228412	0.999979	-0.53059	-0.406022	0.280598	-0.812774	-1.76013	-2.57043	-1.52774	1.18345	0.561852	-1.55932	1.37459	-1.15705	1.25028	0.139868	1.14702	1.64789	12	12	6	3	3	2	1	54	37	8	43	7	56	15	42
Fzd7	chr1	59482147	59486955	+	4809	frizzled class receptor 7	1.03497	0.0495959	0.91325	0.999651	1.26045	0.333937	0.414051	0.812677	1.21785	0.284341	0.535339	0.999979	3.33227	2.89618	2.87737	2.03021	1.13265	3.06561	3.29566	3.81609	3.08303	2.50502	2.94028	2.04878	2.7	1.23452	2.95208	3.4155	660	441	128	84	107	770	128	1137	738	609	429	267	517	113	498
Gm973	chr1;chr1;chr1;chr1;chr1;chr1;chr1;chr1;chr1;chr1;chr1;chr1;chr1;chr1;chr1;chr1;chr1;chr1;chr1;chr1	59516264;59526711;59541314;59544574;59549912;59551134;59552420;59556156;59558086;59562643;59566594;59582396;59607733;59625087;59627457;59628170;59629995;59632214;59633147;59633994	59516518;59526977;59541473;59544729;59550039;59551296;59552562;59556324;59558226;59562810;59566704;59582475;59607805;59625177;59627607;59628284;59630326;59632416;59633319;59634509	+;+;+;+;+;+;+;+;+;+;+;+;+;+;+;+;+;+;+;+	3595	predicted gene 973	1.03231	0.0458772	0.932023	0.999651	-1.47102	-0.556813	0.25145	0.737536	-1.51855	-0.60269	0.2595	0.999979	3.26395	3.19713	2.13734	1.16062	2.64581	0.911299	2.74204	1.05248	2.39487	0.897938	1.99052	1.70977	2.10129	3.16631	3.02805	0.820422	470	406	57	34	230	127	65	123	341	147	165	157	254	325	392
Sumo1	chr1;chr1;chr1;chr1;chr1	59639434;59642418;59644517;59655458;59670680	59640268;59642489;59644594;59655532;59670834	-;-;-;-;-	1215	small ubiquitin-like modifier 1	-1.22004	-0.286931	0.472563	0.998781	1.03947	0.0558496	0.878026	0.977003	1.2682	0.342781	0.39285	0.999979	1.70062	1.86624	2.06768	1.26993	1.79855	2.36065	3.10347	1.63387	1.57139	1.67877	1.48511	1.91545	1.71721	0.587008	1.80264	1.94863	52	53	18	12	42	117	28	61	63	84	38	60	64	17	55
Nop58	chr1;chr1;chr1;chr1;chr1;chr1;chr1;chr1;chr1;chr1;chr1;chr1;chr1;chr1;chr1	59685006;59690486;59692337;59695978;59698323;59700885;59702813;59704063;59704624;59705593;59706633;59707003;59709003;59710495;59711271	59685226;59690562;59692389;59696099;59698459;59700949;59702947;59704208;59704750;59705756;59706767;59707064;59709136;59710652;59711510	+;+;+;+;+;+;+;+;+;+;+;+;+;+;+	1976	NOP58 ribonucleoprotein	1.78894	0.839104	0.0303146	0.998781	1.47675	0.562423	0.110841	0.67314	-1.2114	-0.276681	0.47725	0.999979	4.27539	4.34825	3.87606	3.76367	4.18382	3.69964	4.28027	4.8038	5.02665	3.44084	5.06107	4.46519	5.6493	3.61831	4.0343	5.29374	521	496	105	115	368	490	104	926	1168	478	768	588	1646	244	433
Bmpr2	chr1;chr1;chr1;chr1;chr1;chr1;chr1;chr1;chr1;chr1;chr1;chr1;chr1	59764279;59813588;59815241;59841431;59842743;59845478;59847058;59851178;59852294;59859173;59863781;59867336;59870235	59764728;59813758;59815411;59841541;59842834;59845708;59847172;59851338;59852441;59859309;59863953;59868615;59878081	+;+;+;+;+;+;+;+;+;+;+;+;+	11087	bone morphogenetic protein receptor, type II (serine/threonine kinase)	-1.20122	-0.264504	0.250212	0.998781	-1.23748	-0.307403	0.134128	0.686259	-1.03018	-0.0428984	0.851037	0.999979	3.57913	3.52434	3.78671	3.50599	3.53417	3.38155	3.64992	3.04886	3.15242	2.73832	3.52842	3.21334	3.31925	3.05409	3.37661	3.39169	1809	1576	556	542	1320	2215	378	1541	1789	1656	1491	1388	1837	930	1545
Fam117b	chr1;chr1;chr1;chr1;chr1;chr1;chr1;chr1	59913006;59949053;59952935;59958322;59968954;59970486;59974883;59981409	59913752;59949204;59953024;59958435;59969097;59970711;59975003;59985348	+;+;+;+;+;+;+;+	5534	family with sequence similarity 117, member B	-1.06587	-0.0920374	0.746381	0.998781	-1.18176	-0.240943	0.350223	0.783706	-1.10873	-0.148906	0.598566	0.999979	1.42421	1.2588	0.778464	0.904353	1.04505	0.375272	0.507703	1.12069	0.693254	0.395333	0.994907	0.728635	0.718937	0.692444	1.10528	1.09052	201	162	34	44	116	135	21	200	160	160	127	122	149	89	158
Ica1l	chr1;chr1;chr1;chr1;chr1;chr1;chr1;chr1;chr1;chr1;chr1	59989068;59997451;60003656;60006234;60007808;60010109;60013820;60015712;60022578;60028068;60042797	59991239;59997711;60003705;60006319;60007906;60010234;60014018;60015835;60022650;60028236;60043087	-;-;-;-;-;-;-;-;-;-;-	3650	islet cell autoantigen 1-like	2.33026	1.22049	0.239027	0.998781	2.48706	1.31444	0.172561	0.697358	1.06729	0.0939459	0.927081	0.999979	-3.32603	-1.18999	-0.818927	-2.58407	-3.9169	-3.87566	-1.17579	-0.312851	-0.334041	-3.14723	-0.72949	-1.92941	0.0173233	-4.65919	-4.05958	-0.373998	3	18	7	2	1	2	4	47	50	6	24	11	59	0	1
Wdr12	chr1;chr1;chr1;chr1;chr1;chr1;chr1;chr1;chr1;chr1;chr1;chr1;chr1;chr1;chr1;chr1;chr1;chr1;chr1;chr1;chr1;chr1;chr1;chr1;chr1;chr1;chr1;chr1;chr1;chr1;chr1;chr1;chr1;chr1;chr1;chr1;chr1;chr1;chr1;chr1;chr1	60076868;60076868;60076868;60080519;60080519;60080519;60082037;60082037;60082037;60082291;60082291;60082291;60082509;60082509;60082509;60083755;60083755;60083755;60085711;60085711;60085711;60087046;60087046;60087046;60088041;60088041;60088041;60089252;60089252;60089252;60091020;60091020;60091020;60094432;60094432;60094432;60097507;60097507;60097507;60098045;60098143	60078241;60078241;60078241;60080591;60080591;60080591;60082169;60082169;60082169;60082396;60082396;60082396;60082649;60082649;60082649;60083840;60083840;60083840;60085756;60085756;60085756;60087200;60087200;60087200;60088156;60088156;60088156;60089358;60089358;60089358;60091114;60091114;60091114;60094526;60094526;60094526;60097727;60097727;60097907;60098134;60098500	-;-;-;-;-;-;-;-;-;-;-;-;-;-;-;-;-;-;-;-;-;-;-;-;-;-;-;-;-;-;-;-;-;-;-;-;-;-;-;-;-	3376	WD repeat domain 12	1.80319	0.850555	0.109364	0.998781	1.66211	0.733018	0.133494	0.68569	-1.08488	-0.117537	0.823614	0.999979	-1.28196	-0.393518	-0.366334	-2.00542	0.389065	-0.470273	-0.5219	0.850909	0.429366	-0.535431	0.44667	-0.0541249	1.37361	-0.88735	-0.648085	0.282573	17	30	9	3	44	44	6	100	80	49	52	42	143	17	27
Carf	chr1;chr1;chr1;chr1;chr1;chr1;chr1;chr1;chr1;chr1;chr1;chr1;chr1;chr1;chr1;chr1;chr1;chr1;chr1;chr1;chr1;chr1;chr1;chr1;chr1;chr1;chr1;chr1;chr1;chr1;chr1;chr1;chr1;chr1;chr1;chr1;chr1;chr1;chr1;chr1;chr1;chr1;chr1;chr1;chr1;chr1;chr1;chr1;chr1;chr1;chr1;chr1;chr1;chr1;chr1;chr1;chr1;chr1;chr1;chr1	60098247;60098247;60102627;60105311;60105311;60108083;60108083;60108083;60108083;60109222;60109327;60109327;60109327;60124851;60124851;60124851;60124851;60125079;60125920;60125920;60125920;60125920;60127989;60127989;60127989;60127989;60131844;60131844;60131844;60131844;60136264;60136264;60136264;60139200;60139200;60139200;60141335;60141335;60141335;60141335;60143994;60143994;60143994;60143994;601…	60098307;60098307;60102784;60105427;60105434;60108200;60108200;60108200;60108200;60109449;60109449;60109449;60109449;60124911;60124911;60124911;60124911;60125145;60126034;60126034;60126034;60126034;60128073;60128073;60128073;60128073;60132033;60132033;60132033;60132033;60136384;60136384;60136384;60139343;60139343;60139343;60141568;60141568;60141568;60141568;60144156;60144156;60144156;60144156;601…	+;+;+;+;+;+;+;+;+;+;+;+;+;+;+;+;+;+;+;+;+;+;+;+;+;+;+;+;+;+;+;+;+;+;+;+;+;+;+;+;+;+;+;+;+;+;+;+;+;+;+;+;+;+;+;+;+;+;+;+	5789	calcium response factor	1.27786	0.353733	0.137939	0.998781	1.05967	0.0836185	0.70073	0.922346	-1.2059	-0.270115	0.255198	0.999979	1.5331	1.41395	1.11249	1.28144	1.69979	1.56946	1.20924	1.48944	1.67356	1.62421	1.41955	1.70973	2.04617	1.31272	1.67274	2.06319	227	189	45	60	192	327	36	271	333	397	179	254	395	144	246
Nbeal1	chr1;chr1;chr1;chr1;chr1;chr1;chr1;chr1;chr1;chr1;chr1;chr1;chr1;chr1;chr1;chr1;chr1;chr1;chr1;chr1;chr1;chr1;chr1;chr1;chr1;chr1;chr1;chr1;chr1;chr1;chr1;chr1;chr1;chr1;chr1;chr1;chr1;chr1;chr1;chr1;chr1;chr1;chr1;chr1;chr1;chr1;chr1;chr1;chr1;chr1;chr1;chr1;chr1;chr1;chr1	60180599;60181463;60194504;60195015;60200105;60200864;60206334;60217196;60222067;60224625;60230602;60234797;60234981;60236371;60237097;60238572;60242539;60244794;60247616;60248363;60251035;60251304;60253352;60254894;60257430;60258650;60260233;60261410;60264279;60264882;60267759;60268383;60270272;60272133;60277125;60277913;60278667;60279699;60281247;60281825;60283983;60287311;60289915;60291834;602…	60180685;60181754;60194595;60195176;60200186;60200991;60206416;60217281;60222373;60224731;60230685;60234895;60235561;60236503;60237216;60238875;60242624;60244883;60247784;60248496;60251194;60251406;60253508;60255052;60257589;60258738;60260793;60261585;60264432;60265010;60268064;60268532;60270429;60272257;60277251;60278061;60278800;60279800;60281342;60281949;60284123;60287441;60290024;60291951;602…	+;+;+;+;+;+;+;+;+;+;+;+;+;+;+;+;+;+;+;+;+;+;+;+;+;+;+;+;+;+;+;+;+;+;+;+;+;+;+;+;+;+;+;+;+;+;+;+;+;+;+;+;+;+;+	12108	neurobeachin like 1	-1.18045	-0.239341	0.568633	0.998781	-1.07219	-0.100559	0.787743	0.95064	1.10097	0.138781	0.740319	0.999979	2.80688	2.62497	1.77317	2.06078	3.77595	3.54936	2.40528	2.01008	2.44062	3.80641	2.39424	3.18357	2.76647	2.34781	2.93154	2.72068	1156	922	150	217	1705	2718	174	818	1192	3796	741	1485	1367	622	1239
Cyp20a1	chr1;chr1;chr1;chr1;chr1;chr1;chr1;chr1;chr1;chr1;chr1;chr1;chr1	60343372;60352121;60352909;60354514;60363190;60366649;60371221;60372590;60376067;60379374;60382404;60386905;60387139	60343457;60352170;60353075;60354656;60363357;60366727;60371336;60372644;60376187;60379485;60382468;60386994;60387387	+;+;+;+;+;+;+;+;+;+;+;+;+	1501	cytochrome P450, family 20, subfamily a, polypeptide 1	1.41074	0.496449	0.22676	0.998781	1.42362	0.509565	0.174349	0.697358	1.00913	0.013116	0.974142	0.999979	0.684722	0.632852	0.803057	1.17716	0.933068	1.9167	0.647491	1.68929	1.5454	2.4679	1.35133	1.01327	1.7411	1.41408	1.21905	1.88655	31	27	9	14	28	106	6	79	77	183	43	39	81	39	45
Abi2	chr1;chr1;chr1;chr1;chr1;chr1;chr1;chr1;chr1;chr1;chr1;chr1;chr1;chr1;chr1;chr1;chr1;chr1;chr1;chr1;chr1;chr1;chr1;chr1;chr1;chr1;chr1;chr1;chr1;chr1;chr1;chr1	60409619;60409619;60409619;60434243;60434243;60434243;60437056;60437056;60437056;60438942;60438942;60443985;60443985;60443985;60447260;60447260;60447260;60448078;60448078;60448078;60450071;60450170;60453604;60453604;60453604;60470666;60470666;60470666;60476740;60476740;60476740;60478003	60409919;60409919;60409919;60434410;60434410;60434410;60437232;60437232;60437232;60438959;60438959;60444082;60444082;60444082;60447406;60447406;60447406;60448202;60448202;60448202;60450253;60450253;60453762;60453762;60453762;60470839;60470839;60470839;60481163;60481163;60476832;60481163	+;+;+;+;+;+;+;+;+;+;+;+;+;+;+;+;+;+;+;+;+;+;+;+;+;+;+;+;+;+;+;+	5974	abl-interactor 2	1.20807	0.272699	0.322691	0.998781	1.21327	0.278899	0.267473	0.7479	1.00431	0.00619918	0.981887	0.999979	0.481244	0.77901	0.668089	0.761279	0.334193	0.211566	0.463238	0.83631	1.14211	0.793581	0.791935	0.708492	1.15685	0.430883	0.359178	1.08526	112	125	34	43	76	130	22	177	237	229	119	130	219	80	101
Raph1	chr1;chr1;chr1;chr1;chr1;chr1;chr1;chr1;chr1;chr1;chr1;chr1;chr1;chr1	60483185;60493538;60495415;60496225;60498424;60499480;60500555;60501756;60502825;60503518;60525592;60527384;60533287;60566565	60490321;60493680;60495535;60496323;60498534;60499623;60500620;60501877;60502984;60503595;60526100;60527489;60533406;60566765	-;-;-;-;-;-;-;-;-;-;-;-;-;-	9117	Ras association (RalGDS/AF-6) and pleckstrin homology domains 1	1.15321	0.205658	0.29665	0.998781	-1.06467	-0.0904058	0.611985	0.892364	-1.22779	-0.296064	0.132218	0.999979	2.926	2.90362	2.77852	2.76848	2.9272	2.78941	2.98601	2.90587	2.86795	2.57365	2.45601	2.73063	3.14276	2.82273	3.10386	3.13279	945	842	227	267	712	1207	196	1147	1207	1214	582	816	1336	651	1051
Ctla4	chr1;chr1;chr1;chr1;chr1;chr1;chr1	60909025;60909025;60912423;60912423;60913219;60914613;60914613	60909279;60909279;60912770;60912770;60913328;60915832;60915832	+;+;+;+;+;+;+	1933	cytotoxic T-lymphocyte-associated protein 4	1.10585	0.145159	0.833105	0.998781	-2.52774	-1.33785	0.0367177	0.607845	-2.79531	-1.48301	0.0308619	0.999979	-0.918762	0.698094	-0.347561	1.62147	0.989459	-1.23404	-1.91592	-0.742895	-0.10675	-0.519658	-1.37671	-0.905066	-0.0797634	1.9861	-0.380998	-1.03552	12	37	5	25	38	13	1	17	30	27	7	12	28	76	18
Pard3b	chr1;chr1;chr1;chr1;chr1;chr1;chr1;chr1;chr1;chr1;chr1;chr1;chr1;chr1;chr1;chr1;chr1;chr1;chr1;chr1;chr1;chr1;chr1	61638824;61767948;62010307;62076385;62144847;62153933;62159435;62161110;62164080;62166354;62198577;62211534;62216423;62230179;62238837;62275883;62343934;62344870;62440011;62479499;62532645;62587737;62637566	61639362;61768049;62010478;62076494;62144935;62154019;62159560;62161468;62164219;62166482;62198762;62211704;62216555;62230278;62238952;62275927;62344140;62345107;62440121;62479795;62532780;62587816;62642284	+;+;+;+;+;+;+;+;+;+;+;+;+;+;+;+;+;+;+;+;+;+;+	8392	par-3 family cell polarity regulator beta	-1.01814	-0.025943	0.93705	0.999651	1.24947	0.321314	0.275347	0.750339	1.27214	0.347257	0.292467	0.999979	1.02239	1.43576	2.77226	2.04915	2.08168	1.66214	1.85241	1.82574	2.32198	1.8955	2.73675	2.59626	2.07912	1.91653	1.50485	2.06295	231	279	208	149	364	507	82	498	760	697	651	684	587	319	318
Nrp2	chr1;chr1;chr1;chr1;chr1;chr1;chr1;chr1;chr1;chr1;chr1;chr1;chr1;chr1;chr1;chr1;chr1;chr1;chr1;chr1;chr1;chr1;chr1;chr1;chr1;chr1;chr1;chr1;chr1;chr1;chr1;chr1;chr1;chr1;chr1;chr1;chr1;chr1;chr1;chr1;chr1;chr1;chr1;chr1;chr1;chr1;chr1;chr1;chr1;chr1;chr1;chr1;chr1;chr1;chr1;chr1;chr1;chr1;chr1;chr1;chr1;chr1;chr1;chr1;chr1;chr1;chr1;chr1;chr1;chr1;chr1;chr1;chr1;chr1;chr1;chr1;chr1;chr1;chr1;chr1…	62703317;62703317;62703317;62703317;62703317;62703317;62718930;62718930;62718930;62718930;62718930;62718930;62738289;62738289;62738289;62738289;62738289;62738289;62744175;62744175;62744175;62744175;62744175;62744175;62745358;62745358;62745358;62745358;62745358;62745358;62747158;62747158;62747158;62747158;62747158;62747158;62749133;62749133;62749133;62749133;62749133;62749133;62760775;62760775;627…	62704277;62704277;62704277;62704277;62704277;62704277;62719107;62719107;62719107;62719107;62719107;62719107;62738470;62738470;62738470;62738470;62738470;62738470;62744405;62744405;62744405;62744405;62744405;62744405;62745513;62745513;62745513;62745513;62745513;62745513;62747327;62747327;62747327;62747327;62747327;62747327;62749288;62749288;62749288;62749288;62749288;62749288;62760919;62760919;627…	+;+;+;+;+;+;+;+;+;+;+;+;+;+;+;+;+;+;+;+;+;+;+;+;+;+;+;+;+;+;+;+;+;+;+;+;+;+;+;+;+;+;+;+;+;+;+;+;+;+;+;+;+;+;+;+;+;+;+;+;+;+;+;+;+;+;+;+;+;+;+;+;+;+;+;+;+;+;+;+;+;+;+;+;+;+;+;+;+;+;+;+;+;+;+;+;+;+	8122	neuropilin 2	1.7347	0.794685	0.372318	0.998781	2.3884	1.25605	0.125131	0.681166	1.37684	0.461362	0.61316	0.999979	0.536228	3.40189	4.63996	1.27411	-1.11854	0.650912	3.47996	4.61602	4.68711	2.49553	4.65327	2.66846	4.47461	1.57317	0.672823	4.38927	159	1060	736	84	37	242	246	3348	3800	1024	2383	696	2999	243	172
Ino80d	chr1;chr1;chr1;chr1;chr1;chr1;chr1;chr1;chr1;chr1;chr1;chr1;chr1;chr1;chr1;chr1;chr1;chr1;chr1;chr1;chr1;chr1;chr1;chr1	63047801;63047801;63061040;63061040;63062036;63062036;63065704;63065704;63068184;63068184;63074322;63074322;63078953;63078953;63085668;63085668;63093285;63093285;63093640;63093640;63105656;63105656;63114211;63114211	63059145;63059145;63061197;63061197;63062253;63062253;63065837;63065837;63068293;63068293;63074546;63074546;63079061;63079061;63086398;63086398;63093440;63093531;63093730;63093730;63105759;63105759;63114267;63114267	-;-;-;-;-;-;-;-;-;-;-;-;-;-;-;-;-;-;-;-;-;-;-;-	13529	INO80 complex subunit D	-1.10437	-0.143228	0.525091	0.998781	-1.0743	-0.103391	0.60748	0.891187	1.028	0.0398371	0.859212	0.999979	2.89773	3.1041	3.23883	3.15909	3.06575	2.81376	2.51593	3.22938	2.86282	2.76132	3.07115	3.11919	2.56577	3.18138	2.94331	2.8831	1376	1437	464	520	1164	1823	210	2132	1786	2054	1325	1587	1329	1240	1396
Ino80dos	chr1;chr1;chr1;chr1;chr1;chr1;chr1;chr1	63114471;63114740;63144119;63144119;63156220;63156220;63156958;63156958	63114544;63114960;63144185;63144185;63156321;63156321;63158295;63158295	+;+;+;+;+;+;+;+	1802	INO80 complex subunit D, opposite strand	1.05648	0.0792706	0.826623	0.998781	-1.04642	-0.0654639	0.842607	0.968405	-1.10553	-0.144734	0.686776	0.999979	0.769212	1.06987	1.49903	-0.0263872	1.72961	1.46939	0.776522	0.946769	1.08811	1.05964	1.43083	1.34681	1.49462	1.55236	1.33194	0.612487	40	45	18	7	60	93	8	56	67	81	55	60	82	52	59
Ndufs1	chr1;chr1;chr1;chr1;chr1;chr1;chr1;chr1;chr1;chr1;chr1;chr1;chr1;chr1;chr1;chr1;chr1;chr1;chr1;chr1;chr1;chr1;chr1;chr1;chr1;chr1;chr1;chr1;chr1;chr1;chr1;chr1;chr1;chr1;chr1;chr1;chr1;chr1;chr1;chr1;chr1;chr1;chr1;chr1;chr1;chr1;chr1;chr1;chr1;chr1;chr1;chr1;chr1;chr1;chr1;chr1;chr1;chr1;chr1;chr1;chr1;chr1;chr1;chr1;chr1;chr1;chr1;chr1;chr1;chr1;chr1;chr1;chr1;chr1;chr1;chr1;chr1;chr1	63143592;63143592;63143592;63143592;63147120;63147120;63147120;63147120;63147290;63147290;63147290;63147290;63148396;63148396;63148396;63148396;63149957;63149957;63149957;63149957;63151551;63151551;63151551;63151551;63152775;63152775;63152775;63152775;63156204;63156204;63156204;63156204;63157132;63157132;63157132;63157132;63159750;63159750;63159750;63159750;63160880;63160880;63160880;63160880;631…	63143922;63143922;63143922;63143922;63147192;63147192;63147192;63147192;63147424;63147424;63147424;63147424;63148571;63148571;63148571;63148571;63150111;63150111;63150111;63150111;63151711;63151711;63151711;63151711;63152904;63152904;63152904;63152904;63156332;63156332;63156332;63156332;63157277;63157277;63157277;63157277;63159864;63159864;63159864;63159864;63161014;63161014;63161014;63161014;631…	-;-;-;-;-;-;-;-;-;-;-;-;-;-;-;-;-;-;-;-;-;-;-;-;-;-;-;-;-;-;-;-;-;-;-;-;-;-;-;-;-;-;-;-;-;-;-;-;-;-;-;-;-;-;-;-;-;-;-;-;-;-;-;-;-;-;-;-;-;-;-;-;-;-;-;-;-;-	2927	NADH:ubiquinone oxidoreductase core subunit S1	-1.62216	-0.697917	0.260663	0.998781	-1.42976	-0.515771	0.344331	0.780635	1.13457	0.182146	0.76559	0.999979	3.45266	3.38727	3.16559	2.9527	4.00493	6.37932	3.50569	3.62012	3.74981	5.11138	3.6227	3.61856	4.22755	3.00973	3.67128	4.09597	436	377	95	97	482	4674	90	603	713	2266	419	484	909	237	499
Eef1b2	chr1;chr1;chr1;chr1;chr1;chr1	63176831;63177754;63178439;63178832;63179248;63179458	63177291;63177876;63178565;63178898;63179373;63180486	+;+;+;+;+;+	1933	eukaryotic translation elongation factor 1 beta 2	-1.05939	-0.0832298	0.777053	0.998781	-1.04487	-0.0633204	0.809647	0.958478	1.0139	0.0199094	0.945897	0.999979	5.69436	5.45236	6.47066	6.21971	5.76764	5.65448	6.20379	5.61209	5.69396	5.21682	6.4688	5.57782	6.03475	5.53321	6.00002	5.71533	1366	1045	623	620	1082	1866	387	1588	1816	1609	1996	1246	2104	904	1660
Zdbf2	chr1;chr1;chr1;chr1;chr1;chr1;chr1;chr1;chr1;chr1;chr1;chr1;chr1;chr1;chr1;chr1;chr1;chr1;chr1;chr1;chr1;chr1;chr1;chr1;chr1;chr1	63200358;63200358;63207515;63207515;63263499;63273269;63273269;63275096;63277931;63277931;63277931;63277931;63280767;63280767;63280767;63280767;63290647;63290680;63294916;63294916;63294916;63294916;63302640;63302640;63302640;63302640	63200674;63200674;63207614;63207614;63263555;63273472;63273472;63275178;63277983;63277983;63277983;63277983;63280877;63280877;63280877;63280877;63290782;63290782;63295046;63295046;63295046;63295046;63314575;63314575;63314575;63314575	+;+;+;+;+;+;+;+;+;+;+;+;+;+;+;+;+;+;+;+;+;+;+;+;+;+	13128	zinc finger, DBF-type containing 2	-1.93476	-0.952151	0.454853	0.998781	-2.10356	-1.07283	0.3384	0.778484	-1.08725	-0.120679	0.922866	0.999979	-5.4965	-5.86459	-6.50587	-6.50587	-2.72097	-1.23873	-6.50587	-5.63953	-2.23662	-4.36991	-5.83386	-5.48846	-3.34994	-4.60381	-4.01075	-4.51435	2	1	0	0	19	104	0	2	48	11	1	2	19	4	9
Adam23	chr1;chr1;chr1;chr1;chr1;chr1;chr1;chr1;chr1;chr1;chr1;chr1;chr1;chr1;chr1;chr1;chr1;chr1;chr1;chr1;chr1;chr1;chr1;chr1;chr1;chr1;chr1;chr1;chr1;chr1;chr1;chr1;chr1;chr1;chr1;chr1;chr1;chr1;chr1;chr1;chr1;chr1;chr1;chr1;chr1;chr1;chr1;chr1;chr1;chr1	63445904;63445904;63447728;63447728;63477679;63477679;63515577;63515577;63528758;63528758;63530235;63530235;63534286;63534286;63535135;63535135;63536919;63536919;63543119;63543119;63545431;63545431;63546416;63546416;63547727;63547727;63549747;63549747;63551761;63551761;63555155;63555155;63555814;63555814;63557408;63557408;63563409;63563409;63564145;63564145;63566602;63566602;63567849;63567849;635…	63446412;63446412;63447948;63447948;63477755;63477755;63515640;63515640;63528840;63528840;63530298;63530298;63534358;63534358;63535208;63535208;63536984;63536984;63543190;63543190;63545594;63545594;63546500;63546500;63547817;63547817;63549795;63549795;63551860;63551860;63555226;63555226;63555903;63555903;63557488;63557488;63563459;63563459;63564208;63564208;63566707;63566707;63567968;63567968;635…	+;+;+;+;+;+;+;+;+;+;+;+;+;+;+;+;+;+;+;+;+;+;+;+;+;+;+;+;+;+;+;+;+;+;+;+;+;+;+;+;+;+;+;+;+;+;+;+;+;+	6877	a disintegrin and metallopeptidase domain 23	1.04723	0.0665779	0.909187	0.999651	1.02602	0.0370578	0.943708	0.989733	-1.02067	-0.02952	0.959453	0.999979	-0.911289	-1.06031	-0.886979	-1.34997	-2.10157	-1.40705	-1.79378	-2.81579	-1.3326	0.325276	-2.3549	-1.84066	-0.658812	-0.854908	-1.57814	-1.9562	48	39	13	11	15	47	5	14	47	190	14	24	70	37	29
Fastkd2	chr1;chr1;chr1;chr1;chr1;chr1;chr1;chr1;chr1;chr1;chr1;chr1	63730625;63731400;63734732;63735463;63735845;63737779;63739182;63745842;63747958;63749686;63751264;63752297	63730691;63732221;63734835;63735571;63735968;63737918;63739354;63746005;63748170;63749770;63751378;63753385	+;+;+;+;+;+;+;+;+;+;+;+	3205	FAST kinase domains 2	-1.07279	-0.101364	0.794103	0.998781	-1.21495	-0.280898	0.423553	0.818082	-1.13252	-0.179534	0.642501	0.999979	0.956007	0.934995	0.668309	1.14917	1.44029	2.32753	0.911638	0.762001	1.51631	1.00481	0.897986	1.33055	1.8676	0.60944	0.679165	1.52687	83	74	18	30	88	306	16	89	164	141	68	107	192	48	67
Klf7	chr1;chr1;chr1;chr1	64035671;64042314;64078707;64120900	64035764;64042437;64079334;64121389	-;-;-;-	1336	Kruppel-like factor 7 (ubiquitous)	1.03859	0.0546284	0.854094	0.998781	1.14673	0.197523	0.462164	0.831971	1.10412	0.142894	0.628948	0.999979	3.03803	2.95112	3.31995	2.74642	2.76578	3.14463	2.8054	3.37046	3.17715	3.6845	2.97642	2.91235	2.81621	2.53753	2.89974	3.68043	148	126	48	38	92	224	25	230	217	382	121	134	154	77	132
Creb1	chr1;chr1;chr1;chr1;chr1;chr1;chr1;chr1;chr1;chr1;chr1;chr1;chr1;chr1;chr1;chr1;chr1;chr1;chr1;chr1;chr1;chr1;chr1;chr1	64532804;64532804;64532804;64550849;64550849;64558503;64558503;64558503;64559727;64566217;64566217;64566217;64570134;64570134;64570134;64574073;64574073;64574073;64576179;64576179;64576179;64597234;64597234;64597234	64533020;64533020;64533020;64550970;64550970;64558649;64558649;64558649;64559768;64566317;64566317;64566317;64570276;64570276;64570276;64574255;64574255;64574255;64576329;64576329;64576329;64604548;64604548;64604548	+;+;+;+;+;+;+;+;+;+;+;+;+;+;+;+;+;+;+;+;+;+;+;+	8421	cAMP responsive element binding protein 1	1.14023	0.189328	0.559275	0.998781	1.0581	0.0814808	0.782571	0.949567	-1.07762	-0.107847	0.739206	0.999979	0.186525	0.485171	-1.41005	0.0136414	0.511237	-0.339108	0.310435	0.133859	0.148385	-0.22812	0.400406	0.0142171	0.358081	-0.213542	0.406463	0.32182	129	144	11	36	122	125	28	153	167	158	128	113	177	72	148
Mettl21a	chr1;chr1;chr1	64606480;64615098;64616273	64608137;64615209;64617168	-;-;-	2666	methyltransferase like 21A	-1.07844	-0.108939	0.737945	0.998781	-1.08413	-0.116543	0.695553	0.921365	-1.00528	-0.00760394	0.981257	0.999979	0.303728	-0.0528798	0.249269	-0.413619	0.244102	0.640594	-0.722573	0.0186271	0.199163	0.350603	0.198113	0.112284	-0.0299902	-0.200932	0.295013	0.324572	43	30	11	8	31	77	4	43	53	73	34	37	41	22	42
2810408I11Rik	chr1;chr1	64679869;64690464	64680385;64690659	-;-	713	RIKEN cDNA 2810408I11 gene	2.55687	1.35438	0.159554	0.998781	1.68223	0.750372	0.417725	0.814778	-1.51993	-0.604007	0.512067	0.999979	-1.71205	-0.179523	-2.30327	-0.920934	-1.07327	-1.85895	-0.477049	-0.346981	0.072421	-2.30327	-0.549161	-1.28586	-0.188285	-2.30327	-1.28135	0.879301	1	6	0	1	2	1	1	7	11	0	4	2	8	0	2
Ccnyl1	chr1;chr1;chr1;chr1;chr1;chr1;chr1;chr1;chr1;chr1	64691345;64700969;64702346;64708378;64711418;64713111;64714569;64718131;64721627;64723523	64691400;64701043;64702380;64708478;64711453;64713162;64714688;64718297;64721789;64725642	+;+;+;+;+;+;+;+;+;+	2925	cyclin Y-like 1	1.88207	0.912324	0.0234398	0.979909	1.44606	0.532127	0.156424	0.691301	-1.30152	-0.380197	0.337761	0.999979	-0.0741089	0.0628159	-0.499467	-0.928118	-0.62703	0.0161361	0.240088	0.320165	0.213184	0.254201	0.680174	-0.400514	1.06052	-0.216668	-0.211289	1.17276	36	36	7	6	18	54	9	59	59	75	53	28	99	24	32
Fzd5	chr1;chr1;chr1;chr1	64730558;64730558;64737133;64737240	64736853;64736853;64737750;64737750	-;-;-;-	6914	frizzled class receptor 5	1.31536	0.395453	0.458718	0.998781	1.02837	0.0403641	0.933269	0.987784	-1.27906	-0.355089	0.505488	0.999979	1.73236	2.13185	3.37849	1.24551	1.47311	1.01279	1.82041	2.85833	2.30887	0.981804	2.58988	1.09007	2.23339	1.50473	1.42234	3.5609	312	373	261	70	196	265	66	841	620	303	484	197	538	197	247
Plekhm3	chr1;chr1;chr1;chr1;chr1;chr1;chr1;chr1	64789121;64819936;64861187;64883129;64892752;64921550;64937697;64956695	64795214;64820093;64861250;64883322;64892897;64922482;64938539;64956824	-;-;-;-;-;-;-;-	8562	pleckstrin homology domain containing, family M, member 3	1.14626	0.196935	0.412092	0.998781	-1.046	-0.0648861	0.766776	0.945525	-1.19899	-0.261821	0.273227	0.999979	1.00579	0.915816	0.781404	1.31266	1.28381	0.852715	0.963417	0.996848	1.13871	0.903663	1.11036	0.684157	1.07783	1.18902	0.868097	1.66283	233	198	53	91	213	294	45	285	340	356	214	184	298	196	208
Akr1cl	chr1;chr1;chr1;chr1;chr1;chr1;chr1;chr1;chr1;chr1	65013086;65014677;65016067;65016665;65021383;65021919;65024663;65025563;65030568;65032586	65013309;65014759;65016232;65016774;65021505;65021996;65024779;65025730;65030688;65032748	-;-;-;-;-;-;-;-;-;-	1353	aldo-keto reductase family 1, member C-like	1.575	0.655353	0.587247	0.998781	1.27927	0.355317	0.760585	0.943533	-1.23118	-0.300037	0.798647	0.999979	-1.63002	-2.58618	-0.120914	-3.22745	-3.22745	-2.78314	-0.116726	-1.43289	-1.21055	-3.22745	-2.55544	-3.22745	-0.980036	-1.61719	-3.22745	-1.02132	4	1	4	0	0	1	3	6	8	0	1	0	9	3	0
Idh1	chr1;chr1;chr1;chr1;chr1;chr1;chr1;chr1;chr1;chr1;chr1;chr1;chr1;chr1;chr1;chr1;chr1;chr1	65158616;65158616;65161050;65161050;65161800;65161800;65165100;65165100;65166107;65166107;65168499;65168499;65170959;65170959;65175231;65175231;65178990;65186305	65159555;65159555;65161212;65161212;65161940;65161940;65165251;65165251;65166284;65166284;65168604;65168604;65171250;65171250;65175368;65175368;65179142;65186479	-;-;-;-;-;-;-;-;-;-;-;-;-;-;-;-;-;-	2438	isocitrate dehydrogenase 1 (NADP+), soluble	1.0288	0.0409592	0.917438	0.999651	1.13388	0.181267	0.609415	0.891546	1.10214	0.140308	0.723325	0.999979	3.49233	3.84326	4.01666	3.18656	2.96225	4.04565	3.99091	3.05748	3.12153	4.95183	3.30777	3.51968	3.5883	3.01581	3.56248	4.29079	373	431	143	95	194	770	105	339	383	1689	280	376	485	198	385
Pikfyve	chr1;chr1;chr1;chr1;chr1;chr1;chr1;chr1;chr1;chr1;chr1;chr1;chr1;chr1;chr1;chr1;chr1;chr1;chr1;chr1;chr1;chr1;chr1;chr1;chr1;chr1;chr1;chr1;chr1;chr1;chr1;chr1;chr1;chr1;chr1;chr1;chr1;chr1;chr1;chr1;chr1;chr1	65186685;65190319;65192145;65192534;65195656;65196612;65202716;65205589;65215934;65219754;65222270;65223505;65230794;65233730;65234254;65235010;65238435;65244396;65245710;65246062;65250186;65251605;65252412;65253352;65255042;65255522;65255939;65256548;65257909;65258783;65259999;65262880;65264347;65265249;65265762;65267826;65268698;65269873;65271268;65272447;65273033;65273643	65186833;65190499;65192294;65192566;65195774;65196783;65202923;65205678;65216072;65219911;65222381;65223652;65230853;65233859;65234434;65235084;65238542;65244536;65245836;65247218;65250286;65251676;65252583;65253530;65255155;65255630;65256093;65256638;65257969;65258920;65260119;65262975;65264430;65265346;65265926;65267885;65268874;65269976;65271396;65272708;65273107;65278696	+;+;+;+;+;+;+;+;+;+;+;+;+;+;+;+;+;+;+;+;+;+;+;+;+;+;+;+;+;+;+;+;+;+;+;+;+;+;+;+;+;+	11255	phosphoinositide kinase, FYVE type zinc finger containing	1.34055	0.422826	0.12926	0.998781	1.26109	0.334675	0.184351	0.70038	-1.06301	-0.0881505	0.752667	0.999979	2.15899	2.32766	1.96235	1.62567	2.63936	1.88117	1.69955	2.46097	2.72842	2.70352	2.48793	2.50896	3.00655	2.11584	2.14975	2.76194	685	697	159	149	720	793	99	1040	1353	1641	735	864	1501	492	669
Map2	chr1;chr1;chr1;chr1;chr1;chr1;chr1;chr1;chr1;chr1;chr1;chr1;chr1;chr1;chr1;chr1;chr1;chr1;chr1;chr1;chr1;chr1;chr1;chr1;chr1;chr1;chr1;chr1;chr1	66175329;66175329;66193119;66193119;66251662;66251662;66322404;66322404;66362203;66362203;66380489;66380489;66399389;66399389;66401444;66401444;66420135;66420135;66421646;66421646;66425197;66425197;66431527;66433514;66433514;66438254;66438254;66438792;66438792	66175495;66175495;66193181;66193181;66251712;66251712;66322468;66322468;66362280;66362280;66380773;66380773;66399502;66399502;66401521;66401521;66420196;66420196;66421790;66421790;66425528;66425528;66431619;66433595;66433595;66438366;66438366;66442583;66442583	+;+;+;+;+;+;+;+;+;+;+;+;+;+;+;+;+;+;+;+;+;+;+;+;+;+;+;+;+	5520	microtubule-associated protein 2	-1.07204	-0.100352	0.853801	0.998781	-1.65814	-0.729566	0.136306	0.686394	-1.54672	-0.629214	0.242431	0.999979	3.86858	3.00951	3.39038	4.46345	3.12796	1.9931	4.01945	2.00389	2.49009	1.81049	2.63718	2.49273	2.20964	3.93236	4.22315	1.87162	1100	548	210	524	495	419	243	370	561	431	399	418	422	851	1383
Rpe	chr1;chr1;chr1;chr1;chr1;chr1	66700893;66706446;66714577;66715113;66715959;66717754	66701028;66706525;66714716;66715247;66716045;66719805	+;+;+;+;+;+	2630	ribulose-5-phosphate-3-epimerase	1.18353	0.243102	0.377348	0.998781	1.2381	0.308124	0.216096	0.71664	1.0461	0.0650221	0.813285	0.999979	2.91964	2.87596	2.31276	2.46652	2.68064	2.66779	2.46177	2.74907	2.84999	3.7384	2.91024	2.76086	2.91367	2.57446	3.14227	2.98657	270	237	47	62	172	318	39	295	342	784	229	239	327	157	310
Kansl1l	chr1;chr1;chr1;chr1;chr1;chr1;chr1;chr1;chr1;chr1;chr1;chr1;chr1;chr1;chr1;chr1;chr1;chr1;chr1;chr1;chr1;chr1;chr1;chr1;chr1;chr1;chr1;chr1;chr1	66719243;66719243;66721805;66721805;66723263;66723263;66724558;66724558;66725874;66725874;66726687;66726687;66728444;66735637;66735637;66738051;66738051;66762048;66762048;66772906;66772906;66773422;66773422;66777967;66777967;66801049;66801049;66817374;66817374	66721006;66721006;66721973;66721973;66723375;66723375;66724612;66724612;66725998;66725998;66726808;66726808;66728575;66735744;66735744;66738213;66738213;66762252;66762252;66773027;66773027;66773514;66773619;66778108;66778108;66802168;66802168;66817595;66817595	-;-;-;-;-;-;-;-;-;-;-;-;-;-;-;-;-;-;-;-;-;-;-;-;-;-;-;-;-	4760	KAT8 regulatory NSL complex subunit 1-like	-1.0143	-0.0204797	0.943965	0.999651	-1.20997	-0.274976	0.293908	0.75836	-1.19292	-0.254496	0.380121	0.999979	2.64166	2.9207	2.56608	2.29483	3.32118	3.54282	2.48379	2.72506	3.24754	2.21091	2.46047	2.71329	3.23787	2.6368	2.87451	2.92089	404	444	102	100	488	1062	72	527	819	491	304	420	744	298	467
Acadl	chr1;chr1;chr1;chr1;chr1;chr1;chr1;chr1;chr1;chr1;chr1	66830839;66836962;66838279;66841622;66843081;66845168;66848400;66853127;66854624;66857399;66863173	66831527;66837048;66838406;66841735;66843182;66845332;66848466;66853291;66854761;66857554;66863309	-;-;-;-;-;-;-;-;-;-;-	1948	acyl-Coenzyme A dehydrogenase, long-chain	-1.79483	-0.843848	0.229905	0.998781	1.0314	0.0446064	0.941963	0.989733	1.85119	0.888455	0.206938	0.999979	3.73288	3.83901	4.2144	3.80901	4.14054	7.0021	4.31461	4.30432	4.41379	6.78091	3.98412	4.68849	4.45146	3.65642	4.27589	4.51454	352	343	131	117	352	4790	105	645	752	4801	358	677	706	247	505
Myl1	chr1;chr1;chr1;chr1;chr1;chr1;chr1;chr1;chr1;chr1;chr1;chr1;chr1;chr1	66924296;66924296;66925023;66925023;66926208;66926208;66926534;66926534;66930186;66930186;66934246;66934518;66935276;66944792	66924557;66924557;66925065;66925065;66926285;66926285;66926707;66926707;66930329;66930329;66934273;66934542;66935366;66945056	-;-;-;-;-;-;-;-;-;-;-;-;-;-	1110	myosin, light polypeptide 1	-8.1801	-3.03212	0.0575947	0.998781	-11.0572	-3.46691	0.012028	0.531407	-1.35171	-0.43479	0.754489	0.999979	1.80404	1.25592	3.43043	-1.55952	4.67869	8.74135	-2.94185	-0.275161	4.73069	3.63483	-1.18775	1.44864	2.27669	3.34969	3.84944	3.22405	51	31	43	1	291	9115	0	13	533	306	4	39	87	113	213
Lancl1	chr1;chr1;chr1;chr1;chr1;chr1;chr1;chr1;chr1;chr1;chr1;chr1;chr1;chr1;chr1;chr1;chr1;chr1;chr1;chr1;chr1;chr1;chr1;chr1;chr1;chr1;chr1;chr1;chr1	67000517;67000517;67000517;67004339;67004339;67004339;67004790;67004790;67004790;67006868;67006868;67006868;67009228;67009228;67009228;67009911;67009911;67009911;67020858;67020858;67020858;67034124;67034124;67034124;67038495;67038495;67038495;67038772;67038776	67003557;67003557;67003557;67004411;67004411;67004411;67004966;67004966;67004966;67007050;67007050;67007050;67009374;67009374;67009374;67010046;67010046;67010046;67021065;67021065;67021065;67034241;67034241;67034241;67038591;67038591;67038872;67038834;67038872	-;-;-;-;-;-;-;-;-;-;-;-;-;-;-;-;-;-;-;-;-;-;-;-;-;-;-;-;-	4461	LanC (bacterial lantibiotic synthetase component C)-like 1	-1.09769	-0.134477	0.631762	0.998781	-1.20021	-0.263291	0.294679	0.75836	-1.09339	-0.128814	0.644565	0.999979	3.92172	3.73526	3.1944	3.24833	4.03134	3.79655	3.65126	3.3932	3.1358	3.26119	3.3085	3.7512	2.81943	3.70498	4.1199	3.27778	922	733	148	182	749	1187	152	786	710	956	514	810	521	587	1040
Cps1	chr1;chr1;chr1;chr1;chr1;chr1;chr1;chr1;chr1;chr1;chr1;chr1;chr1;chr1;chr1;chr1;chr1;chr1;chr1;chr1;chr1;chr1;chr1;chr1;chr1;chr1;chr1;chr1;chr1;chr1;chr1;chr1;chr1;chr1;chr1;chr1;chr1;chr1	67123027;67139757;67142865;67143866;67145787;67148710;67152282;67156133;67156824;67157739;67158864;67160859;67162581;67165382;67166369;67168241;67170849;67172656;67174303;67176909;67180071;67195143;67196538;67197005;67198301;67204508;67205132;67206756;67209596;67212403;67214017;67215410;67217852;67220503;67227124;67228236;67229389;67230248	67123290;67139866;67143009;67143955;67145843;67148802;67152371;67156261;67156930;67157877;67158941;67160957;67162676;67165571;67166526;67168369;67170993;67172866;67174501;67177085;67180189;67195284;67196603;67197068;67198482;67204702;67205199;67206831;67209673;67212510;67214106;67215580;67217926;67220601;67227183;67228348;67229518;67231267	+;+;+;+;+;+;+;+;+;+;+;+;+;+;+;+;+;+;+;+;+;+;+;+;+;+;+;+;+;+;+;+;+;+;+;+;+;+	5562	carbamoyl-phosphate synthetase 1	139.093	7.1199	1.8171e-05	0.0158814	2.78911	1.4798	0.260988	0.743946	-49.87	-5.6401	0.000315917	0.146684	-3.25287	-2.67298	-5.2669	-5.2669	-4.0369	-4.48337	-1.03252	-3.31061	-1.72278	-4.8788	-4.59488	-4.67031	4.73058	-1.26186	-4.66729	-2.93358	6	9	0	0	2	2	7	7	28	1	1	1	2452	22	1
Erbb4	chr1;chr1;chr1;chr1;chr1;chr1;chr1;chr1;chr1;chr1;chr1;chr1;chr1;chr1;chr1;chr1;chr1;chr1;chr1;chr1;chr1;chr1;chr1;chr1;chr1;chr1;chr1	68039966;68042441;68071518;68073098;68075418;68078536;68080640;68198842;68250580;68254529;68259181;68290243;68298287;68305845;68309595;68328068;68330192;68331220;68339357;68343840;68346546;68349301;68370455;68396181;68560496;68740382;69107675	68040486;68042738;68071688;68073195;68075564;68078611;68080795;68199027;68250678;68254651;68259313;68290317;68298441;68305938;68309727;68328267;68330282;68331293;68339483;68343953;68346687;68349419;68370520;68396315;68560682;68740533;69108059	-;-;-;-;-;-;-;-;-;-;-;-;-;-;-;-;-;-;-;-;-;-;-;-;-;-;-	4257	erb-b2 receptor tyrosine kinase 4	-1.22438	-0.292048	0.799596	0.998781	1.33996	0.422185	0.680622	0.916834	1.64061	0.714232	0.536722	0.999979	-3.54797	-4.88113	-3.34344	-4.88113	-2.54857	-1.31797	-4.88113	-4.01479	-3.00682	-0.869953	-4.88113	-2.04406	-2.0237	-4.12893	-3.53294	-3.33838	3	0	1	0	6	30	0	2	7	49	0	12	15	1	3
Ikzf2	chr1;chr1;chr1;chr1;chr1;chr1;chr1;chr1	69531210;69542227;69548599;69570493;69577781;69683210;69684124;69685694	69539492;69542370;69548736;69570660;69578047;69683314;69684172;69685960	-;-;-;-;-;-;-;-	9421	IKAROS family zinc finger 2	-1.24726	-0.31876	0.504988	0.998781	-1.82715	-0.869598	0.0422238	0.615728	-1.46494	-0.550839	0.241368	0.999979	2.92515	2.78624	2.34032	3.32109	3.07266	2.18241	2.26821	1.04248	1.39287	1.91217	1.75758	2.74037	0.850749	3.29519	3.19243	0.991079	976	802	173	405	814	818	123	324	447	792	370	849	280	934	1155
Bard1	chr1;chr1;chr1;chr1;chr1;chr1;chr1;chr1;chr1;chr1;chr1	71027535;71031359;71046678;71047640;71053613;71065479;71067108;71074543;71088109;71089471;71102668	71030852;71031456;71046770;71047772;71053721;71065651;71067188;71075480;71088251;71089527;71102972	-;-;-;-;-;-;-;-;-;-;-	5448	BRCA1 associated RING domain 1	2.25203	1.17123	0.117005	0.998781	2.04504	1.03213	0.133278	0.685568	-1.10122	-0.139098	0.853128	0.999979	0.0665766	0.2256	-0.781781	-2.34413	-1.13706	-1.46901	0.388695	1.21962	1.0188	-2.91146	0.464064	-0.918766	1.3473	-1.93007	-1.28949	1.26974	76	77	11	4	24	35	19	211	198	13	86	37	228	13	28
Abca12	chr1;chr1;chr1;chr1;chr1;chr1;chr1;chr1;chr1;chr1;chr1;chr1;chr1;chr1;chr1;chr1;chr1;chr1;chr1;chr1;chr1;chr1;chr1;chr1;chr1;chr1;chr1;chr1;chr1;chr1;chr1;chr1;chr1;chr1;chr1;chr1;chr1;chr1;chr1;chr1;chr1;chr1;chr1;chr1;chr1;chr1;chr1;chr1;chr1;chr1;chr1;chr1;chr1	71243090;71244732;71247132;71248345;71249855;71258091;71259358;71259789;71260781;71263412;71264724;71265862;71267429;71268182;71272364;71274413;71276071;71278812;71279375;71280341;71282802;71283945;71285578;71286459;71288538;71291332;71292414;71293381;71293601;71294727;71300920;71302631;71303466;71307036;71309768;71312561;71313959;71314478;71317100;71319873;71321400;71321595;71329164;71330247;713…	71243404;71244869;71247237;71248437;71249958;71258225;71259499;71259898;71260985;71263665;71264883;71265977;71267606;71268236;71272469;71274500;71276198;71278905;71279461;71280593;71282952;71284181;71285738;71286655;71288756;71291518;71292569;71293515;71293670;71295056;71301034;71302946;71303645;71307126;71309887;71312700;71314169;71314642;71317273;71319994;71321512;71321851;71329270;71330365;713…	-;-;-;-;-;-;-;-;-;-;-;-;-;-;-;-;-;-;-;-;-;-;-;-;-;-;-;-;-;-;-;-;-;-;-;-;-;-;-;-;-;-;-;-;-;-;-;-;-;-;-;-;-	8323	ATP-binding cassette, sub-family A (ABC1), member 12	-1.33958	-0.421777	0.389736	0.998781	-1.78786	-0.838232	0.0550535	0.629704	-1.33464	-0.416455	0.386821	0.999979	5.57727	5.17341	4.29326	5.42705	5.68762	3.86756	5.31908	3.71488	4.01564	3.4166	3.92167	4.5876	3.76245	5.69172	4.80564	3.65839	5429	3713	593	1542	4412	2329	903	1836	2444	1990	1470	2703	1875	4350	3125
Atic	chr1;chr1;chr1;chr1;chr1;chr1;chr1;chr1;chr1;chr1;chr1;chr1;chr1;chr1;chr1;chr1	71557156;71557497;71559226;71560889;71563759;71564406;71564811;71567814;71568963;71569840;71570840;71572908;71576041;71576617;71577786;71578552	71557274;71557623;71559302;71560955;71563847;71564557;71564967;71567939;71569070;71569925;71570929;71573036;71576133;71576799;71577941;71579403	+;+;+;+;+;+;+;+;+;+;+;+;+;+;+;+	2611	5-aminoimidazole-4-carboxamide ribonucleotide formyltransferase/IMP cyclohydrolase	1.14375	0.193774	0.557311	0.998781	1.20879	0.273564	0.358816	0.789236	1.05686	0.0797895	0.809793	0.999979	3.46107	3.38681	2.67207	1.44489	2.68276	3.06631	3.08868	3.52449	3.07768	2.91035	3.34092	3.18493	2.96302	2.69867	3.01705	3.63301	391	336	60	30	171	417	60	503	398	437	307	319	336	170	282
Fn1	chr1;chr1;chr1;chr1;chr1;chr1;chr1;chr1;chr1;chr1;chr1;chr1;chr1;chr1;chr1;chr1;chr1;chr1;chr1;chr1;chr1;chr1;chr1;chr1;chr1;chr1;chr1;chr1;chr1;chr1;chr1;chr1;chr1;chr1;chr1;chr1;chr1;chr1;chr1;chr1;chr1;chr1;chr1;chr1;chr1;chr1;chr1;chr1;chr1;chr1;chr1;chr1;chr1;chr1;chr1;chr1;chr1;chr1;chr1;chr1;chr1;chr1;chr1;chr1;chr1;chr1;chr1;chr1;chr1;chr1;chr1;chr1;chr1;chr1;chr1;chr1;chr1;chr1;chr1;chr1…	71585473;71585473;71585473;71585473;71585473;71585473;71585473;71586830;71586830;71586830;71586830;71586830;71586830;71586830;71590098;71590098;71590098;71590098;71590098;71590098;71590098;71590767;71590767;71590767;71590767;71590767;71590767;71590767;71593071;71593071;71593071;71593071;71593071;71593071;71593071;71595664;71595664;71595664;71595664;71595664;71595664;71595664;71597281;71597281;715…	71586283;71586283;71586283;71586283;71586283;71586283;71586283;71586943;71586943;71586943;71586943;71586943;71586943;71586943;71590204;71590204;71590204;71590204;71590204;71590204;71590204;71590892;71590892;71590892;71590892;71590892;71590892;71590892;71593235;71593235;71593235;71593235;71593235;71593235;71593235;71595802;71595802;71595802;71595802;71595802;71595802;71595802;71597387;71597387;715…	-;-;-;-;-;-;-;-;-;-;-;-;-;-;-;-;-;-;-;-;-;-;-;-;-;-;-;-;-;-;-;-;-;-;-;-;-;-;-;-;-;-;-;-;-;-;-;-;-;-;-;-;-;-;-;-;-;-;-;-;-;-;-;-;-;-;-;-;-;-;-;-;-;-;-;-;-;-;-;-;-;-;-;-;-;-;-;-;-;-;-;-;-;-;-;-;-;-;-;-;-;-;-;-;-;-;-;-;-;-;-;-;-;-;-;-;-;-;-;-;-;-;-;-;-;-;-;-	8425	fibronectin 1	1.18372	0.243329	0.674465	0.998781	-1.54267	-0.625427	0.231862	0.725251	-1.82609	-0.868756	0.130753	0.999979	3.24806	3.76925	3.34573	4.90128	2.20435	4.20473	2.91185	3.55387	3.61849	3.77978	2.79169	1.87928	5.29436	2.8594	1.83553	4.16497	1092	1419	311	1084	398	2979	172	1662	1878	2592	679	417	5493	617	402
Mreg	chr1;chr1;chr1;chr1;chr1	72159233;72162322;72164072;72192043;72212017	72161019;72162485;72164162;72192202;72212307	-;-;-;-;-	2493	melanoregulin	-1.23983	-0.31014	0.669668	0.998781	-1.89485	-0.922081	0.15669	0.691724	-1.52831	-0.611941	0.391458	0.999979	6.16804	4.61158	6.40151	7.01454	4.76929	4.40508	6.7075	4.07221	4.07501	2.90656	4.682	4.20609	4.28964	6.01384	6.60451	3.5037	2448	752	766	1388	698	1011	708	703	761	416	745	620	808	1628	3257
Pecr	chr1;chr1;chr1;chr1;chr1;chr1;chr1;chr1	72259173;72261952;72267407;72270277;72274886;72276166;72277287;72284093	72259433;72262063;72267517;72270373;72274967;72276331;72277420;72284314	-;-;-;-;-;-;-;-	1185	peroxisomal trans-2-enoyl-CoA reductase	1.29698	0.375159	0.31495	0.998781	1.00322	0.00463323	0.989294	0.998004	-1.29282	-0.370526	0.3212	0.999979	2.85254	2.42644	1.5391	1.86706	1.96157	3.21211	2.73114	2.06534	2.07312	2.94909	2.20353	2.59763	3.3754	2.76469	2.44928	2.54839	115	77	12	18	46	208	21	81	88	202	62	95	202	80	85
Xrcc5	chr1;chr1;chr1;chr1;chr1;chr1;chr1;chr1;chr1;chr1;chr1;chr1;chr1;chr1;chr1;chr1;chr1;chr1;chr1;chr1;chr1	72307421;72310435;72312408;72314154;72315459;72318999;72325074;72326216;72329926;72334636;72338960;72339989;72343009;72346228;72354243;72356817;72381619;72383358;72383702;72393896;72394708	72307567;72310548;72312591;72314202;72315581;72319190;72325188;72326354;72330038;72334698;72339097;72340079;72343142;72346424;72354336;72356886;72381728;72383454;72383769;72393967;72394953	+;+;+;+;+;+;+;+;+;+;+;+;+;+;+;+;+;+;+;+;+	2556	X-ray repair complementing defective repair in Chinese hamster cells 5	1.06594	0.0921215	0.763044	0.998781	-1.06302	-0.0881754	0.750154	0.941021	-1.13312	-0.180297	0.554738	0.999979	2.80407	2.55506	1.21128	1.81046	2.51662	2.40467	2.26455	2.29788	2.28007	1.65269	2.39336	2.45892	2.39463	2.06869	2.71812	2.43073	242	184	21	38	149	257	33	209	223	177	155	188	221	107	224
Smarcal1	chr1;chr1;chr1;chr1;chr1;chr1;chr1;chr1;chr1;chr1;chr1;chr1;chr1;chr1;chr1;chr1;chr1	72583251;72585638;72587051;72591063;72591825;72595788;72597379;72598771;72601369;72611295;72612809;72616508;72620032;72626463;72628101;72629375;72632821	72583438;72586404;72587101;72591275;72591875;72595974;72597529;72598929;72601434;72611435;72613024;72616578;72620134;72626645;72628201;72629471;72636790	+;+;+;+;+;+;+;+;+;+;+;+;+;+;+;+;+	6715	SWI/SNF related matrix associated, actin dependent regulator of chromatin, subfamily a-like 1	-1.2162	-0.282382	0.238335	0.998781	-1.25574	-0.32854	0.125364	0.681166	-1.03251	-0.0461581	0.845869	0.999979	1.83302	2.01116	1.6849	2.08367	2.03677	2.38404	0.871051	1.74803	1.9349	1.76891	1.64881	1.88374	1.675	1.60388	1.85328	1.83439	325	333	78	122	282	670	33	377	464	510	244	333	354	205	324
Rpl37a	chr1;chr1;chr1;chr1	72711260;72711672;72712142;72713502	72711323;72711800;72712224;72713813	+;+;+;+	588	ribosomal protein L37a	-1.49726	-0.582327	0.196312	0.998781	-1.37095	-0.455179	0.264416	0.746053	1.09213	0.127148	0.777528	0.999979	2.16238	2.1726	1.08136	3.22117	1.95688	2.05115	2.55464	1.958	1.01693	1.49769	2.20739	1.46575	0.989204	2.04008	2.14515	1.31713	34	31	4	23	22	44	9	36	19	34	30	20	17	23	33
Igfbp2	chr1;chr1;chr1;chr1	72824480;72849086;72849564;72851998	72824964;72849312;72849704;72852471	+;+;+;+	1327	insulin-like growth factor binding protein 2	3.53147	1.82027	0.0405381	0.998781	-1.46889	-0.554728	0.510543	0.851503	-5.18734	-2.375	0.0075931	0.850377	-0.483208	-0.150497	0.8208	-1.81713	-3.19946	-1.53771	-1.37324	-2.70221	-1.05279	-0.706344	-0.0763232	-1.85667	2.32347	-1.58919	0.29957	0.730797	11	13	8	1	0	6	1	1	9	15	13	3	108	3	20
Igfbp5	chr1;chr1;chr1;chr1	72858065;72863143;72863851;72873806	72862508;72863262;72864080;72874865	-;-;-;-	5854	insulin-like growth factor binding protein 5	-2.46526	-1.30174	0.115548	0.998781	1.35075	0.433764	0.540559	0.864655	3.32996	1.73551	0.039558	0.999979	0.120471	-0.228752	0.65496	1.86119	1.19074	3.95685	1.4133	0.620814	1.03245	4.18632	1.09281	2.8282	1.06379	0.805062	-0.148676	1.05385	85	60	33	91	136	1742	42	149	215	2387	144	560	201	102	69
Tns1	chr1;chr1;chr1;chr1;chr1;chr1;chr1;chr1;chr1;chr1;chr1;chr1;chr1;chr1;chr1;chr1;chr1;chr1;chr1;chr1;chr1;chr1;chr1;chr1;chr1;chr1;chr1;chr1;chr1;chr1;chr1;chr1;chr1;chr1;chr1;chr1;chr1;chr1;chr1;chr1;chr1;chr1;chr1;chr1;chr1;chr1;chr1;chr1;chr1;chr1;chr1;chr1;chr1;chr1;chr1;chr1;chr1;chr1;chr1;chr1;chr1;chr1;chr1;chr1;chr1;chr1;chr1;chr1	73910231;73910231;73916439;73916439;73916866;73916866;73917633;73917633;73917998;73917998;73919654;73919654;73920507;73920507;73920958;73920958;73921767;73921767;73924706;73924706;73927912;73927912;73935898;73936332;73937225;73937225;73940978;73940978;73941910;73941910;73952421;73952421;73980914;73980914;73982233;73982233;73985019;73985019;73985703;73985703;73985875;73985875;73986263;73986263;739…	73914674;73914674;73916471;73916471;73916934;73916934;73917801;73917801;73918069;73918069;73919731;73919731;73920599;73920599;73921089;73921089;73921853;73921853;73925769;73925769;73928110;73928110;73935936;73936355;73937317;73937317;73941053;73941053;73942106;73942106;73953950;73953950;73981030;73981030;73982298;73982298;73985148;73985148;73985778;73985778;73985935;73985935;73986375;73986375;739…	-;-;-;-;-;-;-;-;-;-;-;-;-;-;-;-;-;-;-;-;-;-;-;-;-;-;-;-;-;-;-;-;-;-;-;-;-;-;-;-;-;-;-;-;-;-;-;-;-;-;-;-;-;-;-;-;-;-;-;-;-;-;-;-;-;-;-;-	9968	tensin 1	-1.13833	-0.186915	0.764832	0.998781	1.73883	0.798119	0.153911	0.689304	1.97936	0.985034	0.124637	0.999979	4.4346	3.95485	3.01231	3.3393	4.01711	4.92615	3.94838	2.83374	3.84517	6.70783	3.49433	4.61118	3.12198	3.93525	4.49759	3.71457	2944	1910	292	434	1659	5814	418	1193	2601	23366	1309	3291	1440	1541	3023
Rufy4	chr1;chr1;chr1;chr1;chr1;chr1;chr1;chr1;chr1;chr1;chr1;chr1;chr1;chr1;chr1;chr1;chr1;chr1;chr1;chr1;chr1;chr1;chr1;chr1	74125541;74125541;74127592;74127592;74127846;74127869;74128948;74128948;74129339;74129339;74129698;74129698;74131178;74131178;74132720;74132720;74134104;74134104;74140919;74140919;74146654;74146654;74147644;74147644	74125614;74125614;74127723;74127723;74127952;74127952;74129073;74129073;74129445;74129445;74129841;74129841;74131247;74131247;74133346;74133346;74134207;74134207;74141065;74141065;74146764;74146764;74148230;74148223	+;+;+;+;+;+;+;+;+;+;+;+;+;+;+;+;+;+;+;+;+;+;+;+	2336	RUN and FYVE domain containing 4	1.19878	0.261567	0.534941	0.998781	1.0508	0.0714825	0.852019	0.970972	-1.14083	-0.190084	0.647349	0.999979	0.287787	0.182444	0.308964	0.808273	0.92034	0.0610014	-0.904604	-0.572204	0.813722	0.921614	0.806962	0.772894	0.404714	0.911974	1.21682	0.0493094	37	31	10	17	44	44	3	24	72	96	46	52	49	43	71
Arpc2	chr1;chr1;chr1;chr1;chr1;chr1;chr1;chr1;chr1;chr1	74236550;74246080;74248132;74251254;74254828;74255958;74262459;74263743;74264353;74267771	74236899;74246114;74248244;74251299;74255014;74256051;74262585;74263843;74264453;74268213	+;+;+;+;+;+;+;+;+;+	1597	actin related protein 2/3 complex, subunit 2	-1.03628	-0.0514105	0.84694	0.998781	-1.11263	-0.153969	0.518973	0.857131	-1.07368	-0.102558	0.699428	0.999979	6.39513	6.24855	5.56263	5.89224	5.82969	5.5746	6.44153	5.6257	5.50999	5.44407	5.79374	5.77124	5.6144	5.72336	6.13329	6.06852	1835	1500	274	408	933	1458	377	1324	1320	1556	1032	1177	1298	852	1504
Aamp	chr1;chr1;chr1;chr1;chr1;chr1;chr1;chr1;chr1;chr1;chr1;chr1;chr1;chr1;chr1;chr1;chr1;chr1;chr1;chr1;chr1;chr1	74279840;74279840;74280783;74280783;74281089;74281089;74281329;74281329;74281527;74281527;74281736;74281736;74282027;74282027;74282411;74282411;74283094;74283094;74283886;74283886;74284503;74284503	74280309;74280309;74280937;74280937;74281179;74281179;74281432;74281432;74281642;74281642;74281819;74281819;74282171;74282171;74282550;74282550;74283213;74283213;74284041;74284044;74284738;74284738	-;-;-;-;-;-;-;-;-;-;-;-;-;-;-;-;-;-;-;-;-;-	1820	angio-associated migratory protein	-1.12072	-0.164426	0.465761	0.998781	1.05979	0.083779	0.677493	0.916525	1.18773	0.248205	0.271409	0.999979	5.41733	5.15997	5.00475	5.63127	4.89069	5.38603	5.56582	5.12101	5.06157	5.46124	5.34093	5.51502	4.9319	5.34731	5.15966	4.95081	1061	803	212	388	554	1458	234	1063	1102	1795	859	1123	921	748	872
Pnkd	chr1;chr1;chr1;chr1;chr1;chr1;chr1;chr1;chr1;chr1;chr1;chr1;chr1;chr1;chr1;chr1;chr1;chr1;chr1;chr1;chr1;chr1	74285034;74285034;74285842;74285842;74287092;74332610;74347385;74347385;74347652;74347652;74348763;74348763;74349308;74349308;74349714;74349714;74350617;74350617;74351537;74351537;74351758;74351758	74285137;74285137;74286010;74286010;74287453;74332791;74347500;74347500;74347764;74347764;74348821;74348821;74349400;74349400;74349877;74349877;74350703;74350703;74351652;74351652;74353692;74353692	+;+;+;+;+;+;+;+;+;+;+;+;+;+;+;+;+;+;+;+;+;+	3500	paroxysmal nonkinesiogenic dyskinesia	-1.14133	-0.190721	0.581117	0.998781	-1.29015	-0.367542	0.235413	0.725842	-1.13039	-0.176821	0.605725	0.999979	2.29638	2.29056	1.77363	3.32997	2.33338	2.18168	1.62701	1.84441	2.32453	2.17403	2.23827	2.12213	1.83395	2.81686	2.58921	1.37076	233	210	43	151	180	302	29	209	316	351	191	204	205	248	281
Tmbim1	chr1;chr1;chr1;chr1;chr1;chr1;chr1;chr1;chr1;chr1;chr1;chr1	74288247;74289871;74290752;74291200;74291431;74291695;74292457;74292835;74293005;74293908;74295198;74304123	74289518;74289924;74290847;74291287;74291468;74291734;74292507;74292888;74293069;74294002;74295439;74304336	-;-;-;-;-;-;-;-;-;-;-;-	2309	transmembrane BAX inhibitor motif containing 1	-1.12931	-0.175447	0.578745	0.998781	-1.12534	-0.17036	0.546087	0.865795	1.00353	0.00508725	0.987112	0.999979	5.40917	5.10785	4.72776	4.78176	4.81882	4.72219	5.36313	4.73089	4.11397	4.43126	4.74947	5.00896	3.89864	5.23475	5.21354	4.33064	1339	983	222	273	669	1167	258	1029	724	1114	723	1003	570	878	1149
Slc11a1	chr1;chr1;chr1;chr1;chr1;chr1;chr1;chr1;chr1;chr1;chr1;chr1;chr1;chr1;chr1	74375203;74375718;74376793;74377157;74379783;74380197;74380609;74380842;74381736;74383438;74383625;74384024;74384697;74385141;74385393	74375321;74375851;74376915;74377276;74379889;74380267;74380676;74380997;74381894;74383527;74383744;74384173;74384770;74385294;74386051	+;+;+;+;+;+;+;+;+;+;+;+;+;+;+	2304	solute carrier family 11 (proton-coupled divalent metal ion transporters), member 1	1.02085	0.0297744	0.978001	0.999651	2.33571	1.22386	0.188699	0.70145	2.288	1.19409	0.254141	0.999979	-3.99543	-2.06999	-3.99543	-1.92032	-3.25314	-0.6711	-2.16922	-2.83545	-1.61975	0.738948	-3.32342	-1.64575	-1.51484	-2.09338	-2.97352	-2.00391	0	5	0	2	1	25	1	3	11	83	1	8	11	4	2
Ctdsp1	chr1;chr1;chr1;chr1;chr1;chr1;chr1	74391609;74393278;74393797;74394019;74394640;74394837;74395456	74391964;74393426;74393901;74394075;74394732;74395022;74397285	+;+;+;+;+;+;+	2776	CTD (carboxy-terminal domain, RNA polymerase II, polypeptide A) small phosphatase 1	-1.43781	-0.523874	0.176379	0.998781	-1.49972	-0.584693	0.0899282	0.669119	-1.04306	-0.0608194	0.873943	0.999979	2.71422	2.71085	1.3935	1.89967	2.24602	2.68133	1.63196	1.22859	1.41597	2.33552	1.86131	1.94974	1.01739	2.29141	2.44411	1.07717	247	223	26	44	134	339	23	107	132	311	116	143	91	136	201
Vil1	chr1;chr1;chr1;chr1;chr1;chr1;chr1;chr1;chr1;chr1;chr1;chr1;chr1;chr1;chr1;chr1;chr1;chr1;chr1;chr1	74409384;74415069;74415966;74418360;74419569;74419795;74421253;74421561;74421779;74422927;74423675;74423863;74425537;74426552;74427240;74427479;74428067;74430617;74432291;74434878	74409436;74415154;74416040;74418556;74419677;74419905;74421455;74421639;74421877;74423080;74423775;74424000;74425695;74426731;74427385;74427623;74428255;74430685;74432431;74435560	+;+;+;+;+;+;+;+;+;+;+;+;+;+;+;+;+;+;+;+	3117	villin 1	123.241	6.94534	2.24165e-05	0.0159216	1.10214	0.140303	0.916251	0.984747	-111.82	-6.80503	3.05659e-05	0.050461	-2.83401	-2.30771	-4.43145	-4.43145	-3.20146	-3.37348	-2.60523	-3.9342	-2.89318	-2.40054	-3.30277	-3.83486	5.06176	-1.45993	-3.40954	-4.43145	4	6	0	0	2	3	1	1	5	10	2	1	1728	10	2
Usp37	chr1;chr1;chr1;chr1;chr1;chr1;chr1;chr1;chr1;chr1;chr1;chr1;chr1;chr1;chr1;chr1;chr1;chr1;chr1;chr1;chr1;chr1;chr1;chr1;chr1;chr1	74435510;74439960;74441532;74444413;74450495;74452687;74453828;74456079;74459915;74461566;74466915;74468267;74470537;74471296;74471555;74474986;74478047;74479652;74485981;74486619;74490090;74492905;74495630;74499956;74531063;74544175	74439478;74440098;74441601;74444528;74450555;74452853;74454083;74456220;74459980;74461730;74466994;74468384;74470727;74471419;74471686;74475144;74478131;74479749;74486055;74486797;74490190;74493076;74495853;74500100;74531112;74544286	-;-;-;-;-;-;-;-;-;-;-;-;-;-;-;-;-;-;-;-;-;-;-;-;-;-	7196	ubiquitin specific peptidase 37	1.28439	0.361082	0.318626	0.998781	1.14034	0.189463	0.562541	0.871472	-1.12632	-0.171619	0.635704	0.999979	1.66546	2.22742	2.66091	1.66963	2.13184	1.763	1.55258	2.63978	2.78536	1.6059	2.29373	2.16083	3.13593	1.64382	1.57464	2.70684	310	415	165	98	323	466	57	752	899	488	410	433	1049	226	286
Rqcd1	chr1;chr1;chr1;chr1;chr1;chr1;chr1;chr1	74506060;74517070;74518901;74522318;74523504;74526992;74527592;74528686	74506461;74517249;74519016;74522427;74523613;74527090;74527683;74530842	+;+;+;+;+;+;+;+	3266	NA	1.00814	0.011689	0.973616	0.999651	-1.10056	-0.138241	0.666276	0.911999	-1.10952	-0.14993	0.670798	0.999979	2.02744	1.61563	0.386234	0.864786	1.04815	1.53592	1.45783	1.31222	1.25458	0.576637	1.48522	1.22163	1.41144	0.611117	1.41431	1.81708	180	122	15	25	68	179	24	134	139	106	105	101	142	49	115
Plcd4	chr1;chr1;chr1;chr1;chr1;chr1;chr1;chr1;chr1;chr1;chr1;chr1;chr1;chr1;chr1;chr1;chr1;chr1;chr1;chr1;chr1;chr1;chr1;chr1;chr1;chr1;chr1;chr1;chr1;chr1;chr1;chr1;chr1;chr1;chr1	74542889;74544360;74547913;74547913;74548105;74548105;74549175;74549175;74551020;74551020;74551988;74551988;74554490;74554490;74555943;74555943;74557720;74557720;74560290;74560290;74561842;74562055;74562055;74562714;74562714;74563451;74563451;74564377;74564377;74565032;74565032;74565260;74565260;74565747;74565747	74543028;74544650;74547968;74547968;74548263;74548263;74549403;74549403;74551149;74551149;74552219;74552219;74554691;74554691;74556087;74556087;74557872;74557872;74560493;74560493;74561937;74562223;74562223;74562830;74562830;74563623;74563623;74564512;74564512;74565181;74565181;74565367;74565367;74565977;74565977	+;+;+;+;+;+;+;+;+;+;+;+;+;+;+;+;+;+;+;+;+;+;+;+;+;+;+;+;+;+;+;+;+;+;+	3121	phospholipase C, delta 4	-5.09547	-2.34921	0.115578	0.998781	-7.83409	-2.96977	0.0233153	0.587471	-1.53746	-0.620551	0.645282	0.999979	-1.51022	-2.73783	-1.68702	-2.35818	1.49464	3.85495	-4.4333	-3.02945	1.05222	-2.63866	-3.76129	-4.4333	-0.869107	-0.491105	-0.348006	-1.003	13	4	3	2	89	864	0	4	115	8	1	0	26	21	31
Zfp142	chr1;chr1;chr1;chr1;chr1;chr1;chr1;chr1;chr1	74565128;74568551;74569679;74573539;74575780;74578123;74579325;74585384;74587564	74567347;74568656;74572583;74573716;74576604;74578287;74579618;74585697;74588028	-;-;-;-;-;-;-;-;-	7472	zinc finger protein 142	1.0948	0.130674	0.712368	0.998781	1.14275	0.192516	0.54552	0.865795	1.0438	0.0618422	0.861885	0.999979	2.22365	2.87677	2.72375	1.75466	2.6677	3.12225	1.81319	3.60124	2.91415	2.29297	2.97122	2.66364	2.75847	2.31256	2.3449	3.35642	475	677	179	108	487	1246	71	1523	1021	818	682	638	838	374	508
Bcs1l	chr1;chr1;chr1;chr1;chr1;chr1;chr1;chr1;chr1;chr1;chr1;chr1;chr1;chr1;chr1;chr1	74588289;74588289;74589486;74589486;74589960;74589960;74590265;74590265;74590671;74590671;74590960;74590960;74591589;74591589;74591822;74591822	74588393;74588487;74589878;74589878;74590099;74590099;74590459;74590459;74590734;74590734;74591129;74591129;74591706;74591706;74592443;74592443	+;+;+;+;+;+;+;+;+;+;+;+;+;+;+;+	1901	BCS1-like (yeast)	-1.13165	-0.178424	0.686102	0.998781	-1.20376	-0.267546	0.499922	0.847608	-1.06372	-0.089122	0.839502	0.999979	1.75963	2.05625	0.30221	0.734124	1.8899	2.30072	1.00772	0.598801	1.37524	2.07982	1.30185	1.72514	0.783832	1.55397	2.21955	1.17446	86	96	8	13	71	177	10	46	87	177	53	83	52	55	117
Rnf25	chr1;chr1;chr1;chr1;chr1;chr1;chr1;chr1;chr1;chr1;chr1;chr1;chr1;chr1;chr1;chr1;chr1;chr1;chr1;chr1	74593748;74593748;74594560;74594560;74595209;74595209;74595631;74595631;74595866;74595866;74598362;74598362;74598530;74598530;74598693;74598693;74599066;74599066;74601325;74601325	74594402;74594402;74594694;74594694;74595298;74595301;74595768;74595768;74595937;74595937;74598431;74598431;74598597;74598597;74598792;74598792;74599140;74599140;74601397;74601397	-;-;-;-;-;-;-;-;-;-;-;-;-;-;-;-;-;-;-;-	1479	ring finger protein 25	1.08177	0.113397	0.716035	0.998781	1.11838	0.161405	0.565116	0.873204	1.03384	0.0480085	0.87764	0.999979	4.17045	4.24473	5.11581	4.31275	4.36005	4.21386	4.285	5.21397	4.74865	3.96844	4.75411	4.23693	4.89492	4.48261	3.76942	4.8013	362	345	186	126	311	524	78	921	720	516	464	375	729	333	269
Stk36	chr1;chr1;chr1;chr1;chr1;chr1;chr1;chr1;chr1;chr1;chr1;chr1;chr1;chr1;chr1;chr1;chr1;chr1;chr1;chr1;chr1;chr1;chr1;chr1;chr1;chr1;chr1	74601455;74602029;74603138;74603397;74605389;74609012;74610772;74611089;74611401;74612686;74616576;74622196;74623285;74623830;74625493;74626013;74626543;74627395;74627585;74627918;74628142;74631586;74632729;74633142;74633507;74634010;74635715	74601613;74602201;74603278;74603474;74605519;74609261;74610865;74611258;74611588;74612785;74616719;74622375;74623382;74623935;74625643;74626140;74626647;74627493;74627673;74627981;74628252;74631666;74632900;74633289;74633654;74634756;74636893	+;+;+;+;+;+;+;+;+;+;+;+;+;+;+;+;+;+;+;+;+;+;+;+;+;+;+	5234	serine/threonine kinase 36	1.92755	0.946767	0.0840339	0.998781	2.37478	1.24779	0.0138963	0.54478	1.23202	0.301026	0.572026	0.999979	-3.16518	-1.32791	-1.78463	-2.63802	-3.29507	-1.85487	-2.06848	-0.281668	-0.826902	-0.892346	-1.78789	-1.19261	-0.9068	-2.20769	-2.14107	-0.675456	6	24	5	3	4	25	3	70	51	60	16	29	44	10	14
Ttll4	chr1;chr1;chr1;chr1;chr1;chr1;chr1;chr1;chr1;chr1;chr1;chr1;chr1;chr1;chr1;chr1;chr1;chr1;chr1;chr1	74661754;74672844;74678898;74681300;74681759;74685319;74685860;74686317;74687204;74687478;74687723;74688164;74688567;74689323;74689960;74695708;74696405;74696742;74697179;74697441	74661889;74673010;74680463;74681409;74681822;74685443;74685970;74686393;74687395;74687560;74687851;74688286;74688665;74689457;74690106;74695810;74696615;74696812;74697249;74697973	+;+;+;+;+;+;+;+;+;+;+;+;+;+;+;+;+;+;+;+	4253	tubulin tyrosine ligase-like family, member 4	1.00573	0.00823616	0.97667	0.999651	1.06054	0.0848049	0.737196	0.935981	1.05451	0.0765687	0.785654	0.999979	3.05171	3.4992	3.51245	3.22759	3.45689	3.14437	2.81532	3.78824	3.93302	2.73548	3.47997	3.26062	3.64836	2.91051	3.03391	3.58843	480	593	176	171	479	719	81	986	1178	632	552	549	884	322	466
Cyp27a1	chr1;chr1;chr1;chr1;chr1;chr1;chr1;chr1;chr1	74713574;74731919;74735277;74735554;74735864;74736681;74737017;74737179;74737543	74713891;74732109;74735476;74735751;74736036;74736847;74737098;74737391;74737890	+;+;+;+;+;+;+;+;+	1890	cytochrome P450, family 27, subfamily a, polypeptide 1	1.1082	0.148223	0.772855	0.998781	-1.45815	-0.544138	0.240379	0.729308	-1.61593	-0.692362	0.174227	0.999979	2.67509	2.09384	2.40964	3.01071	4.16773	4.09233	1.759	1.40903	2.80843	3.93925	2.40362	2.76748	3.98491	2.91769	3.73017	2.82712	163	98	36	65	348	616	17	82	238	647	115	172	495	143	335
Prkag3	chr1;chr1;chr1;chr1;chr1;chr1;chr1;chr1;chr1;chr1;chr1;chr1;chr1;chr1	74738922;74740587;74741152;74741467;74744456;74744721;74745317;74745551;74745697;74745870;74747152;74747872;74748472;74748818	74740060;74740821;74741298;74741504;74744621;74744847;74745371;74745596;74745755;74745951;74747558;74748024;74748511;74748955	-;-;-;-;-;-;-;-;-;-;-;-;-;-	2832	protein kinase, AMP-activated, gamma 3 non-catalytic subunit	-2.94961	-1.56053	0.162898	0.998781	-3.25075	-1.70077	0.0805447	0.664011	-1.10209	-0.140248	0.894794	0.999979	-1.81839	-1.6992	-2.75543	-2.218	1.96157	2.80082	-2.4669	-2.19142	1.29877	-0.934175	-2.10416	-2.46096	-1.0713	-0.633857	0.105846	-0.676241	9	9	1	2	112	376	1	8	124	30	6	5	20	17	39
Wnt6	chr1;chr1;chr1;chr1	74771892;74782102;74782560;74784139	74772222;74782322;74782894;74785319	+;+;+;+	2068	wingless-type MMTV integration site family, member 6	1.25155	0.323713	0.464981	0.998781	1.6621	0.73301	0.0691326	0.648853	1.32804	0.409297	0.357962	0.999979	0.959826	1.77914	1.13558	-0.225024	1.09614	0.874537	1.92779	2.26691	1.51781	0.143764	2.14451	1.88091	0.764715	1.68929	0.983772	1.80145	53	86	16	7	44	70	21	165	105	48	105	101	56	66	53
Wnt10a	chr1;chr1;chr1;chr1	74792019;74793363;74800533;74803123	74792283;74793625;74800912;74804175	+;+;+;+	1961	wingless-type MMTV integration site family, member 10A	-1.18324	-0.242743	0.57277	0.998781	-1.00696	-0.0100056	0.979186	0.996558	1.17506	0.232737	0.588871	0.999979	4.3245	4.22573	2.57586	2.86677	3.90138	3.36864	3.96724	3.62655	3.23529	2.10529	4.11942	4.19045	2.66972	3.47433	3.95637	3.43533	535	452	42	61	300	386	83	405	333	186	396	482	205	219	407
Nhej1	chr1;chr1;chr1;chr1;chr1	74967346;74968169;74968795;75045309;75046501	74967768;74968275;74968912;75045367;75046639	-;-;-;-;-	846	non-homologous end joining factor 1	-1.03064	-0.043535	0.914831	0.999651	1.11237	0.153636	0.676871	0.916184	1.14645	0.197171	0.622907	0.999979	1.22216	1.05809	2.33503	0.625418	1.71049	2.27834	1.47469	1.67457	2.17898	2.28139	1.13545	1.65261	1.84168	1.45502	1.44491	1.70336	25	20	15	5	27	76	6	43	67	89	20	34	48	22	29
Slc23a3	chr1;chr1;chr1;chr1;chr1;chr1;chr1;chr1;chr1;chr1;chr1;chr1	75125542;75126342;75128473;75128904;75129398;75131661;75132152;75132599;75132951;75133195;75133401;75133685	75126018;75126437;75128640;75129009;75129651;75131775;75132272;75132780;75133027;75133292;75133558;75133890	-;-;-;-;-;-;-;-;-;-;-;-	2058	solute carrier family 23 (nucleobase transporters), member 3	-1.01055	-0.0151453	0.967432	0.999651	-1.43681	-0.522869	0.12549	0.681166	-1.4218	-0.507723	0.161004	0.999979	0.139133	0.177533	1.4553	1.0707	0.525866	0.573279	-0.721807	0.35995	0.436714	-0.197885	0.571547	-0.100122	0.439871	0.768466	0.456635	0.884494	29	27	20	18	29	56	3	42	48	37	34	24	44	34	36
Cnppd1	chr1;chr1;chr1;chr1;chr1;chr1;chr1;chr1;chr1	75135215;75137326;75137755;75139347;75139559;75139821;75140898;75141416;75142058	75136932;75137443;75137816;75139475;75139679;75139902;75141006;75141503;75142368	-;-;-;-;-;-;-;-;-	2738	cyclin Pas1/PHO80 domain containing 1	-1.16322	-0.218122	0.682979	0.998781	-1.44722	-0.533286	0.264177	0.746053	-1.24415	-0.315164	0.550826	0.999979	4.72258	3.5469	4.95799	4.94616	3.53919	2.72633	4.82079	4.00292	2.79193	2.50362	3.96439	3.24943	3.10072	4.18702	4.9913	3.1849	986	394	309	363	326	345	210	736	342	345	497	350	388	503	1168
Fam134a	chr1;chr1;chr1;chr1;chr1;chr1;chr1;chr1;chr1;chr1;chr1;chr1;chr1;chr1;chr1;chr1;chr1;chr1;chr1;chr1;chr1;chr1;chr1;chr1;chr1;chr1;chr1;chr1	75142786;75142786;75143158;75143369;75143369;75143369;75143923;75143923;75143923;75144304;75144304;75144304;75144622;75144622;75144622;75144960;75144960;75144960;75145259;75145259;75145259;75145680;75145680;75145680;75146430;75146430;75146430;75146831	75143128;75143128;75143276;75143475;75143475;75143475;75143953;75143953;75143953;75144439;75144439;75144439;75144706;75144706;75144706;75145103;75145103;75145103;75145353;75145353;75145353;75145815;75145815;75145815;75147909;75146719;75147909;75147909	+;+;+;+;+;+;+;+;+;+;+;+;+;+;+;+;+;+;+;+;+;+;+;+;+;+;+;+	2676	NA	-1.0787	-0.1093	0.768432	0.998781	-1.36186	-0.445581	0.181158	0.70038	-1.2625	-0.336281	0.361181	0.999979	4.43479	3.83336	4.00737	4.59507	3.90515	2.89394	4.18558	3.25729	3.14303	3.61087	3.44774	3.69345	3.5373	4.07897	4.65699	2.835	789	470	156	278	411	379	132	428	427	730	339	466	514	456	905
Zfand2b	chr1;chr1;chr1;chr1;chr1;chr1;chr1;chr1;chr1;chr1;chr1;chr1;chr1;chr1;chr1;chr1;chr1;chr1;chr1;chr1;chr1;chr1;chr1;chr1;chr1;chr1;chr1;chr1;chr1	75168646;75168646;75168735;75168831;75168834;75169185;75169185;75169185;75169500;75169500;75169500;75169765;75169765;75169765;75170367;75170367;75170367;75170539;75170539;75170539;75170686;75170686;75170686;75170976;75170976;75170976;75171236;75171236;75171236	75168707;75168707;75168906;75168906;75168906;75169279;75169279;75169279;75169631;75169631;75169631;75169916;75169916;75169916;75170459;75170459;75170459;75170599;75170599;75170599;75170753;75170753;75170753;75171048;75171048;75171048;75171626;75171626;75171626	+;+;+;+;+;+;+;+;+;+;+;+;+;+;+;+;+;+;+;+;+;+;+;+;+;+;+;+;+	1299	zinc finger, AN1 type domain 2B	1.12205	0.166139	0.633007	0.998781	-1.3709	-0.455128	0.149612	0.689304	-1.53823	-0.621267	0.0725026	0.999979	4.16274	3.28671	3.72617	4.35632	3.94252	3.1915	3.44234	3.21161	3.31912	3.03772	3.61484	3.6003	3.47091	4.22349	4.72637	2.98002	316	155	62	114	204	225	38	200	233	236	184	211	237	244	460
Abcb6	chr1;chr1;chr1;chr1;chr1;chr1;chr1;chr1;chr1;chr1;chr1;chr1;chr1;chr1;chr1;chr1;chr1;chr1;chr1	75171641;75172114;75172266;75172555;75172791;75173545;75173862;75174139;75174326;75174478;75174702;75174973;75175508;75176090;75177303;75177665;75177922;75178931;75179570	75171988;75172182;75172360;75172667;75172965;75173649;75173919;75174224;75174389;75174554;75174827;75175038;75175617;75176211;75177486;75177766;75178102;75179068;75180283	-;-;-;-;-;-;-;-;-;-;-;-;-;-;-;-;-;-;-	2933	ATP-binding cassette, sub-family B (MDR/TAP), member 6	1.02869	0.0408118	0.89875	0.999651	1.01491	0.0213505	0.941255	0.98961	-1.01358	-0.0194613	0.95147	0.999979	1.60543	1.66188	1.56327	1.45424	1.50226	2.672	1.48956	1.97102	1.75264	2.33651	1.57112	1.7457	2.20259	1.57614	1.56946	2.0177	120	113	31	34	84	356	22	191	177	329	100	131	222	87	115
Atg9a	chr1;chr1;chr1;chr1;chr1;chr1;chr1;chr1;chr1;chr1;chr1;chr1;chr1;chr1;chr1;chr1;chr1;chr1;chr1;chr1;chr1;chr1;chr1;chr1;chr1;chr1;chr1;chr1;chr1;chr1;chr1;chr1;chr1;chr1;chr1;chr1;chr1;chr1;chr1;chr1;chr1;chr1;chr1;chr1;chr1;chr1;chr1;chr1;chr1;chr1;chr1;chr1;chr1;chr1;chr1;chr1;chr1;chr1;chr1;chr1;chr1;chr1;chr1;chr1	75180861;75180861;75180861;75180861;75182592;75182592;75182592;75182592;75182894;75182894;75182894;75182894;75184456;75184456;75184456;75184456;75184689;75184689;75184689;75184689;75185053;75185053;75185053;75185053;75185666;75185666;75185666;75185666;75185951;75185951;75185951;75186010;75186190;75186190;75186190;75186190;75187685;75187685;75187685;75187685;75187945;75187945;75187945;75187945;751…	75181931;75181931;75181931;75181931;75182737;75182737;75182737;75182737;75183116;75183116;75183116;75183116;75184573;75184573;75184573;75184573;75184867;75184867;75184867;75184867;75185301;75185301;75185301;75185301;75185845;75185845;75185845;75185845;75186104;75186104;75186104;75186104;75186938;75186938;75186938;75187186;75187826;75187826;75187826;75187826;75188106;75188106;75188106;75188106;751…	-;-;-;-;-;-;-;-;-;-;-;-;-;-;-;-;-;-;-;-;-;-;-;-;-;-;-;-;-;-;-;-;-;-;-;-;-;-;-;-;-;-;-;-;-;-;-;-;-;-;-;-;-;-;-;-;-;-;-;-;-;-;-;-	4107	autophagy related 9A	-1.56142	-0.642858	0.0450684	0.998781	-1.63215	-0.706777	0.0127663	0.531407	-1.0453	-0.0639191	0.839284	0.999979	4.05034	3.76546	3.56285	3.48878	3.79243	5.09478	3.3693	3.70891	3.07184	3.47083	3.28065	3.27119	2.9497	3.50751	3.73561	3.45822	928	689	176	198	584	2691	115	901	625	1018	464	534	525	471	733
Ankzf1	chr1;chr1;chr1;chr1;chr1;chr1;chr1;chr1;chr1;chr1;chr1;chr1;chr1;chr1;chr1;chr1;chr1;chr1;chr1;chr1;chr1;chr1;chr1;chr1;chr1;chr1;chr1;chr1;chr1;chr1;chr1;chr1;chr1	75192160;75192160;75192160;75192160;75194178;75194178;75194178;75194841;75194841;75194841;75194841;75195063;75195063;75195063;75195063;75195569;75195600;75195801;75195801;75196153;75196153;75196514;75196514;75197644;75197644;75198265;75198265;75198477;75198477;75198780;75198780;75199064;75199064	75192677;75192677;75192677;75192677;75194284;75194284;75194284;75194943;75194943;75194943;75194943;75195256;75195538;75195538;75195256;75195712;75195712;75195948;75195948;75196381;75196381;75196669;75196669;75198124;75198124;75198376;75198376;75198644;75198644;75198865;75198865;75199385;75199385	+;+;+;+;+;+;+;+;+;+;+;+;+;+;+;+;+;+;+;+;+;+;+;+;+;+;+;+;+;+;+;+;+	3050	ankyrin repeat and zinc finger domain containing 1	-1.11343	-0.155005	0.625168	0.998781	-1.11202	-0.153178	0.588637	0.884936	1.00127	0.00182763	0.995382	0.999979	3.93366	4.24401	5.02634	5.1839	4.72429	3.98003	4.22794	4.14932	4.56999	4.38503	4.5587	4.6761	4.21488	5.01918	4.54418	3.65125	635	713	361	477	828	921	155	908	1314	1426	837	1052	939	999	954
Glb1l	chr1;chr1;chr1;chr1;chr1;chr1;chr1;chr1;chr1;chr1;chr1;chr1;chr1;chr1;chr1;chr1;chr1	75198235;75199911;75200330;75200944;75201198;75201399;75201743;75202050;75202187;75202408;75202575;75202847;75208319;75208687;75209056;75209381;75210591	75199757;75200126;75200461;75201057;75201287;75201473;75201861;75202090;75202308;75202466;75202749;75202941;75208379;75208837;75209222;75209503;75210778	-;-;-;-;-;-;-;-;-;-;-;-;-;-;-;-;-	3451	galactosidase, beta 1-like	-1.1247	-0.16954	0.561347	0.998781	1.04907	0.0691066	0.791843	0.95177	1.17989	0.238647	0.410128	0.999979	1.23444	1.58203	1.98028	1.33948	1.51515	1.7038	1.18901	1.55375	2.11993	2.02151	1.23358	1.31369	1.45631	1.6488	1.03415	1.42018	109	126	49	37	100	213	21	168	270	311	93	114	155	108	93
Stk16	chr1;chr1;chr1;chr1;chr1;chr1;chr1;chr1;chr1;chr1;chr1;chr1;chr1;chr1;chr1;chr1;chr1;chr1;chr1;chr1;chr1;chr1;chr1;chr1	75210829;75210829;75210829;75211240;75211240;75211240;75211925;75211925;75211925;75212600;75212600;75212600;75212886;75212886;75212886;75213113;75213133;75213133;75213576;75213576;75213576;75213814;75213814;75213814	75211024;75211052;75211052;75211414;75211414;75211414;75212144;75212144;75212144;75212733;75212733;75212733;75213006;75213006;75213006;75213228;75213228;75213228;75213697;75213697;75213697;75215606;75215606;75215606	+;+;+;+;+;+;+;+;+;+;+;+;+;+;+;+;+;+;+;+;+;+;+;+	2905	serine/threonine kinase 16	1.07012	0.0977792	0.642874	0.998781	1.04627	0.0652495	0.731861	0.933482	-1.0228	-0.0325297	0.876916	0.999979	3.20444	3.21136	3.25008	3.44849	3.37221	3.24268	3.00468	3.33003	3.2481	3.76256	3.2863	3.32299	3.49502	3.45598	3.39996	3.17911	364	331	100	136	308	525	63	489	499	881	329	391	542	321	410
Tuba4a	chr1;chr1;chr1;chr1	75214974;75216827;75217212;75219193	75216593;75216975;75217434;75219253	-;-;-;-	2053	tubulin, alpha 4A	-1.96136	-0.971851	0.0812856	0.998781	-1.67192	-0.741507	0.128075	0.682332	1.17311	0.230343	0.672535	0.999979	4.63046	4.1848	3.70717	3.37288	3.78657	6.27231	4.84471	4.061	3.30835	2.57437	4.23056	3.89541	3.45188	2.90422	4.24498	4.03227	693	460	97	91	290	3043	160	574	367	271	448	411	371	154	521
Dnajb2	chr1;chr1;chr1;chr1;chr1;chr1;chr1;chr1;chr1;chr1;chr1;chr1;chr1;chr1;chr1;chr1;chr1;chr1;chr1;chr1;chr1;chr1;chr1;chr1;chr1;chr1;chr1;chr1;chr1;chr1;chr1;chr1;chr1;chr1;chr1;chr1;chr1;chr1;chr1;chr1;chr1;chr1;chr1;chr1;chr1;chr1;chr1	75236423;75236423;75236423;75236423;75236702;75236852;75236852;75236852;75236852;75237455;75237455;75237455;75237455;75237455;75239280;75239280;75239280;75239280;75239508;75239508;75239508;75239508;75239508;75240892;75240892;75240892;75240892;75240892;75241171;75241171;75241171;75241171;75241171;75241409;75241409;75241409;75241409;75241409;75243458;75243458;75243458;75243458;75243458;75244794;752…	75236537;75236589;75236589;75236589;75236948;75236948;75236948;75236948;75236948;75237564;75237564;75237564;75237564;75237564;75239333;75239333;75239333;75239333;75239630;75239630;75239630;75239630;75239630;75240984;75240984;75240984;75240984;75240984;75241273;75241273;75241273;75241273;75241273;75241479;75241479;75241479;75241479;75241479;75243661;75243661;75243661;75243661;75245692;75245692;752…	+;+;+;+;+;+;+;+;+;+;+;+;+;+;+;+;+;+;+;+;+;+;+;+;+;+;+;+;+;+;+;+;+;+;+;+;+;+;+;+;+;+;+;+;+;+;+	3203	DnaJ heat shock protein family (Hsp40) member B2	-1.0709	-0.0988183	0.761543	0.998781	-1.019	-0.0271512	0.925778	0.986129	1.05093	0.0716671	0.825544	0.999979	3.81234	3.49869	4.83943	4.26135	3.86895	3.43908	4.45039	4.00724	3.95632	3.24116	4.35482	3.72868	3.6652	4.42601	3.92359	3.56318	613	446	333	264	480	664	190	864	901	676	763	572	673	695	651
Dnpep	chr1;chr1;chr1;chr1;chr1;chr1;chr1;chr1;chr1;chr1;chr1;chr1;chr1;chr1;chr1;chr1;chr1;chr1;chr1;chr1;chr1;chr1;chr1;chr1;chr1;chr1;chr1;chr1;chr1;chr1	75308565;75308565;75309299;75309299;75311792;75311792;75311992;75311992;75312405;75312405;75313426;75313426;75314364;75314364;75315130;75315130;75315345;75315345;75315619;75315619;75315945;75315945;75316330;75316330;75316541;75316541;75316710;75316710;75316891;75317335	75308709;75308709;75309466;75309466;75311893;75311893;75312031;75312031;75312565;75312565;75313509;75313509;75314441;75314441;75315237;75315237;75315420;75315420;75315749;75315749;75316070;75316070;75316443;75316443;75316629;75316629;75316803;75316803;75317017;75317637	-;-;-;-;-;-;-;-;-;-;-;-;-;-;-;-;-;-;-;-;-;-;-;-;-;-;-;-;-;-	1946	aspartyl aminopeptidase	-1.14574	-0.196276	0.495208	0.998781	-1.047	-0.066258	0.796411	0.95327	1.09431	0.130018	0.650895	0.999979	5.00153	4.75698	4.31138	4.7179	4.65804	5.44916	4.92193	4.44787	4.26425	5.15243	4.66665	5.11562	4.03817	4.71633	5.07787	4.65627	850	649	140	220	504	1629	160	712	677	1549	575	910	529	516	881
Des	chr1;chr1;chr1;chr1;chr1;chr1;chr1;chr1;chr1	75360292;75362158;75362313;75362565;75362894;75363471;75365328;75366760;75367009	75360992;75362218;75362408;75362726;75363019;75363691;75365371;75366842;75368579	+;+;+;+;+;+;+;+;+	3065	desmin	-5.35427	-2.42069	0.136391	0.998781	-9.83279	-3.2976	0.022079	0.584849	-1.83644	-0.876912	0.546678	0.999979	2.80612	2.70268	2.51057	-1.23174	5.70368	9.42348	-2.58096	1.03198	5.90877	3.78907	-1.74278	-0.126447	1.97589	3.65099	5.94974	4.02507	291	245	63	5	1642	40393	1	103	3344	947	9	36	198	388	2543
Gm15179	chr1;chr1;chr1;chr1	75368210;75369740;75373381;75374887	75368431;75369948;75373496;75375015	-;-;-;-	676	predicted gene 15179	-4.92458	-2.3	0.181915	0.998781	-9.57931	-3.25992	0.0343682	0.607301	-1.9452	-0.959921	0.542181	0.999979	-2.22639	-1.14272	-2.22639	-2.22639	0.592355	3.43958	-2.22639	-2.22639	-0.209481	-0.566173	-2.22639	-2.22639	-1.72408	-0.982277	0.268732	-1.0401	0	2	0	0	9	138	0	0	8	7	0	0	1	2	9
Speg	chr1;chr1;chr1;chr1;chr1;chr1;chr1;chr1;chr1;chr1;chr1;chr1;chr1;chr1;chr1;chr1;chr1;chr1;chr1;chr1;chr1;chr1;chr1;chr1;chr1;chr1;chr1;chr1;chr1;chr1;chr1;chr1;chr1;chr1;chr1;chr1;chr1;chr1;chr1;chr1;chr1;chr1;chr1;chr1;chr1;chr1;chr1;chr1;chr1;chr1;chr1;chr1;chr1;chr1;chr1;chr1;chr1;chr1;chr1;chr1;chr1;chr1;chr1;chr1;chr1;chr1;chr1;chr1;chr1;chr1;chr1;chr1;chr1;chr1;chr1;chr1;chr1;chr1;chr1;chr1…	75375297;75382114;75383137;75384656;75384656;75384828;75384828;75385610;75387798;75387798;75387801;75390979;75390979;75390979;75391762;75391762;75391762;75400085;75401055;75401055;75401055;75401055;75401463;75401463;75401463;75401463;75402298;75402298;75402298;75402298;75403777;75403777;75404887;75404887;75406306;75406306;75406579;75406579;75406876;75406876;75409954;75409954;75410289;75410289;754…	75375833;75382174;75383179;75384745;75384745;75385164;75385164;75385676;75389104;75389104;75389104;75391122;75391122;75391122;75391944;75391944;75391944;75400262;75401230;75401230;75401230;75401230;75401551;75401551;75401551;75401551;75402473;75402473;75402473;75402473;75404565;75404565;75405147;75405147;75406464;75406464;75406768;75406768;75407099;75407099;75410073;75410073;75410393;75410393;754…	+;+;+;+;+;+;+;+;+;+;+;+;+;+;+;+;+;+;+;+;+;+;+;+;+;+;+;+;+;+;+;+;+;+;+;+;+;+;+;+;+;+;+;+;+;+;+;+;+;+;+;+;+;+;+;+;+;+;+;+;+;+;+;+;+;+;+;+;+;+;+;+;+;+;+;+;+;+;+;+;+;+;+;+;+;+;+;+;+;+;+;+;+;+;+;+	11925	SPEG complex locus	-2.18708	-1.12901	0.282889	0.998781	-2.58198	-1.36848	0.138087	0.687532	-1.18056	-0.23947	0.812312	0.999979	0.287898	0.236704	0.13191	-3.19177	2.75195	4.44947	-1.64144	-0.226712	2.7916	1.70382	-0.977051	-0.660849	0.204536	1.24277	2.19187	0.814193	197	172	47	5	825	4998	10	169	1498	868	69	100	226	284	730
Gmppa	chr1;chr1;chr1;chr1;chr1;chr1;chr1;chr1;chr1;chr1;chr1;chr1;chr1	75435943;75436778;75436937;75438251;75438842;75439345;75440412;75441475;75441730;75441985;75442185;75442444;75442901	75436011;75436838;75437034;75438354;75439028;75439404;75440542;75441609;75441827;75442031;75442277;75442612;75443176	+;+;+;+;+;+;+;+;+;+;+;+;+	1528	GDP-mannose pyrophosphorylase A	1.02048	0.0292439	0.914742	0.999651	-1.1315	-0.17824	0.468624	0.833115	-1.15467	-0.207484	0.44495	0.999979	4.01223	3.64114	3.37168	4.05773	3.80336	4.26477	2.91769	3.64893	3.76151	3.99719	3.79624	3.85544	3.45958	4.32351	4.09565	3.66417	335	234	57	109	218	561	31	320	374	544	246	297	277	308	349
Chpf	chr1;chr1;chr1;chr1;chr1;chr1;chr1;chr1;chr1	75474569;75474569;75476560;75476560;75477245;75477245;75478270;75478792;75478792	75476226;75476226;75476739;75476739;75477818;75477818;75478412;75479471;75479471	-;-;-;-;-;-;-;-;-	3235	chondroitin polymerizing factor	1.02564	0.0365309	0.948297	0.999651	1.51936	0.603463	0.233571	0.725665	1.48137	0.566932	0.319902	0.999979	0.46374	0.256218	-1.73878	0.878545	0.209527	2.25203	0.898196	1.90235	0.975717	2.26712	1.078	0.758077	0.388788	0.306241	0.727176	1.65498	59	46	3	25	37	293	16	201	113	346	78	72	68	39	70
Tmem198	chr1;chr1;chr1;chr1;chr1	75479532;75480193;75482569;75484375;75484847	75479885;75480397;75483144;75484577;75485693	+;+;+;+;+	2185	transmembrane protein 198	2.95655	1.56391	0.0503365	0.998781	4.27338	2.09538	0.00476379	0.427412	1.4454	0.531465	0.433206	0.999979	-2.90956	-3.27765	-3.91892	-2.53659	-3.91892	-2.86095	-3.91892	-1.25223	-1.25615	-1.3488	-2.4439	-3.32233	-2.11203	-2.67482	-2.89701	-1.6478	2	1	0	1	0	3	0	13	14	16	3	1	6	2	2
Obsl1	chr1;chr1;chr1;chr1;chr1;chr1;chr1;chr1;chr1;chr1;chr1;chr1;chr1;chr1;chr1;chr1;chr1;chr1;chr1;chr1	75485825;75486640;75487223;75487629;75487906;75488589;75489483;75490796;75491188;75492506;75492870;75493785;75497008;75498075;75499902;75501959;75502913;75503367;75503697;75505213	75485959;75486909;75487327;75487790;75488062;75488701;75489749;75491068;75491457;75492793;75493145;75494057;75497280;75498347;75500174;75502255;75503215;75503618;75503966;75506452	-;-;-;-;-;-;-;-;-;-;-;-;-;-;-;-;-;-;-;-	5770	obscurin-like 1	-1.37712	-0.461655	0.4477	0.998781	-1.42548	-0.51145	0.342576	0.780434	-1.03512	-0.0497947	0.933868	0.999979	0.838094	0.782886	1.575	0.203479	1.83287	3.70949	0.148819	1.47827	2.45909	2.13205	0.664173	0.758618	1.38455	1.51201	1.50461	1.81646	139	121	62	28	210	1446	17	268	574	564	105	130	248	165	218
Inha	chr1;chr1	75507077;75509334	75507518;75510354	+;+	1463	inhibin alpha	-1.29576	-0.373797	0.38451	0.998781	-1.45243	-0.53847	0.167049	0.696999	-1.12091	-0.164673	0.700758	0.999979	1.58472	1.06232	-3.34022	1.21415	1.31638	0.673064	-0.229494	0.484395	0.68088	0.614636	0.345253	0.598993	0.541819	0.993354	0.507568	0.507222	58	36	0	14	36	42	3	32	40	47	20	28	33	28	26
Stk11ip	chr1;chr1;chr1;chr1;chr1;chr1;chr1;chr1;chr1;chr1;chr1;chr1;chr1;chr1;chr1;chr1;chr1;chr1;chr1;chr1;chr1;chr1;chr1;chr1;chr1	75521529;75521764;75524683;75525088;75525419;75525852;75526087;75527058;75527363;75527576;75527802;75527969;75528309;75528911;75529411;75529934;75530173;75532303;75532627;75533560;75533753;75534172;75534404;75535178;75536086	75521642;75521849;75524888;75525162;75525514;75525959;75526158;75527184;75527466;75527671;75527843;75528118;75528393;75529261;75529616;75530050;75530350;75532515;75532730;75533657;75533931;75534253;75534474;75535425;75537335	+;+;+;+;+;+;+;+;+;+;+;+;+;+;+;+;+;+;+;+;+;+;+;+;+	4458	serine/threonine kinase 11 interacting protein	-1.07731	-0.107434	0.714747	0.998781	-1.13655	-0.184664	0.483196	0.840891	-1.05499	-0.0772305	0.791404	0.999979	2.39279	2.46671	3.29845	3.61692	3.12983	2.43833	2.29279	2.77816	2.79066	2.78736	2.98453	2.90055	2.50082	3.23803	2.99348	2.56293	318	303	159	235	400	461	59	512	558	687	410	448	417	424	475
Slc4a3	chr1;chr1;chr1;chr1;chr1;chr1;chr1;chr1;chr1;chr1;chr1;chr1;chr1;chr1;chr1;chr1;chr1;chr1;chr1;chr1;chr1;chr1;chr1	75546266;75546772;75547233;75547944;75548316;75548869;75550504;75550755;75551247;75551637;75552153;75552623;75553256;75553624;75554160;75554502;75554923;75555411;75555939;75556744;75557273;75557627;75558813	75546382;75546921;75547398;75548221;75548431;75549065;75550652;75550935;75551382;75551820;75552252;75552807;75553481;75553842;75554308;75554696;75555141;75555500;75556105;75556997;75557442;75557800;75559431	+;+;+;+;+;+;+;+;+;+;+;+;+;+;+;+;+;+;+;+;+;+;+	4441	solute carrier family 4 (anion exchanger), member 3	1.06845	0.0955201	0.815804	0.998781	1.03223	0.0457656	0.901252	0.981928	-1.03509	-0.0497546	0.902787	0.999979	0.519009	0.708992	1.55694	0.936748	0.497057	1.37298	-1.16288	1.14692	1.41767	1.60147	0.869711	0.819704	0.717781	1.42308	0.366996	1.48839	85	88	47	36	63	218	5	163	213	299	93	104	119	119	75
Epha4	chr1;chr1;chr1;chr1;chr1;chr1;chr1;chr1;chr1;chr1;chr1;chr1;chr1;chr1;chr1;chr1;chr1;chr1	77367185;77372910;77374771;77377414;77380864;77382869;77383523;77387797;77388473;77390033;77398494;77399638;77401200;77426551;77444865;77506548;77511683;77514941	77369671;77373847;77374926;77377607;77381013;77383078;77383584;77387982;77388586;77390091;77398605;77399797;77401324;77426889;77445020;77507211;77511750;77515088	-;-;-;-;-;-;-;-;-;-;-;-;-;-;-;-;-;-	6328	Eph receptor A4	1.28766	0.364746	0.379314	0.998781	1.2277	0.29596	0.429219	0.819549	-1.04883	-0.0687864	0.868939	0.999979	3.83589	4.16275	4.62907	3.17153	3.30279	2.54894	3.79242	4.46714	4.53738	2.76281	4.22807	3.94126	4.36303	3.67832	3.40894	4.69903	1233	1400	569	245	641	708	238	2352	2668	960	1382	1312	2162	818	901
Mir6352	chr1	77496653	77496768	-	116	microRNA 6352	1.76186	0.817096	0.182401	0.998781	1.18594	0.246027	0.682947	0.917802	-1.48562	-0.571069	0.323445	0.999979	2.33054	1.40017	2.58152	0.316512	1.91034	1.60497	2.14273	2.2728	2.58223	1.01012	1.44519	2.14867	2.90094	1.92678	1.93062	2.58764	6	2	2	0	3	4	1	7	10	2	2	5	12	3	4
Pax3	chr1;chr1;chr1;chr1;chr1;chr1;chr1;chr1;chr1;chr1;chr1;chr1;chr1;chr1;chr1;chr1;chr1	78101267;78101267;78103328;78121578;78121578;78122591;78122591;78132228;78132228;78192442;78192442;78193740;78193740;78195251;78195251;78196665;78196665	78103574;78102835;78103574;78121792;78121792;78122756;78122756;78132433;78132433;78192576;78192576;78193869;78193869;78195486;78195486;78197136;78197136	-;-;-;-;-;-;-;-;-;-;-;-;-;-;-;-;-	3868	paired box 3	1.16153	0.216027	0.801241	0.998781	1.10604	0.145398	0.851107	0.970972	-1.05017	-0.0706292	0.934348	0.999979	-1.72653	-0.589791	-0.167602	-2.66776	-1.6723	0.537708	-1.63215	1.31982	-0.445411	-3.39617	-1.35157	-3.40009	-0.566901	-0.737843	-1.17955	0.258976	14	30	12	2	11	105	3	160	49	5	16	3	41	22	21
Farsb	chr1;chr1;chr1;chr1;chr1;chr1;chr1;chr1;chr1;chr1;chr1;chr1;chr1;chr1;chr1;chr1;chr1;chr1;chr1;chr1;chr1;chr1;chr1;chr1;chr1;chr1;chr1;chr1;chr1;chr1;chr1;chr1;chr1;chr1;chr1;chr1;chr1;chr1;chr1;chr1;chr1;chr1;chr1;chr1;chr1;chr1;chr1;chr1;chr1;chr1;chr1;chr1;chr1;chr1;chr1;chr1;chr1;chr1;chr1;chr1;chr1;chr1;chr1;chr1;chr1;chr1;chr1;chr1	78417958;78424745;78424745;78424745;78425193;78443635;78443635;78443635;78443635;78454754;78454754;78454754;78454754;78458565;78458565;78458565;78458565;78462306;78462306;78462306;78462306;78462835;78462835;78462835;78462835;78463272;78463272;78463272;78463272;78466967;78466967;78466967;78466967;78467971;78467971;78467971;78467971;78469252;78469252;78469252;78469252;78471083;78471083;78471083;784…	78418222;78425345;78425345;78425345;78425345;78443790;78443790;78443790;78443790;78454871;78454871;78454871;78454871;78458657;78458657;78458657;78458657;78462386;78462386;78462386;78462386;78463042;78463042;78463042;78463042;78463333;78463333;78463333;78463333;78467018;78467018;78467018;78467018;78468032;78468032;78468032;78468032;78469322;78469322;78469322;78469322;78471191;78471191;78471191;784…	-;-;-;-;-;-;-;-;-;-;-;-;-;-;-;-;-;-;-;-;-;-;-;-;-;-;-;-;-;-;-;-;-;-;-;-;-;-;-;-;-;-;-;-;-;-;-;-;-;-;-;-;-;-;-;-;-;-;-;-;-;-;-;-;-;-;-;-	2539	phenylalanyl-tRNA synthetase, beta subunit	-1.03443	-0.0488356	0.883371	0.999651	-1.01232	-0.017666	0.952856	0.992101	1.02184	0.0311696	0.925274	0.999979	2.84875	2.85238	3.06954	2.34631	2.91837	3.93578	2.6521	3.43344	3.24546	2.92757	3.1594	2.82358	3.4631	2.37756	2.56573	3.41488	248	225	77	55	196	743	43	459	435	430	263	241	463	132	200
Acsl3	chr1;chr1;chr1;chr1;chr1;chr1;chr1;chr1;chr1;chr1;chr1;chr1;chr1;chr1;chr1;chr1;chr1;chr1;chr1;chr1;chr1;chr1;chr1;chr1;chr1;chr1;chr1;chr1;chr1;chr1;chr1;chr1;chr1;chr1;chr1;chr1;chr1;chr1;chr1;chr1;chr1;chr1;chr1;chr1;chr1	78657825;78657825;78657825;78663141;78681593;78681593;78688237;78688237;78688237;78690269;78690269;78690269;78692082;78692082;78692082;78694196;78694196;78694196;78696081;78696081;78696081;78696429;78696429;78696429;78696890;78696890;78696890;78698996;78698996;78698996;78699756;78699756;78699756;78701269;78701269;78701269;78703486;78703486;78703486;78705234;78705234;78705234;78706258;78706258;787…	78658103;78658103;78658103;78663280;78682010;78682010;78688414;78688414;78688414;78690378;78690378;78690378;78692220;78692220;78692220;78694346;78694346;78694346;78696204;78696204;78696204;78696500;78696500;78696500;78697029;78697029;78697029;78699168;78699168;78699168;78699830;78699830;78699830;78701460;78701460;78701460;78703600;78703600;78703600;78705391;78705391;78705391;78707743;78707743;787…	+;+;+;+;+;+;+;+;+;+;+;+;+;+;+;+;+;+;+;+;+;+;+;+;+;+;+;+;+;+;+;+;+;+;+;+;+;+;+;+;+;+;+;+;+	3950	acyl-CoA synthetase long-chain family member 3	1.29443	0.372314	0.338857	0.998781	-1.05375	-0.0755313	0.830369	0.96531	-1.364	-0.447846	0.249199	0.999979	2.52153	2.44372	2.46869	1.32467	2.09385	2.92995	2.07951	2.62335	2.3913	1.89395	2.637	2.00934	3.57309	1.13026	2.51325	2.82081	308	264	79	42	172	575	45	407	374	326	285	213	779	86	301
Utp14b	chr1;chr1;chr1;chr1;chr1;chr1;chr1	78657825;78658440;78660326;78663141;78663141;78664326;78664326	78658103;78658660;78660390;78663280;78663280;78667601;78667601	+;+;+;+;+;+;+	3981	UTP14B small subunit processome component	1.37743	0.461983	0.363646	0.998781	1.28896	0.366205	0.425826	0.818876	-1.06864	-0.0957777	0.851287	0.999979	2.48679	3.28757	4.31662	2.70233	2.94074	2.20282	2.30242	3.82855	4.24681	2.14626	4.27085	2.89747	4.45314	3.03675	2.66822	3.69757	303	479	288	111	313	349	53	949	1371	392	895	399	1447	329	338
Ap1s3	chr1;chr1;chr1;chr1;chr1	79606876;79614203;79623682;79625107;79671850	79609202;79614340;79623790;79625285;79671972	-;-;-;-;-	2876	adaptor-related protein complex AP-1, sigma 3	1.20427	0.268163	0.58061	0.998781	1.0313	0.0444669	0.920922	0.985306	-1.16772	-0.223696	0.646012	0.999979	0.633442	0.865009	-0.920783	-0.523006	0.341248	-0.752195	1.0679	0.478985	-0.0178867	-1.29757	-0.22629	0.418374	-0.012188	0.904633	0.454446	0.0905027	59	63	5	8	36	30	16	65	49	23	27	50	45	53	51
Wdfy1	chr1;chr1;chr1;chr1;chr1;chr1;chr1;chr1;chr1;chr1;chr1;chr1;chr1;chr1;chr1;chr1;chr1	79702262;79706244;79707452;79709093;79713858;79714874;79724645;79726403;79726566;79729656;79729656;79733800;79733800;79740062;79740062;79761564;79761564	79705570;79706352;79707582;79709194;79713963;79715000;79724757;79726716;79726716;79729710;79729710;79733873;79733873;79740129;79740129;79761769;79761769	-;-;-;-;-;-;-;-;-;-;-;-;-;-;-;-;-	4714	WD repeat and FYVE domain containing 1	1.11851	0.161576	0.606788	0.998781	1.03069	0.0436149	0.878305	0.977003	-1.0852	-0.117961	0.705133	0.999979	0.944322	0.886531	1.74638	1.34595	0.318605	1.48219	0.928404	1.61814	1.22037	1.50101	0.8138	0.971599	1.35482	1.06065	1.12316	1.69428	122	106	57	51	59	250	24	241	197	296	95	123	198	98	136
Mrpl44	chr1;chr1;chr1;chr1	79776018;79777858;79779488;79780964	79776311;79778326;79779666;79781445	+;+;+;+	1424	mitochondrial ribosomal protein L44	-1.12277	-0.167068	0.674497	0.998781	1.10151	0.139487	0.695913	0.921365	1.23675	0.306555	0.442011	0.999979	2.25619	2.08621	0.71902	1.60199	2.22481	3.18618	2.32447	2.38852	1.7595	2.75935	2.27981	2.5141	1.86806	1.65815	2.56168	2.02502	91	73	8	18	67	246	19	123	85	213	79	108	84	44	111
Serpine2	chr1;chr1;chr1;chr1;chr1;chr1;chr1;chr1;chr1	79794321;79796826;79799468;79801456;79802847;79810554;79816728;79821277;79858511	79795042;79796909;79799554;79801556;79803045;79810751;79816955;79821557;79858665	-;-;-;-;-;-;-;-;-	2055	serine (or cysteine) peptidase inhibitor, clade E, member 2	-2.89955	-1.53583	0.0914689	0.998781	-2.11038	-1.0775	0.167769	0.697238	1.37395	0.458328	0.600869	0.999979	0.710994	2.72279	0.349842	-2.4481	-0.0455322	4.16137	0.895344	1.37128	1.95321	-0.607955	1.63914	0.787712	0.0917985	-0.427018	1.62145	0.921168	44	166	9	1	19	703	10	87	142	27	73	46	34	14	83
Fam124b	chr1;chr1	80198699;80212933	80200548;80213944	-;-	2862	family with sequence similarity 124, member B	-1.96647	-0.975611	0.182427	0.998781	-2.01182	-1.0085	0.126168	0.681428	-1.02306	-0.0328895	0.963628	0.999979	-1.29197	-1.85476	-0.673756	-0.215015	0.269186	-0.789862	-0.283609	-2.69592	-2.16165	-2.07445	-1.39639	-1.10759	-2.89368	-0.366121	-1.09966	-3.42044	14	8	6	10	34	29	6	5	9	12	11	16	4	21	16
Cul3	chr1;chr1;chr1;chr1;chr1;chr1;chr1;chr1;chr1;chr1;chr1;chr1;chr1;chr1;chr1;chr1	80266818;80269210;80271524;80276414;80277375;80277964;80280833;80281383;80282623;80283676;80286899;80288744;80290082;80304080;80322859;80340246	80267287;80269355;80271710;80276548;80277471;80278088;80280940;80281553;80282799;80283821;80287127;80288858;80290242;80304193;80323056;80340430	-;-;-;-;-;-;-;-;-;-;-;-;-;-;-;-	2764	cullin 3	-1.06927	-0.0966264	0.750005	0.998781	-1.34757	-0.43036	0.113104	0.673527	-1.26027	-0.333733	0.267256	0.999979	5.68615	5.20365	5.29807	5.67088	5.72052	6.68479	5.96179	5.29183	5.36596	5.19277	5.21841	5.01371	5.89475	5.56706	5.6711	5.66486	1943	1258	395	606	1498	5455	468	1819	2069	2264	1199	1205	2731	1324	1890
Dock10	chr1;chr1;chr1;chr1;chr1;chr1;chr1;chr1;chr1;chr1;chr1;chr1;chr1;chr1;chr1;chr1;chr1;chr1;chr1;chr1;chr1;chr1;chr1;chr1;chr1;chr1;chr1;chr1;chr1;chr1;chr1;chr1;chr1;chr1;chr1;chr1;chr1;chr1;chr1;chr1;chr1;chr1;chr1;chr1;chr1;chr1;chr1;chr1;chr1;chr1;chr1;chr1;chr1;chr1;chr1;chr1;chr1;chr1;chr1;chr1;chr1;chr1;chr1;chr1;chr1;chr1;chr1;chr1;chr1;chr1;chr1;chr1;chr1;chr1;chr1;chr1;chr1;chr1;chr1;chr1…	80501068;80501068;80505325;80505325;80505621;80505621;80510277;80510277;80512427;80512427;80515489;80515489;80523716;80523716;80523970;80523970;80526224;80526224;80528233;80528233;80528649;80528649;80530078;80530078;80531174;80531174;80532322;80532322;80533786;80533786;80535853;80535853;80536845;80536845;80538783;80538783;80539810;80539810;80540085;80540085;80540244;80540244;80540457;80540457;805…	80501826;80501826;80505463;80505463;80505721;80505721;80510467;80510467;80512637;80512637;80515635;80515635;80523829;80523829;80524092;80524092;80526330;80526330;80528331;80528331;80528706;80528706;80530293;80530293;80531284;80531284;80532504;80532504;80533923;80533923;80535965;80535965;80536969;80536969;80538884;80538884;80539857;80539857;80540151;80540151;80540358;80540358;80540578;80540578;805…	-;-;-;-;-;-;-;-;-;-;-;-;-;-;-;-;-;-;-;-;-;-;-;-;-;-;-;-;-;-;-;-;-;-;-;-;-;-;-;-;-;-;-;-;-;-;-;-;-;-;-;-;-;-;-;-;-;-;-;-;-;-;-;-;-;-;-;-;-;-;-;-;-;-;-;-;-;-;-;-;-;-;-;-;-;-;-;-;-;-;-;-;-;-;-;-;-;-;-;-;-;-;-;-;-;-;-;-;-;-;-;-	7552	dedicator of cytokinesis 10	-1.30345	-0.38234	0.575922	0.998781	1.33202	0.413617	0.495526	0.84528	1.73623	0.795956	0.250524	0.999979	-0.150722	0.952733	-2.07359	-0.968827	-0.650881	0.906846	0.939975	-1.17074	-0.749745	1.9341	-1.77845	0.158745	-0.10887	-0.656561	0.115929	-0.933957	91	179	6	16	48	269	39	54	79	644	24	112	114	47	108
Irs1	chr1;chr1	82233105;82286777	82237604;82291439	-;-	9163	insulin receptor substrate 1	-1.22855	-0.296959	0.512386	0.998781	-1.17936	-0.238006	0.554469	0.868378	1.04171	0.0589538	0.895877	0.999979	3.19769	3.25216	2.46122	2.83478	3.42204	4.8203	2.44216	3.83285	3.16495	4.1859	2.58543	2.76166	2.77352	3.60458	3.35667	3.16649	1147	1078	183	281	1009	4966	135	2194	1491	3737	640	838	1039	1126	1259
Rhbdd1	chr1;chr1;chr1;chr1;chr1;chr1;chr1;chr1;chr1;chr1;chr1;chr1;chr1;chr1	82316579;82339049;82340319;82340319;82342730;82342730;82368292;82368292;82370334;82370334;82377561;82377561;82442863;82442863	82316648;82339296;82340830;82340830;82342862;82342862;82368380;82368380;82370390;82370390;82377704;82377704;82445367;82445367	+;+;+;+;+;+;+;+;+;+;+;+;+;+	3758	rhomboid domain containing 1	-1.09318	-0.128534	0.655047	0.998781	-1.11808	-0.161028	0.536251	0.863698	-1.02278	-0.0324939	0.909594	0.999979	1.75183	1.6492	1.15917	1.29126	1.62776	1.11078	1.13197	1.40518	0.913234	1.31186	1.73227	1.16564	1.18888	0.761933	1.68156	1.52734	171	144	30	39	118	153	22	165	126	206	144	112	140	63	160
Col4a4	chr1;chr1;chr1;chr1;chr1;chr1;chr1;chr1;chr1;chr1;chr1;chr1;chr1;chr1;chr1;chr1;chr1;chr1;chr1;chr1;chr1;chr1;chr1;chr1;chr1;chr1;chr1;chr1;chr1;chr1;chr1;chr1;chr1;chr1;chr1;chr1;chr1;chr1;chr1;chr1;chr1;chr1;chr1;chr1;chr1;chr1;chr1;chr1	82450723;82453777;82455723;82456779;82462051;82462327;82466487;82469479;82470983;82471189;82472478;82479858;82480482;82484391;82485581;82486483;82487512;82489011;82489700;82491525;82492448;82493493;82495771;82497154;82497828;82498935;82506946;82509168;82518929;82523851;82524987;82525865;82527529;82528452;82528752;82529565;82531358;82531600;82532917;82534595;82535741;82539031;82539954;82541170;825…	82453394;82454063;82455911;82456895;82462178;82462332;82466595;82469634;82471096;82471317;82472549;82479965;82480589;82484465;82485644;82486664;82487616;82489154;82489870;82491686;82492666;82493600;82495839;82497337;82497934;82499007;82507109;82509257;82519093;82523955;82525056;82525918;82527573;82528511;82528805;82529645;82531399;82531635;82532979;82534630;82535809;82539147;82539998;82541304;825…	-;-;-;-;-;-;-;-;-;-;-;-;-;-;-;-;-;-;-;-;-;-;-;-;-;-;-;-;-;-;-;-;-;-;-;-;-;-;-;-;-;-;-;-;-;-;-;-	7808	collagen, type IV, alpha 4	-1.17391	-0.231325	0.601049	0.998781	-1.5075	-0.592156	0.142038	0.689304	-1.28416	-0.360831	0.41195	0.999979	-0.311743	-1.20854	-1.30101	-0.13546	-1.60076	-1.04218	-1.17643	-1.09635	-0.870328	-1.89022	-1.43537	-2.47732	-0.586948	-0.89534	-1.09979	-1.97419	84	40	11	30	25	70	9	59	75	44	32	17	84	41	47
Col4a3	chr1;chr1;chr1;chr1;chr1;chr1;chr1;chr1;chr1;chr1;chr1;chr1;chr1;chr1;chr1;chr1;chr1;chr1;chr1;chr1;chr1;chr1;chr1;chr1;chr1;chr1;chr1;chr1;chr1;chr1;chr1;chr1;chr1;chr1;chr1;chr1;chr1;chr1;chr1;chr1;chr1;chr1;chr1;chr1;chr1;chr1;chr1;chr1;chr1;chr1;chr1;chr1	82586921;82641439;82643209;82648578;82649756;82650561;82651254;82652161;82653301;82654954;82655126;82656851;82657146;82660224;82660826;82662202;82662896;82664577;82666521;82666895;82668920;82669672;82670175;82671307;82672597;82673979;82675909;82676666;82678567;82679079;82679549;82680680;82682286;82682703;82689107;82689986;82690521;82693419;82696256;82696680;82697740;82700238;82700757;82708590;827…	82587431;82641495;82643298;82648622;82649800;82650623;82651307;82652187;82653378;82655016;82655161;82656892;82657223;82660286;82660885;82662246;82662949;82664618;82666605;82666930;82669084;82669761;82670270;82671377;82672779;82674147;82676001;82676767;82678664;82679229;82679662;82680847;82682375;82682837;82689205;82690075;82690660;82693545;82696336;82696778;82697787;82700423;82700887;82708662;827…	+;+;+;+;+;+;+;+;+;+;+;+;+;+;+;+;+;+;+;+;+;+;+;+;+;+;+;+;+;+;+;+;+;+;+;+;+;+;+;+;+;+;+;+;+;+;+;+;+;+;+;+	8609	collagen, type IV, alpha 3	-1.72743	-0.788631	0.17811	0.998781	-1.74834	-0.805984	0.125555	0.681166	-1.0121	-0.0173527	0.976246	0.999979	-0.669517	-1.74405	-2.7906	-2.48553	-3.3837	-2.99178	-2.78641	-2.62783	-1.98132	-3.11797	-2.774	-3.70023	-2.494	-3.36344	-2.39811	-2.81966	72	30	4	6	7	18	3	21	37	19	13	7	23	7	20
Mff	chr1;chr1;chr1;chr1;chr1;chr1;chr1;chr1;chr1	82724918;82727228;82729216;82731113;82735419;82741818;82747083;82750520;82751585	82725084;82727336;82729436;82731282;82735507;82741976;82747142;82750604;82752389	+;+;+;+;+;+;+;+;+	1865	mitochondrial fission factor	-1.47017	-0.555984	0.134607	0.998781	-1.53812	-0.621165	0.0615089	0.644009	-1.04622	-0.0651808	0.859459	0.999979	2.39401	2.3523	1.85423	2.18846	2.48585	3.55174	2.07685	1.34017	2.17084	2.55755	1.89059	1.55267	2.3257	1.60688	2.15962	2.0048	132	116	24	36	106	417	21	77	150	243	79	72	153	56	110
Agfg1	chr1;chr1;chr1;chr1;chr1;chr1;chr1;chr1;chr1;chr1;chr1;chr1;chr1	82839483;82858356;82870685;82875288;82876171;82880008;82882228;82883181;82886111;82886375;82893424;82894482;82894999	82839889;82858449;82870800;82875450;82876324;82880127;82882437;82883361;82886187;82886467;82893582;82894567;82896275	+;+;+;+;+;+;+;+;+;+;+;+;+	3137	ArfGAP with FG repeats 1	-1.04662	-0.065744	0.765657	0.998781	-1.12441	-0.169174	0.394394	0.802617	-1.07432	-0.10343	0.638187	0.999979	3.93549	3.84822	3.00391	3.58008	3.59306	3.69127	3.66771	3.61692	3.5191	3.19039	3.40488	3.4424	3.49875	3.54922	3.60265	3.6629	654	557	91	161	388	775	108	645	651	639	386	459	587	370	510
Slc19a3	chr1;chr1;chr1;chr1;chr1;chr1;chr1	83012523;83014703;83019332;83022334;83026226;83028013;83038370	83013989;83014844;83019524;83023141;83026380;83028142;83038448	-;-;-;-;-;-;-	2974	solute carrier family 19, member 3	2.49988	1.32186	0.157777	0.998781	2.9684	1.56969	0.0800552	0.664011	1.18742	0.247828	0.779803	0.999979	-3.35433	-3.28003	-2.82601	-4.3637	-3.62141	-3.30572	-1.75675	-1.89728	-1.88583	-3.67009	-2.17474	-3.76711	-2.39455	-4.3637	-4.3637	-1.4804	2	2	1	0	1	3	2	11	12	2	6	1	7	0	0
Sphkap	chr1;chr1;chr1;chr1;chr1;chr1;chr1;chr1;chr1;chr1;chr1	83255781;83263509;83263782;83267302;83275618;83280330;83288762;83290970;83339535;83362229;83407980	83257270;83263693;83263834;83267487;83279335;83280585;83288896;83291029;83339642;83362328;83408200	-;-;-;-;-;-;-;-;-;-;-	6512	SPHK1 interactor, AKAP domain containing	1.15993	0.214039	0.817433	0.998781	-2.49528	-1.3192	0.136578	0.686394	-2.89436	-1.53324	0.103572	0.999979	-2.57131	-3.04084	-3.22938	-5.49439	-5.49439	-3.53635	-5.49439	-3.3927	-4.67735	-5.1063	-4.82238	-4.1516	-4.32483	-4.25028	-1.93106	-4.44961	13	8	2	0	0	8	0	8	2	1	1	3	3	2	21
Pid1	chr1;chr1;chr1	84036293;84159232;84284341	84038507;84159378;84284645	-;-;-	2667	phosphotyrosine interaction domain containing 1	1.36821	0.452295	0.51106	0.998781	1.38166	0.466402	0.455943	0.829362	1.00983	0.014107	0.983423	0.999979	-1.60597	-0.812134	-0.186249	0.245664	-1.13593	0.271127	-1.09578	-1.53982	0.0627395	1.64633	-1.41305	-0.530786	1.01203	-0.71268	-1.0806	-0.0358742	10	17	8	13	11	59	3	13	48	184	10	23	87	15	15
Trip12	chr1;chr1;chr1;chr1;chr1;chr1;chr1;chr1;chr1;chr1;chr1;chr1;chr1;chr1;chr1;chr1;chr1;chr1;chr1;chr1;chr1;chr1;chr1;chr1;chr1;chr1;chr1;chr1;chr1;chr1;chr1;chr1;chr1;chr1;chr1;chr1;chr1;chr1;chr1;chr1;chr1	84721189;84725396;84725736;84726203;84728125;84730532;84731623;84732013;84736982;84738678;84739514;84742187;84743094;84743820;84744678;84745013;84747178;84749158;84750358;84751539;84751880;84754271;84757417;84757722;84758974;84760763;84761011;84761864;84762119;84763328;84763839;84765980;84766159;84768583;84776317;84777424;84782827;84786091;84793525;84814823;84839229	84724814;84725499;84725830;84726316;84728289;84730696;84731777;84732127;84737080;84738834;84739656;84742338;84743221;84744019;84744751;84745185;84747329;84749349;84750499;84751713;84751980;84754478;84757535;84757950;84759127;84760919;84761128;84762029;84762187;84763489;84763931;84766075;84766194;84768731;84776412;84777507;84782963;84786196;84794327;84814969;84839304	-;-;-;-;-;-;-;-;-;-;-;-;-;-;-;-;-;-;-;-;-;-;-;-;-;-;-;-;-;-;-;-;-;-;-;-;-;-;-;-;-	9632	thyroid hormone receptor interactor 12	1.16447	0.21968	0.337777	0.998781	-1.01726	-0.0246877	0.90467	0.982523	-1.18457	-0.244367	0.285991	0.999979	5.16777	4.86424	5.25902	5.20505	5.07287	5.10483	5.27696	5.25921	5.18646	4.79265	5.05755	4.92164	5.44773	5.09824	5.25844	5.50722	4730	3468	1341	1530	3334	6359	1015	6203	6372	5984	3741	3944	6985	3336	4951
Fbxo36	chr1;chr1;chr1;chr1	84839841;84881092;84896490;84899997	84839968;84881200;84896662;84900486	+;+;+;+	900	F-box protein 36	-1.07004	-0.0976678	0.83828	0.998781	-1.70079	-0.766207	0.0856073	0.668745	-1.58946	-0.668539	0.161894	0.999979	1.33238	0.901036	0.106993	1.58381	0.832217	0.923872	-0.813071	0.28372	0.468043	0.921813	0.483848	-0.613257	0.132749	0.667659	1.86169	0.474077	29	19	3	11	15	30	1	16	20	35	13	6	14	13	42
Slc16a14	chr1;chr1;chr1;chr1;chr1	84906705;84912196;84922854;84929287;84934860	84907429;84913173;84922997;84929564;84935083	-;-;-;-;-	2349	solute carrier family 16 (monocarboxylic acid transporters), member 14	-1.62572	-0.701077	0.135328	0.998781	-1.61634	-0.69273	0.0952416	0.671425	1.0058	0.00834662	0.985587	0.999979	4.12197	3.6384	2.98251	4.12546	3.57733	3.06678	3.87017	2.20688	2.50671	2.15875	2.69666	3.51887	2.10874	3.79783	3.32823	1.53544	557	360	67	176	287	375	93	180	240	232	176	362	166	329	315
Sp110	chr1;chr1;chr1;chr1;chr1;chr1;chr1;chr1;chr1;chr1;chr1;chr1;chr1;chr1;chr1;chr1;chr1;chr1;chr1;chr1;chr1;chr1;chr1;chr1;chr1	85576899;85576899;85579057;85579057;85579644;85579644;85583512;85583512;85584903;85584903;85586215;85586215;85587462;85587462;85589114;85589114;85591523;85591523;85594265;85594265;85595962;85595962;85598629;85598629;85603835	85577345;85577345;85579199;85579199;85579745;85579745;85583580;85583580;85585052;85585052;85586295;85586295;85587539;85587539;85589191;85589191;85591789;85591789;85594433;85594433;85596109;85596109;85598779;85598810;85603891	-;-;-;-;-;-;-;-;-;-;-;-;-;-;-;-;-;-;-;-;-;-;-;-;-	1971	Sp110 nuclear body protein	1.48612	0.571547	0.538823	0.998781	2.69354	1.4295	0.101186	0.67314	1.81247	0.857956	0.35878	0.999979	-2.43706	-1.84478	-2.23253	-0.877329	-2.54023	-1.81218	1.20947	-3.27297	-1.5045	-0.286618	-3.77022	-1.28241	-0.998182	-0.93041	-2.42203	-1.85798	3	5	1	4	2	8	12	1	10	33	0	9	14	9	3
Sp100	chr1;chr1;chr1;chr1;chr1;chr1;chr1;chr1;chr1;chr1;chr1;chr1;chr1;chr1;chr1;chr1;chr1;chr1;chr1;chr1	85650050;85659703;85662473;85663526;85665279;85666914;85670002;85673625;85675195;85679059;85681086;85691975;85694259;85697006;85699607;85701117;85701405;85707227;85707982;85708993	85650127;85659862;85662641;85663597;85665344;85667003;85670082;85673771;85675266;85679109;85681139;85692049;85694309;85697110;85699749;85701149;85701443;85707298;85708125;85709448	+;+;+;+;+;+;+;+;+;+;+;+;+;+;+;+;+;+;+;+	2158	nuclear antigen Sp100	1.45937	0.545341	0.419513	0.998781	1.77629	0.828869	0.177317	0.699536	1.21717	0.283528	0.678034	0.999979	0.817408	0.870167	0.984064	1.62236	1.83996	1.94763	0.516426	-0.760403	2.09557	3.86099	-0.0882384	2.66463	2.48208	1.6906	1.74154	1.76438	50	47	15	28	78	157	8	19	165	700	22	183	198	69	95
A630001G21Rik	chr1;chr1;chr1;chr1;chr1;chr1	85717083;85719025;85723098;85725121;85726459;85736472	85718368;85719129;85723181;85725289;85726615;85736606	-;-;-;-;-;-	1936	RIKEN cDNA A630001G21 gene	1.4372	0.523265	0.456256	0.998781	1.15183	0.203925	0.751928	0.941436	-1.24776	-0.31934	0.641844	0.999979	-1.02812	-0.905064	0.435902	-3.74437	-1.41181	-1.23628	-1.13743	-1.94981	-0.108987	0.398675	-1.99027	-2.13625	0.255024	-0.904561	-0.899651	-0.74146	11	11	9	0	6	13	2	6	30	54	4	4	36	9	12
Cab39	chr1;chr1;chr1;chr1;chr1;chr1;chr1;chr1;chr1	85793447;85818357;85835323;85837286;85842198;85844593;85847410;85848277;85849033	85793821;85818513;85835487;85837404;85842366;85844652;85847475;85848420;85851577	+;+;+;+;+;+;+;+;+	3800	calcium binding protein 39	-1.18342	-0.242967	0.343757	0.998781	-1.25783	-0.330937	0.149879	0.689304	-1.06287	-0.0879705	0.729709	0.999979	3.16238	3.33049	4.13913	3.21132	2.93254	3.72549	3.17621	3.01695	3.36108	2.91826	3.37089	2.93185	3.23189	3.24516	3.0942	3.32942	463	471	243	151	297	962	93	515	707	641	457	390	591	363	434
Itm2c	chr1;chr1;chr1;chr1;chr1;chr1	85894510;85903010;85905214;85906422;85907008;85907547	85894789;85903150;85905402;85906532;85907158;85908698	+;+;+;+;+;+	2024	integral membrane protein 2C	1.12484	0.169714	0.71571	0.998781	1.19298	0.25457	0.544797	0.865795	1.06058	0.0848557	0.856111	0.999979	3.27612	3.1342	1.84929	1.85864	1.15854	2.93345	2.72535	2.98963	2.37355	3.32291	2.88693	2.46406	2.52327	1.15089	2.70212	3.61904	266	218	26	31	45	294	36	268	188	451	173	149	191	44	175
Psmd1	chr1;chr1;chr1;chr1;chr1;chr1;chr1;chr1;chr1;chr1;chr1;chr1;chr1;chr1;chr1;chr1;chr1;chr1;chr1;chr1;chr1;chr1;chr1;chr1;chr1	86064619;86070583;86071614;86071827;86075799;86077356;86078568;86082037;86083147;86085182;86086030;86086575;86088809;86089994;86092003;86094276;86116575;86118510;86126456;86128136;86130637;86132714;86133638;86136963;86139080	86064805;86070626;86071687;86071996;86076004;86077499;86078794;86082097;86083275;86085270;86086108;86086748;86088920;86090190;86092098;86094340;86116689;86118626;86126558;86128305;86130729;86132800;86133784;86137116;86139295	+;+;+;+;+;+;+;+;+;+;+;+;+;+;+;+;+;+;+;+;+;+;+;+;+	3256	proteasome (prosome, macropain) 26S subunit, non-ATPase, 1	1.01644	0.0235293	0.932322	0.999651	1.06788	0.0947445	0.702972	0.92323	1.0506	0.0712152	0.79756	0.999979	4.69542	4.5353	4.3321	4.27002	4.48368	5.56513	4.99032	4.74075	4.68162	4.87865	4.95783	4.63423	4.93402	4.317	4.58382	5.04202	1151	932	238	270	748	2956	281	1462	1516	2145	1179	1091	1652	655	1047
Htr2b	chr1;chr1;chr1;chr1	86099037;86102422;86110534;86111879	86100232;86102622;86111116;86111970	-;-;-;-	2072	5-hydroxytryptamine (serotonin) receptor 2B	-2.39432	-1.25962	0.0299346	0.998781	1.0803	0.111429	0.814083	0.959843	2.58658	1.37105	0.014129	0.999979	-1.50543	-1.12049	-2.30463	-1.30113	-1.95818	-2.35517	-1.23537	-1.74062	-1.17954	-1.70636	-1.47689	-2.23419	-2.42768	-2.23205	-2.49413	-2.95444	8	10	1	3	4	5	2	8	14	11	7	4	4	3	3
Armc9	chr1;chr1;chr1;chr1;chr1;chr1;chr1;chr1;chr1;chr1;chr1;chr1;chr1;chr1;chr1;chr1;chr1;chr1;chr1;chr1;chr1;chr1;chr1;chr1;chr1;chr1;chr1;chr1;chr1;chr1;chr1;chr1;chr1;chr1;chr1;chr1;chr1;chr1;chr1;chr1;chr1;chr1;chr1;chr1;chr1;chr1	86154780;86154815;86156918;86156918;86159995;86159995;86162665;86162665;86164696;86164696;86169910;86169910;86172124;86172124;86173557;86173557;86176814;86176814;86186105;86186105;86188877;86188877;86191010;86191010;86194277;86194277;86196319;86196319;86198242;86198242;86199838;86199838;86202490;86202490;86207953;86207953;86213050;86213050;86244566;86244566;86252277;86252277;86257226;86262042;862…	86154843;86154843;86157005;86157005;86160123;86160123;86162835;86162835;86164851;86164851;86170002;86170002;86172148;86172148;86173714;86173714;86176912;86176912;86186139;86186139;86188988;86188988;86191102;86191102;86194367;86194367;86196442;86196442;86198381;86198381;86199914;86199914;86202564;86202564;86208043;86208043;86213105;86213105;86244670;86244670;86252392;86252491;86257362;86262165;862…	+;+;+;+;+;+;+;+;+;+;+;+;+;+;+;+;+;+;+;+;+;+;+;+;+;+;+;+;+;+;+;+;+;+;+;+;+;+;+;+;+;+;+;+;+;+	5256	armadillo repeat containing 9	1.13638	0.184441	0.529228	0.998781	1.24974	0.321631	0.227525	0.724754	1.09976	0.13719	0.637306	0.999979	0.653262	0.769123	0.721678	0.481888	0.361712	0.340919	0.512995	1.09929	1.18791	0.415664	1.06926	0.719128	1.00558	0.579753	0.105041	1.05556	111	109	31	31	68	125	20	187	215	154	127	115	173	78	74
B3gnt7	chr1;chr1	86303221;86305045	86303554;86307305	+;+	2595	UDP-GlcNAc:betaGal beta-1,3-N-acetylglucosaminyltransferase 7	-3.66973	-1.87567	0.234247	0.998781	-1.33987	-0.422098	0.752983	0.941436	2.73886	1.45358	0.352991	0.999979	-1.83014	-3.52575	-4.16703	-4.16703	-4.16703	-0.950517	-2.34081	-4.16703	-4.16703	-1.75526	-4.16703	-1.97011	-3.66472	-4.16703	-4.16703	-2.73359	8	1	0	0	0	23	1	0	0	14	0	7	1	0	0
Ncl	chr1;chr1;chr1;chr1;chr1;chr1;chr1;chr1;chr1;chr1;chr1;chr1;chr1;chr1	86344719;86350812;86351367;86352198;86352510;86353126;86353732;86355020;86356052;86356371;86356556;86356957;86358107;86359206	86350696;86351035;86351493;86352319;86352633;86353280;86353855;86355144;86356193;86356457;86356741;86357452;86358223;86359455	-;-;-;-;-;-;-;-;-;-;-;-;-;-	8257	nucleolin	1.23852	0.308619	0.351586	0.998781	1.32149	0.402161	0.178285	0.70038	1.06699	0.0935421	0.779459	0.999979	5.24952	5.39252	5.34841	4.87613	4.8151	5.53433	5.7949	6.04803	5.59424	4.81681	5.86951	5.33179	5.7869	4.63375	5.13804	6.13362	4291	4288	1223	1044	2390	7342	1246	9188	7247	5216	5631	4493	7575	2072	3904
C130036L24Rik	chr1;chr1	86359574;86367133	86360007;86367964	+;+	1266	RIKEN cDNA C130036L24 gene	-1.82613	-0.868792	0.0803953	0.998781	-1.62544	-0.70083	0.120884	0.678862	1.12347	0.167962	0.73821	0.999979	0.277649	-1.4361	-0.0250297	0.280041	1.12894	0.517052	0.647722	-0.561545	-0.9849	-0.113786	-0.608926	-0.101244	-0.274145	-0.597873	-0.510267	-0.472725	19	4	4	6	27	32	5	12	9	23	8	14	15	7	10
Ptma	chr1;chr1;chr1;chr1;chr1	86526736;86529173;86529456;86529731;86529965	86526950;86529244;86529552;86529804;86530698	+;+;+;+;+	1192	prothymosin alpha	-1.18709	-0.247423	0.574144	0.998781	1.09407	0.129701	0.740432	0.936913	1.29875	0.377124	0.393399	0.999979	7.43546	7.58454	8.66315	8.88076	7.67796	6.79398	8.78377	7.8609	8.00044	6.85106	8.63434	8.03123	8.0929	8.16615	7.32297	7.26626	2818	2828	1757	2420	2510	2536	1428	4659	5545	3083	5525	4213	5407	3462	2562
Pde6d	chr1;chr1;chr1;chr1;chr1	86543015;86545702;86546657;86547529;86582300	86543583;86545807;86546782;86547617;86582501	-;-;-;-;-	1092	phosphodiesterase 6D, cGMP-specific, rod, delta	-1.55711	-0.638869	0.0576085	0.998781	-1.50678	-0.591469	0.0492944	0.620166	1.0334	0.0474	0.886999	0.999979	2.26981	2.34853	2.50371	2.26568	2.58657	3.44825	1.66155	2.29949	2.10916	2.04747	1.9633	2.18141	1.6099	2.37908	2.05457	2.01497	70	67	22	22	66	226	9	88	83	98	48	65	53	56	59
Cops7b	chr1;chr1;chr1;chr1;chr1;chr1;chr1	86587100;86589164;86592291;86596751;86599003;86601083;86605058	86587235;86589341;86592366;86596839;86599205;86601188;86606500	+;+;+;+;+;+;+	2231	COP9 signalosome subunit 7B	1.2612	0.334794	0.320279	0.998781	1.00994	0.0142653	0.962756	0.993625	-1.24879	-0.320528	0.336718	0.999979	1.56113	1.79551	2.45607	2.11458	2.21385	1.87229	0.630834	2.08682	2.61631	1.84889	2.07506	2.08509	2.84479	2.26488	1.72301	2.33183	88	94	44	41	105	154	9	157	246	177	108	126	264	107	97
Nppc	chr1;chr1;chr1	86666293;86669644;86670349	86666798;86669954;86670573	-;-;-	1042	natriuretic peptide type C	-2.37399	-1.24731	0.398319	0.998781	-1.01491	-0.0213575	0.986653	0.997527	2.33911	1.22596	0.405203	0.999979	-0.666181	-0.925207	4.21792	-0.30946	-2.85065	-2.40633	2.91667	2.33484	1.06517	-2.85065	2.31945	-0.653735	0.0873907	-1.60654	-0.493816	1.97853	7	5	70	3	0	1	21	86	37	0	59	7	16	2	8
Dis3l2	chr1;chr1;chr1;chr1;chr1;chr1;chr1;chr1;chr1;chr1;chr1;chr1;chr1;chr1;chr1;chr1;chr1;chr1;chr1;chr1;chr1;chr1;chr1;chr1;chr1;chr1;chr1;chr1;chr1;chr1;chr1;chr1;chr1;chr1;chr1;chr1;chr1;chr1;chr1;chr1;chr1;chr1;chr1	86703804;86703804;86744681;86744681;86745341;86745341;86754227;86754227;86760288;86760288;86791416;86821222;86821222;86854360;86854360;86857127;86857127;86878403;86878403;86930754;86930754;86959743;86959743;86973400;86973400;86990092;86990092;87021038;87021038;87044017;87044017;87044830;87044830;87047037;87047037;87047448;87047448;87047688;87047688;87048833;87048833;87049623;87049623	86703871;86703871;86744828;86744828;86745498;86745498;86754280;86754280;86760389;86760389;86791457;86821450;86821450;86854460;86854460;86857374;86857374;86878576;86878576;86930833;86930833;86959855;86959855;86973507;86973507;86990325;86990325;87021117;87021117;87044200;87044200;87044916;87044916;87047184;87047184;87047578;87047578;87047792;87047792;87048934;87048934;87050097;87050097	+;+;+;+;+;+;+;+;+;+;+;+;+;+;+;+;+;+;+;+;+;+;+;+;+;+;+;+;+;+;+;+;+;+;+;+;+;+;+;+;+;+;+	3171	DIS3 like 3'-5' exoribonuclease 2	1.29493	0.372871	0.112786	0.998781	1.20923	0.274083	0.1979	0.705097	-1.07087	-0.098788	0.674695	0.999979	3.78879	3.71154	4.03088	3.5375	3.77778	3.6305	3.61167	4.16129	4.40227	3.46853	4.21409	4.04792	4.35343	4.1011	3.82792	4.16547	597	512	188	158	446	751	105	952	1216	784	685	707	1075	549	603
Eif4e2	chr1;chr1;chr1;chr1;chr1;chr1;chr1;chr1;chr1;chr1;chr1;chr1;chr1;chr1;chr1;chr1;chr1;chr1;chr1;chr1;chr1	87213914;87213914;87213939;87219581;87219581;87219581;87220920;87220920;87220920;87224353;87224353;87224353;87225850;87225850;87225850;87226097;87226097;87226097;87227801;87227801;87237846	87214019;87214019;87214495;87219695;87219695;87219695;87221054;87221054;87221054;87224457;87224457;87224457;87226002;87226002;87226002;87226233;87226233;87226233;87228858;87228858;87240488	+;+;+;+;+;+;+;+;+;+;+;+;+;+;+;+;+;+;+;+;+	4928	eukaryotic translation initiation factor 4E member 2	-1.08102	-0.112396	0.641786	0.998781	-1.02156	-0.030777	0.887743	0.978673	1.0582	0.0816189	0.735179	0.999979	2.41812	2.26415	1.82546	2.09377	1.9543	1.82779	2.47306	2.15588	1.70808	1.73631	2.15275	2.05581	1.84566	1.73089	2.09556	2.16926	358	291	63	90	195	333	74	367	290	365	254	275	292	164	281
Efhd1	chr1;chr1;chr1;chr1	87264364;87289468;87297629;87309661	87264754;87289615;87297763;87310791	+;+;+;+	1805	EF hand domain containing 1	-1.946	-0.96051	0.314525	0.998781	-1.08216	-0.113912	0.892148	0.979897	1.79826	0.846598	0.369517	0.999979	-1.16857	-1.94782	1.77868	1.47543	-0.969138	-1.8258	0.381416	1.0399	-0.741181	-1.72568	1.08526	-0.913516	0.356104	-2.39918	-2.62138	0.0227382	9	4	22	21	8	7	6	60	17	9	43	11	36	2	2
Gigyf2	chr1;chr1;chr1;chr1;chr1;chr1;chr1;chr1;chr1;chr1;chr1;chr1;chr1;chr1;chr1;chr1;chr1;chr1;chr1;chr1;chr1;chr1;chr1;chr1;chr1;chr1;chr1;chr1;chr1;chr1;chr1;chr1;chr1;chr1;chr1;chr1;chr1;chr1;chr1;chr1;chr1;chr1;chr1;chr1;chr1;chr1;chr1;chr1;chr1;chr1;chr1;chr1;chr1;chr1;chr1;chr1;chr1;chr1	87326998;87326998;87334270;87334270;87354404;87354404;87364104;87364104;87365184;87365184;87373997;87373997;87378972;87378972;87379968;87379968;87403667;87403667;87406984;87407002;87407293;87407293;87407535;87407535;87410662;87410662;87411708;87411708;87416818;87416818;87419088;87419088;87420285;87420285;87421491;87421491;87423181;87423181;87425065;87425065;87428570;87428570;87433680;87433680;874…	87327092;87327092;87334334;87334334;87354486;87354486;87364233;87364233;87365279;87365279;87374111;87374111;87379083;87379083;87380008;87380008;87403846;87403846;87407201;87407201;87407455;87407455;87407723;87407723;87410858;87410858;87411867;87411867;87416984;87416984;87419179;87419179;87420392;87420392;87421591;87421591;87423281;87423281;87425226;87425226;87428728;87428728;87433916;87433916;874…	+;+;+;+;+;+;+;+;+;+;+;+;+;+;+;+;+;+;+;+;+;+;+;+;+;+;+;+;+;+;+;+;+;+;+;+;+;+;+;+;+;+;+;+;+;+;+;+;+;+;+;+;+;+;+;+;+;+	5743	GRB10 interacting GYF protein 2	-1.04432	-0.0625603	0.839902	0.998781	1.08995	0.124256	0.653538	0.906418	1.13825	0.186816	0.547305	0.999979	4.25437	4.4897	5.67003	5.09163	4.54409	4.21196	4.89437	4.90449	5.07064	4.37051	5.26949	4.93883	4.87206	4.92229	4.54974	4.60316	1496	1594	1063	843	1377	2040	464	2891	3505	2661	2583	2379	2793	1760	1805
Kcnj13	chr1;chr1;chr1	87386284;87388930;87394612	87387038;87389405;87394729	-;-;-	1349	potassium inwardly-rectifying channel, subfamily J, member 13	-1.45761	-0.543607	0.285804	0.998781	-1.3246	-0.40556	0.379821	0.796054	1.10041	0.138047	0.779577	0.999979	-0.8863	0.00880017	0.171391	0.391321	-0.890624	-1.26514	-3.22318	-0.989403	-0.249372	-0.897622	-0.857756	-0.493407	-0.638758	-0.383373	-1.38462	-1.15652	8	15	5	7	6	8	0	9	18	13	7	11	12	9	5
Ngef	chr1;chr1;chr1;chr1;chr1;chr1;chr1;chr1;chr1;chr1;chr1;chr1;chr1;chr1;chr1;chr1;chr1;chr1;chr1;chr1;chr1;chr1;chr1;chr1;chr1;chr1;chr1;chr1	87476829;87476829;87479103;87479103;87479837;87479837;87480587;87480587;87481116;87481116;87482623;87482623;87484599;87484599;87486156;87486156;87487799;87487799;87489584;87489584;87503266;87503266;87509245;87509245;87510093;87540659;87545797;87573688	87477744;87477744;87479207;87479207;87479916;87479916;87480742;87480742;87481279;87481279;87482712;87482712;87484673;87484673;87486285;87486285;87487951;87487951;87489744;87489744;87503573;87503573;87509387;87509387;87510362;87540773;87546131;87573870	-;-;-;-;-;-;-;-;-;-;-;-;-;-;-;-;-;-;-;-;-;-;-;-;-;-;-;-	3384	neuronal guanine nucleotide exchange factor	-1.14668	-0.197459	0.657625	0.998781	-1.47987	-0.565474	0.158286	0.693097	-1.29058	-0.368015	0.404175	0.999979	2.14795	1.41732	2.34484	3.16351	2.02281	1.6566	2.16955	1.26102	0.995552	1.91011	1.47402	1.9354	1.5906	2.88843	2.22778	0.442229	203	110	62	130	140	202	41	134	120	282	108	173	167	252	211
Neu2	chr1;chr1;chr1;chr1;chr1;chr1;chr1;chr1;chr1;chr1;chr1;chr1;chr1	87574027;87574027;87579434;87584022;87594550;87594878;87594878;87594878;87594878;87596538;87596538;87596538;87596538	87574126;87574126;87579535;87584249;87594617;87595089;87595089;87595089;87595089;87597840;87597840;87597840;87597840	+;+;+;+;+;+;+;+;+;+;+;+;+	2013	neuraminidase 2	-2.20825	-1.14291	0.213865	0.998781	-2.44294	-1.28862	0.111174	0.67314	-1.10628	-0.14571	0.869798	0.999979	-0.614108	-2.71698	0.774638	-1.72552	1.56987	3.5571	-0.0213475	0.423957	1.13998	-0.728896	0.861851	-0.963572	0.0814019	0.141556	0.700343	0.769178	16	2	12	2	60	452	5	43	78	24	41	12	33	21	42
Inpp5d	chr1;chr1;chr1;chr1;chr1;chr1;chr1;chr1;chr1;chr1;chr1;chr1;chr1;chr1;chr1;chr1;chr1;chr1;chr1;chr1;chr1;chr1;chr1;chr1;chr1;chr1;chr1;chr1;chr1;chr1;chr1;chr1;chr1;chr1;chr1;chr1;chr1;chr1;chr1;chr1;chr1;chr1;chr1;chr1;chr1;chr1;chr1;chr1;chr1;chr1;chr1;chr1;chr1;chr1;chr1;chr1;chr1;chr1;chr1;chr1;chr1;chr1;chr1;chr1;chr1;chr1;chr1;chr1;chr1;chr1;chr1;chr1;chr1;chr1;chr1;chr1;chr1;chr1;chr1;chr1…	87620312;87620312;87620312;87620312;87635292;87635292;87635292;87635292;87665387;87665387;87665387;87665387;87667889;87667889;87667892;87667892;87669642;87669642;87669642;87669642;87676283;87676283;87676283;87676283;87681489;87681489;87681489;87681489;87681687;87681687;87681687;87681687;87683743;87683743;87683743;87683743;87691625;87691625;87691625;87691625;87695333;87695333;87695333;87695333;876…	87620631;87620631;87620631;87620631;87635355;87635355;87635355;87635355;87665537;87665537;87665537;87665537;87668063;87668063;87668063;87668063;87669782;87669782;87669782;87669782;87676370;87676370;87676370;87676370;87681569;87681569;87681569;87681569;87681758;87681758;87681758;87681758;87683866;87683866;87683866;87683866;87691731;87691731;87691731;87691731;87695435;87695435;87695435;87695435;876…	+;+;+;+;+;+;+;+;+;+;+;+;+;+;+;+;+;+;+;+;+;+;+;+;+;+;+;+;+;+;+;+;+;+;+;+;+;+;+;+;+;+;+;+;+;+;+;+;+;+;+;+;+;+;+;+;+;+;+;+;+;+;+;+;+;+;+;+;+;+;+;+;+;+;+;+;+;+;+;+;+;+;+;+;+;+;+;+;+;+;+;+;+;+;+;+;+;+;+;+;+;+;+;+;+;+;+;+;+;+	4940	inositol polyphosphate-5-phosphatase D	-1.05046	-0.0710217	0.895284	0.999651	-1.19367	-0.255402	0.598765	0.888756	-1.13633	-0.18438	0.731762	0.999979	0.566351	1.83371	-0.306804	0.967756	0.968936	0.559876	1.27006	-0.610451	0.917865	1.49942	-1.22339	0.429895	0.966057	0.887804	1.43907	-0.565262	98	216	14	41	98	137	32	52	167	310	23	88	158	91	178
Atg16l1	chr1;chr1;chr1;chr1;chr1;chr1;chr1;chr1;chr1;chr1;chr1;chr1;chr1;chr1;chr1;chr1;chr1;chr1;chr1;chr1;chr1;chr1;chr1;chr1;chr1;chr1;chr1;chr1;chr1;chr1;chr1;chr1;chr1;chr1;chr1;chr1;chr1;chr1;chr1;chr1;chr1;chr1;chr1;chr1;chr1;chr1;chr1;chr1;chr1;chr1;chr1;chr1;chr1;chr1	87756011;87756011;87756011;87760051;87760051;87760051;87765338;87765338;87765338;87766109;87766109;87766109;87766806;87766806;87766806;87771392;87771392;87771392;87774145;87774145;87774145;87774813;87774813;87775081;87775757;87775757;87775757;87778922;87778922;87778922;87780125;87780125;87780125;87781671;87781671;87781671;87785876;87785876;87785876;87786241;87786241;87786241;87789331;87789331;877…	87756314;87756314;87756314;87760144;87760144;87760144;87765443;87765443;87765443;87766182;87766182;87766182;87767057;87767057;87767057;87771457;87771457;87771457;87774231;87774231;87774231;87774869;87774869;87775128;87775859;87775859;87775859;87779027;87779027;87779027;87780195;87780195;87780195;87781742;87781742;87781742;87785996;87785996;87785996;87786346;87786346;87786346;87789480;87789480;877…	+;+;+;+;+;+;+;+;+;+;+;+;+;+;+;+;+;+;+;+;+;+;+;+;+;+;+;+;+;+;+;+;+;+;+;+;+;+;+;+;+;+;+;+;+;+;+;+;+;+;+;+;+;+	3180	autophagy related 16-like 1 (S. cerevisiae)	1.05751	0.0806672	0.718176	0.998781	1.03173	0.0450697	0.822542	0.962916	-1.02498	-0.0355975	0.873249	0.999979	3.95704	4.10711	4.64073	4.46055	4.15655	4.24306	3.92569	4.38467	4.49545	4.29627	4.41528	4.30553	4.55724	4.59142	4.08887	4.10582	673	676	288	301	582	1153	131	1115	1301	1398	790	848	1242	774	725
Scarna6	chr1	87784571	87784818	+	248	small Cajal body-specific RNA 6	-1.38655	-0.4715	0.272406	0.998781	-1.03682	-0.0521635	0.890949	0.979388	1.33731	0.419337	0.328166	0.999979	6.63973	6.91748	8.1796	7.75396	7.26878	5.80309	8.23669	6.75768	7.00424	6.90213	7.06585	6.81696	6.70615	7.35423	6.75541	6.19043	336	369	261	230	392	263	203	449	576	662	386	376	428	409	358
Sag	chr1;chr1;chr1;chr1;chr1;chr1;chr1;chr1;chr1;chr1;chr1;chr1;chr1;chr1;chr1;chr1	87803680;87805273;87810307;87812985;87814680;87817516;87821307;87823317;87824426;87828397;87831839;87834550;87837310;87840792;87844112;87844915	87804012;87805377;87810367;87813029;87814873;87817575;87821383;87823452;87824510;87828469;87831976;87834627;87837333;87840847;87844121;87845157	+;+;+;+;+;+;+;+;+;+;+;+;+;+;+;+	1718	S-antigen, retina and pineal gland (arrestin)	1.23051	0.299261	0.550114	0.998781	1.06534	0.0913108	0.841474	0.968405	-1.15505	-0.20795	0.672434	0.999979	-0.555674	-0.256559	-0.82574	-1.4969	0.583464	-0.300594	-3.57202	-0.905331	-0.0757993	0.35383	-0.550629	0.414572	-0.633984	0.493233	0.111901	-0.170461	14	16	3	2	25	24	0	13	27	46	12	29	16	23	23
Dgkd	chr1;chr1;chr1;chr1;chr1;chr1;chr1;chr1;chr1;chr1;chr1;chr1;chr1;chr1;chr1;chr1;chr1;chr1;chr1;chr1;chr1;chr1;chr1;chr1;chr1;chr1;chr1;chr1;chr1;chr1	87853287;87880368;87881859;87915100;87915492;87916369;87916807;87917892;87918559;87921573;87924072;87924480;87925694;87925873;87926051;87926866;87927685;87929741;87931932;87934106;87934394;87935338;87936284;87936749;87938154;87938346;87939196;87940177;87941369;87942383	87853456;87880478;87881939;87915204;87915624;87916475;87916932;87917994;87918721;87921681;87924211;87924564;87925788;87925972;87926324;87927024;87927810;87929837;87932042;87934202;87934501;87935451;87936418;87936900;87938265;87938438;87939315;87940306;87941499;87944489	+;+;+;+;+;+;+;+;+;+;+;+;+;+;+;+;+;+;+;+;+;+;+;+;+;+;+;+;+;+	5694	diacylglycerol kinase, delta	1.12185	0.165885	0.619594	0.998781	1.33311	0.414796	0.167628	0.697238	1.18831	0.248911	0.459642	0.999979	2.68653	3.0364	3.01599	3.03905	3.16509	3.29109	2.26462	3.12293	3.32022	4.51425	3.08483	3.47694	3.40483	3.41292	2.98103	3.0083	499	576	167	201	524	1067	74	832	1031	2915	562	855	1000	612	602
Usp40	chr1;chr1;chr1;chr1;chr1;chr1;chr1;chr1;chr1;chr1;chr1;chr1;chr1;chr1;chr1;chr1;chr1;chr1;chr1;chr1;chr1;chr1;chr1;chr1;chr1;chr1;chr1;chr1;chr1;chr1;chr1;chr1;chr1;chr1;chr1;chr1;chr1;chr1;chr1;chr1;chr1;chr1;chr1;chr1;chr1;chr1;chr1;chr1;chr1;chr1;chr1;chr1;chr1;chr1;chr1;chr1;chr1;chr1;chr1;chr1	87945121;87945121;87948502;87948502;87949932;87949932;87950159;87950159;87951643;87951643;87952340;87952340;87954151;87954151;87957211;87957211;87959789;87959789;87962424;87962424;87965306;87967184;87967510;87968396;87974077;87974077;87975808;87975808;87978311;87978311;87980015;87980015;87980971;87980971;87982009;87982009;87983754;87983754;87985902;87985902;87988885;87988885;87990062;87990062;879…	87946707;87946707;87948596;87948596;87950027;87950027;87950369;87950369;87951708;87951708;87952458;87952458;87954245;87954245;87957334;87957334;87959863;87959863;87962488;87962488;87965342;87967270;87967598;87968449;87974134;87974134;87975931;87975931;87978633;87978633;87980085;87980085;87981055;87981055;87982180;87982180;87983835;87983835;87986199;87986199;87988992;87988992;87990157;87990157;879…	-;-;-;-;-;-;-;-;-;-;-;-;-;-;-;-;-;-;-;-;-;-;-;-;-;-;-;-;-;-;-;-;-;-;-;-;-;-;-;-;-;-;-;-;-;-;-;-;-;-;-;-;-;-;-;-;-;-;-;-	5316	ubiquitin specific peptidase 40	1.30393	0.382871	0.161645	0.998781	1.22203	0.28928	0.24273	0.729885	-1.06702	-0.0935909	0.732687	0.999979	2.32869	2.6917	2.52809	2.39699	3.01943	2.70165	2.28399	2.86928	3.24286	2.8727	3.0639	2.97751	3.53947	2.4918	2.47828	3.2377	363	423	111	120	442	661	70	651	912	870	517	564	1025	301	396
Ugt1a7c	chr1;chr1;chr1;chr1;chr1	88095001;88215044;88215795;88216138;88218127	88095978;88215175;88215882;88216357;88220002	+;+;+;+;+	3294	UDP glucuronosyltransferase 1 family, polypeptide A7C	-1.07037	-0.0981133	0.868607	0.998781	1.11076	0.151547	0.776476	0.947817	1.18893	0.24966	0.671759	0.999979	-0.793452	-1.11676	-2.97345	0.392102	-0.250625	-0.130077	-1.4004	-1.84444	-1.01491	0.0263905	-0.0283789	0.544788	-0.0910862	-1.97744	-0.470314	-0.464939	24	17	1	18	27	55	3	13	27	72	36	63	49	7	30
Ugt1a6b	chr1;chr1;chr1;chr1;chr1;chr1	88103257;88106941;88215044;88215795;88216138;88218127	88103378;88107799;88215175;88215882;88216357;88218998	+;+;+;+;+;+	2293	UDP glucuronosyltransferase 1 family, polypeptide A6B	-1.25185	-0.324061	0.567316	0.998781	-1.30805	-0.387421	0.450084	0.827574	-1.0449	-0.0633597	0.910441	0.999979	-0.447911	-1.04059	-2.45084	-0.374025	-0.432065	-1.08317	-3.98853	-2.37614	-1.41525	0.0768505	-1.6231	-1.0516	-1.21649	-1.29367	-0.950395	-0.947852	21	12	1	7	16	18	0	5	13	51	7	13	14	8	14
Ugt1a6a	chr1;chr1;chr1;chr1;chr1;chr1	88134809;88138473;88215044;88215795;88216138;88218127	88134935;88139331;88215175;88215882;88216357;88220002	+;+;+;+;+;+	3302	UDP glucuronosyltransferase 1 family, polypeptide A6A	1.46012	0.546091	0.178997	0.998781	1.24877	0.320503	0.389202	0.801213	-1.16925	-0.225588	0.574277	0.999979	0.525834	0.42386	-0.334359	0.904206	0.542637	-0.636362	-0.73534	0.734679	0.610503	0.868843	0.875526	0.708861	0.620877	0.00261682	0.756543	1.55864	63	53	9	26	48	38	5	90	89	132	69	71	82	32	73
Ugt1a5	chr1;chr1;chr1;chr1;chr1	88166012;88215044;88215795;88216138;88218127	88166903;88215175;88215882;88216357;88220002	+;+;+;+;+	3208	UDP glucuronosyltransferase 1 family, polypeptide A5	1.36715	0.451169	0.372209	0.998781	1.14069	0.189902	0.678816	0.916693	-1.19853	-0.261267	0.603024	0.999979	-0.169847	0.517254	1.56511	0.645757	1.62049	0.318295	-1.36224	1.21679	1.7538	0.46398	1.42756	1.13077	2.06037	1.01243	0.241277	1.38979	37	55	34	21	100	74	3	123	194	96	99	93	220	64	49
Ugt1a2	chr1;chr1;chr1;chr1;chr1	88200611;88215044;88215795;88216138;88218127	88201500;88215175;88215882;88216357;88220002	+;+;+;+;+	3206	UDP glucuronosyltransferase 1 family, polypeptide A2	1.25469	0.32733	0.499293	0.998781	1.11134	0.152301	0.732587	0.933482	-1.12899	-0.175029	0.714187	0.999979	-1.28554	-0.737246	0.884394	-0.0198922	0.295607	-0.823445	0.10775	0.164149	0.236064	-0.700695	0.156223	-0.153813	0.57534	-0.529871	-0.908736	0.775644	16	22	21	13	39	32	9	58	66	41	40	37	77	21	21
Dnajb3	chr1	88204732	88205748	-	1017	DnaJ heat shock protein family (Hsp40) member B3	1.04747	0.0669106	0.890868	0.999651	-1.29516	-0.373135	0.424261	0.818304	-1.35665	-0.440046	0.363658	0.999979	-0.340888	0.578764	1.20465	0.976738	-0.483053	-0.611886	0.667784	-0.0583264	0.0864986	-0.17239	0.205781	-1.20749	-0.0435734	0.387956	0.747719	0.108666	9	17	8	8	6	10	4	14	17	17	12	4	14	12	21
Ugt1a1	chr1;chr1;chr1;chr1;chr1	88211959;88215044;88215795;88216138;88218127	88212871;88215175;88215882;88216357;88220002	+;+;+;+;+	3229	UDP glucuronosyltransferase 1 family, polypeptide A1	1.44595	0.532014	0.264211	0.998781	-1.40789	-0.493535	0.260519	0.743667	-2.03573	-1.02555	0.0318002	0.999979	2.17996	1.10304	0.657546	1.43541	1.56778	0.434769	1.64161	0.223736	0.476027	0.252001	1.15134	1.07504	2.43087	0.814968	2.60519	0.566565	198	84	18	37	97	81	27	61	79	83	82	90	287	56	262
Mroh2a	chr1;chr1;chr1;chr1;chr1;chr1;chr1;chr1;chr1;chr1;chr1;chr1;chr1;chr1;chr1;chr1;chr1;chr1;chr1;chr1;chr1;chr1;chr1;chr1;chr1;chr1;chr1;chr1;chr1;chr1;chr1;chr1;chr1;chr1;chr1;chr1;chr1;chr1;chr1;chr1;chr1;chr1	88227020;88228054;88228227;88230342;88230626;88232244;88233317;88234002;88234970;88235190;88235373;88236655;88237473;88237845;88238894;88240119;88240679;88241071;88241543;88242404;88242669;88243931;88244944;88245988;88247136;88247748;88248552;88249703;88250265;88251245;88252336;88254858;88255090;88255543;88256057;88256400;88256651;88257710;88258583;88259119;88259530;88259905	88227228;88228146;88228408;88230473;88230788;88232342;88233468;88234145;88235062;88235268;88235486;88236731;88237592;88237955;88239041;88240159;88240820;88241123;88241650;88242523;88242791;88244083;88245066;88246067;88247244;88247843;88248656;88249826;88250383;88251397;88252490;88255017;88255283;88255680;88256171;88256549;88256833;88257865;88258714;88259221;88259595;88262289	+;+;+;+;+;+;+;+;+;+;+;+;+;+;+;+;+;+;+;+;+;+;+;+;+;+;+;+;+;+;+;+;+;+;+;+;+;+;+;+;+;+	7502	maestro heat-like repeat family member 2A	1.16784	0.223846	0.648054	0.998781	-1.17795	-0.236278	0.606103	0.890891	-1.37566	-0.460124	0.340236	0.999979	-2.59462	-2.6496	-1.01248	-1.90622	-2.31734	-1.85612	-3.09162	-2.62693	-2.35638	-2.62682	-1.51227	-1.91161	-1.36528	-2.29515	-3.07726	-1.24994	15	13	13	8	14	37	2	18	24	24	29	25	46	14	10
Hjurp	chr1;chr1;chr1;chr1;chr1;chr1;chr1;chr1	88258856;88267948;88269321;88270202;88272729;88275042;88277219;88277374	88266658;88268026;88269413;88270299;88272765;88275097;88277285;88277579	-;-;-;-;-;-;-;-	8439	Holliday junction recognition protein	-1.02336	-0.0333109	0.930492	0.999651	-1.06514	-0.0910381	0.790471	0.951273	-1.04082	-0.0577272	0.879182	0.999979	0.453851	1.35392	2.46549	1.3017	1.11826	0.659095	0.779761	1.44098	1.74928	0.776652	1.36535	1.27974	1.89144	1.46381	0.752115	0.96859	156	265	169	89	187	253	39	383	513	321	252	275	518	234	189
Trpm8	chr1;chr1;chr1;chr1;chr1;chr1;chr1;chr1;chr1;chr1;chr1;chr1;chr1;chr1;chr1;chr1;chr1;chr1;chr1;chr1;chr1;chr1;chr1;chr1;chr1;chr1;chr1	88306712;88307810;88318965;88320864;88325382;88326405;88328151;88330696;88332675;88337113;88341305;88343233;88348044;88349847;88350856;88351350;88354409;88355131;88359652;88360585;88361911;88365040;88374249;88379740;88380969;88384663;88388541	88306791;88307902;88319086;88320937;88325538;88326582;88328323;88330870;88332742;88337310;88341407;88343351;88348334;88349942;88350985;88351495;88354521;88355347;88359743;88360726;88362082;88365217;88374439;88379839;88381002;88384753;88388851	+;+;+;+;+;+;+;+;+;+;+;+;+;+;+;+;+;+;+;+;+;+;+;+;+;+;+	3844	transient receptor potential cation channel, subfamily M, member 8	2.01716	1.01232	0.271537	0.998781	1.23093	0.299749	0.729181	0.933016	-1.63873	-0.712574	0.426188	0.999979	-2.91319	-2.43585	-1.62736	-2.65878	-3.99161	-3.67593	-2.90768	-3.86756	-2.25604	-4.34581	-1.04843	-3.39111	-1.57797	-3.12363	-4.13429	-0.951843	5	7	4	2	1	3	1	2	12	1	20	3	19	3	1
Arl4c	chr1	88698226	88702191	-	3966	ADP-ribosylation factor-like 4C	-1.28716	-0.364195	0.451029	0.998781	-1.42694	-0.512927	0.233252	0.725665	-1.10859	-0.148732	0.755552	0.999979	4.33901	3.88119	4.21305	4.30883	3.46787	2.7033	4.61583	3.10854	3.10374	2.59991	2.98624	3.06283	2.27204	4.30587	4.0878	2.46041	1095	721	267	338	450	493	264	573	617	536	365	446	316	792	904
Sh3bp4	chr1;chr1;chr1;chr1;chr1;chr1	89070462;89107258;89137559;89143550;89152200;89153127	89070597;89107336;89137803;89145906;89152388;89153793	+;+;+;+;+;+	3673	SH3-domain binding protein 4	1.21961	0.286416	0.324723	0.998781	1.50302	0.587861	0.0255474	0.592451	1.23238	0.301445	0.303842	0.999979	2.63107	3.04441	2.66155	1.9614	2.51151	2.90153	2.93538	3.21927	3.18149	3.90759	2.74691	3.17998	2.94275	2.41001	2.87884	3.38541	309	373	84	61	214	524	76	573	603	1233	286	448	467	196	361
Agap1	chr1;chr1;chr1;chr1;chr1;chr1;chr1;chr1;chr1;chr1;chr1;chr1;chr1;chr1;chr1;chr1;chr1;chr1;chr1;chr1;chr1;chr1;chr1;chr1;chr1;chr1;chr1;chr1;chr1;chr1;chr1;chr1;chr1;chr1;chr1	89454811;89454811;89604598;89604598;89609496;89609496;89627761;89627761;89630388;89630388;89634160;89634160;89663661;89663661;89665034;89665034;89671179;89671179;89725961;89725961;89743728;89743728;89766306;89789163;89789163;89834434;89834434;89837712;89837712;89843021;89843021;89887506;89887506;89888691;89888691	89455592;89455592;89604656;89604656;89609583;89609583;89627846;89627846;89630529;89630529;89634294;89634294;89663788;89663788;89665189;89665189;89671271;89671271;89726065;89726065;89743896;89743896;89766464;89789324;89789324;89834588;89834588;89837802;89837802;89843243;89843243;89887761;89887761;89895282;89895282	+;+;+;+;+;+;+;+;+;+;+;+;+;+;+;+;+;+;+;+;+;+;+;+;+;+;+;+;+;+;+;+;+;+;+	9581	ArfGAP with GTPase domain, ankyrin repeat and PH domain 1	1.05803	0.0813871	0.726267	0.998781	1.14737	0.198335	0.342204	0.780434	1.08444	0.116948	0.615474	0.999979	2.26864	2.62062	2.94594	2.97097	2.86566	2.74847	2.33454	3.00677	3.05845	3.05696	3.12414	2.95605	2.63963	3.16534	2.70617	2.76651	629	727	268	323	717	1233	131	1293	1448	1785	973	1003	990	868	838
4933400F21Rik	chr1;chr1;chr1;chr1	89676507;89679972;89681156;89683687	89679668;89680104;89681265;89683892	-;-;-;-	3611	RIKEN cDNA 4933400F21 gene	-3.21936	-1.68677	0.000482487	0.146302	-1.48472	-0.57019	0.152545	0.689304	2.16833	1.11658	0.0201741	0.999979	-1.23447	-0.849459	-0.803429	-1.46825	-0.790035	-1.03717	-2.81747	-1.37438	-1.53636	-1.57195	-1.17303	-1.61337	-2.8368	-1.67217	-2.02239	-3.59891	19	23	7	5	20	31	1	21	20	24	17	14	6	10	10
Ackr3	chr1;chr1;chr1;chr1;chr1	90203980;90203980;90209588;90213795;90213795	90204087;90204087;90209870;90215722;90215722	+;+;+;+;+	2319	atypical chemokine receptor 3	-1.89182	-0.919771	0.0564519	0.998781	-1.52641	-0.610141	0.148981	0.689304	1.23939	0.30963	0.514107	0.999979	4.36033	4.09395	2.46364	3.28862	3.1883	3.86996	4.29059	1.92787	2.74541	2.96904	2.44841	2.96027	1.54404	2.86134	3.42647	2.65541	649	488	46	97	216	648	123	146	280	404	146	242	110	169	333
Cops8	chr1;chr1;chr1;chr1;chr1;chr1;chr1;chr1	90603425;90604375;90605464;90606537;90610093;90610975;90611540;90612174	90603627;90604445;90605512;90606669;90610200;90611037;90611587;90613341	+;+;+;+;+;+;+;+	1843	COP9 signalosome subunit 8	-1.269	-0.343695	0.212505	0.998781	-1.33167	-0.41324	0.0947963	0.671425	-1.04939	-0.0695447	0.799387	0.999979	3.07986	2.97953	2.94236	2.97953	2.92975	3.99692	2.45064	2.88128	2.78976	2.64332	3.05475	2.91548	2.80714	2.79586	2.92428	2.98382	211	178	51	62	143	562	27	226	229	255	177	186	212	128	186
Col6a3	chr1;chr1;chr1;chr1;chr1;chr1;chr1;chr1;chr1;chr1;chr1;chr1;chr1;chr1;chr1;chr1;chr1;chr1;chr1;chr1;chr1;chr1;chr1;chr1;chr1;chr1;chr1;chr1;chr1;chr1;chr1;chr1;chr1;chr1;chr1;chr1;chr1;chr1;chr1;chr1;chr1;chr1;chr1;chr1;chr1;chr1;chr1;chr1;chr1;chr1;chr1;chr1;chr1;chr1;chr1;chr1;chr1;chr1;chr1;chr1;chr1;chr1;chr1;chr1;chr1;chr1;chr1;chr1;chr1;chr1;chr1;chr1;chr1;chr1;chr1;chr1;chr1;chr1;chr1;chr1…	90766860;90766860;90768324;90768324;90772952;90772952;90773437;90773437;90775531;90775531;90777441;90777441;90778756;90778756;90779988;90779988;90781635;90781635;90782217;90782217;90782341;90782341;90782459;90782459;90784226;90784226;90785207;90785207;90785722;90785722;90785890;90785890;90786638;90786638;90787923;90787923;90788215;90788215;90789031;90789031;90789544;90789544;90791924;90791924;907…	90767605;90767605;90768488;90768488;90773050;90773050;90773700;90773700;90776285;90776285;90777543;90777543;90779454;90779454;90780084;90780084;90782128;90782128;90782228;90782228;90782377;90782377;90782491;90782491;90784288;90784288;90785269;90785269;90785757;90785757;90785940;90785940;90786700;90786700;90787985;90787985;90788277;90788277;90789093;90789093;90789579;90789579;90791977;90791977;907…	-;-;-;-;-;-;-;-;-;-;-;-;-;-;-;-;-;-;-;-;-;-;-;-;-;-;-;-;-;-;-;-;-;-;-;-;-;-;-;-;-;-;-;-;-;-;-;-;-;-;-;-;-;-;-;-;-;-;-;-;-;-;-;-;-;-;-;-;-;-;-;-;-;-;-;-;-;-;-;-;-;-;-;-;-	10841	collagen, type VI, alpha 3	-1.2407	-0.311151	0.620483	0.998781	1.05282	0.0742619	0.894059	0.980324	1.30623	0.385412	0.54048	0.999979	1.593	2.36303	2.50307	1.3569	1.28864	4.54451	1.94373	2.18875	3.27983	4.06953	2.311	2.17982	2.47296	1.99612	1.67158	3.31576	445	688	223	119	271	4853	113	829	1911	4079	626	662	998	436	462
Mlph	chr1;chr1;chr1;chr1;chr1;chr1;chr1;chr1;chr1;chr1;chr1;chr1;chr1;chr1;chr1;chr1	90915100;90921845;90927983;90928323;90930090;90931494;90933317;90935313;90937654;90939359;90939720;90941688;90942872;90943695;90945614;90948583	90915253;90921978;90928204;90928435;90930193;90931616;90933521;90935452;90937737;90939511;90939875;90941780;90942958;90943749;90945714;90951142	+;+;+;+;+;+;+;+;+;+;+;+;+;+;+;+	4484	melanophilin	-1.35354	-0.436739	0.640745	0.998781	2.41139	1.26987	0.130453	0.683187	3.26392	1.70661	0.0825814	0.999979	-1.85213	-0.51585	-0.269986	-1.78064	-0.11884	3.03368	-0.721698	2.04571	0.577682	3.63832	0.809359	2.68938	0.727453	-0.833018	-0.91526	1.49917	15	37	13	5	41	702	7	309	119	1249	90	389	121	24	30
Rab17	chr1;chr1;chr1;chr1;chr1;chr1;chr1;chr1;chr1;chr1;chr1;chr1	90958133;90958133;90959168;90959168;90960002;90960002;90961111;90961111;90964144;90964144;90967508;90969230	90958999;90958999;90959261;90959261;90960127;90960127;90961262;90961262;90964303;90964303;90967667;90969620	-;-;-;-;-;-;-;-;-;-;-;-	1950	RAB17, member RAS oncogene family	1.53084	0.614325	0.601692	0.998781	1.36785	0.451913	0.673839	0.91476	-1.11916	-0.162412	0.889802	0.999979	-3.75477	-3.11349	-3.75477	-3.75477	-3.01248	-1.15799	-3.75477	-3.75477	-3.28916	-1.18465	-3.08275	-1.55785	-1.27417	-3.00256	-2.14066	-3.24358	0	1	0	0	1	14	0	0	1	16	1	7	11	1	4
Lrrfip1	chr1;chr1;chr1;chr1;chr1;chr1;chr1;chr1;chr1;chr1;chr1;chr1;chr1;chr1;chr1;chr1;chr1;chr1;chr1;chr1;chr1;chr1;chr1;chr1;chr1;chr1;chr1;chr1;chr1;chr1;chr1;chr1;chr1;chr1;chr1;chr1;chr1;chr1;chr1;chr1;chr1;chr1;chr1;chr1	90998727;91053444;91053444;91068563;91068563;91068563;91073324;91076944;91078391;91079031;91084946;91088634;91091602;91093560;91100577;91100577;91100577;91101185;91101185;91101185;91103247;91103247;91105127;91105127;91105127;91107298;91107298;91107298;91108580;91110355;91112156;91112156;91112156;91114596;91120141;91120141;91122422;91122422;91123078;91123078;91125641;91125641;91128086;91128086	90998893;91053723;91053723;91068649;91068649;91068649;91073341;91076991;91078435;91079081;91085005;91088711;91091667;91093637;91100612;91100612;91100612;91101310;91101310;91101310;91103318;91103318;91105297;91105297;91105297;91107390;91107390;91107390;91108672;91110447;91112297;91112297;91112297;91117322;91120190;91120190;91122539;91122539;91123157;91123157;91125745;91125745;91128944;91128944	+;+;+;+;+;+;+;+;+;+;+;+;+;+;+;+;+;+;+;+;+;+;+;+;+;+;+;+;+;+;+;+;+;+;+;+;+;+;+;+;+;+;+;+	5743	leucine rich repeat (in FLII) interacting protein 1	-1.01403	-0.0201017	0.960174	0.999651	-1.09401	-0.129628	0.718949	0.928911	-1.07887	-0.109526	0.784863	0.999979	3.96293	4.01679	5.74536	4.56992	3.81823	4.2302	4.10337	4.66533	4.84589	3.33889	4.97516	4.06242	4.8497	4.21449	4.33768	4.67861	1222	1148	1120	587	832	2066	268	2449	2999	1300	2106	1295	2750	1077	1558
Ramp1	chr1;chr1;chr1;chr1;chr1;chr1;chr1;chr1;chr1;chr1	91179822;91179822;91179822;91196771;91196771;91196771;91205247;91206397;91206397;91223106	91180140;91180140;91180140;91196909;91196909;91196909;91205325;91206790;91206790;91225196	+;+;+;+;+;+;+;+;+;+	3022	receptor (calcitonin) activity modifying protein 1	-4.52617	-2.17829	0.0343856	0.998781	-2.52732	-1.33761	0.129887	0.682654	1.7909	0.840681	0.401217	0.999979	-1.67054	-0.327462	-2.12179	-0.975185	-1.31621	1.93488	0.808743	-2.59224	-1.81351	-1.36901	-3.71478	-2.36076	-2.97216	-3.14269	-1.02566	-1.68018	11	28	2	6	11	219	14	6	13	23	1	6	4	2	18
Ube2f	chr1;chr1;chr1;chr1;chr1;chr1;chr1;chr1;chr1;chr1	91250319;91254260;91262267;91265218;91275250;91276386;91278261;91279505;91283947;91285305	91250437;91254393;91262296;91265283;91275317;91276456;91278318;91279537;91284009;91286025	+;+;+;+;+;+;+;+;+;+	1363	ubiquitin-conjugating enzyme E2F (putative)	-1.22076	-0.287777	0.324569	0.998781	-1.04622	-0.0651919	0.80368	0.95651	1.16682	0.222585	0.444891	0.999979	2.98001	2.82899	2.7576	2.89319	2.50287	3.61157	3.21422	2.76107	2.53555	3.36633	2.8249	2.70285	2.56864	2.80663	2.78202	2.64041	145	118	33	43	78	317	34	153	141	312	111	118	132	95	124
Scly	chr1;chr1;chr1;chr1;chr1;chr1;chr1;chr1;chr1;chr1;chr1;chr1	91298338;91300528;91302769;91305274;91308314;91308651;91309797;91315489;91317064;91317592;91319038;91320077	91298448;91300640;91302869;91305454;91308441;91308815;91309903;91315525;91317147;91317691;91319113;91321080	+;+;+;+;+;+;+;+;+;+;+;+	2207	selenocysteine lyase	1.25474	0.327385	0.275599	0.998781	1.28507	0.361846	0.183381	0.70038	1.02417	0.0344612	0.908518	0.999979	2.83331	2.56731	1.92705	2.52231	2.35895	2.79882	1.96288	3.29514	2.74889	3.42665	2.80277	2.60865	3.17102	2.83651	2.4405	2.92752	213	160	30	54	115	292	23	362	267	529	178	180	328	158	159
Espnl	chr1;chr1;chr1;chr1;chr1;chr1;chr1;chr1;chr1	91322075;91323479;91325036;91327476;91334690;91340509;91341846;91342541;91344315	91322426;91323669;91325222;91327658;91334821;91340623;91341943;91342735;91348303	+;+;+;+;+;+;+;+;+	5442	espin-like	-1.03692	-0.0523028	0.932991	0.999651	1.34739	0.430169	0.448338	0.826745	1.39714	0.482472	0.427314	0.999979	-4.64422	-2.64151	-3.69774	-3.8531	-2.16485	-2.92296	-2.62848	-3.62304	-2.66215	-2.2737	-2.57103	-2.62157	-2.22104	-3.62516	-3.88724	-3.24391	1	9	1	1	11	11	2	5	13	22	9	10	17	3	3
Klhl30	chr1;chr1;chr1;chr1;chr1;chr1;chr1;chr1	91351073;91353606;91355452;91357334;91357755;91358788;91359336;91361009	91351135;91354452;91355587;91357420;91357910;91358976;91359481;91362404	+;+;+;+;+;+;+;+	3020	kelch-like 30	-1.73444	-0.794473	0.579334	0.998781	-6.00874	-2.58706	0.0520814	0.626098	-3.46436	-1.79259	0.198176	0.999979	-3.37648	-3.74457	-4.38584	-4.38584	0.150423	1.98067	-4.38584	-3.88859	-0.583608	-2.72563	-3.71383	-3.78925	-2.27086	-2.77557	0.463482	-1.27247	2	1	0	0	33	226	0	1	34	7	1	1	8	3	54
Fam132b	chr1;chr1;chr1;chr1;chr1;chr1;chr1;chr1	91366430;91368365;91369371;91370086;91370415;91370625;91371382;91372378	91366648;91368481;91369473;91370342;91370523;91370715;91371460;91374217	+;+;+;+;+;+;+;+	2815	NA	-1.8318	-0.87326	0.382237	0.998781	-1.51511	-0.599419	0.496273	0.84528	1.20902	0.273841	0.777783	0.999979	-0.808014	-2.16068	1.37337	-1.39154	-1.95187	-2.32639	-4.28443	0.119134	-0.165202	-3.59082	-1.62003	-1.93475	-1.80383	-1.58957	-3.26251	-0.275853	20	6	26	4	6	8	0	49	43	2	9	8	11	8	2
Ilkap	chr1;chr1;chr1;chr1;chr1;chr1;chr1;chr1;chr1;chr1;chr1;chr1	91375831;91376318;91378466;91381851;91383304;91384565;91385240;91387215;91388345;91390607;91391132;91398651	91376082;91376399;91378585;91381972;91383391;91384658;91385346;91387341;91388464;91390663;91391197;91398783	-;-;-;-;-;-;-;-;-;-;-;-	1368	integrin-linked kinase-associated serine/threonine phosphatase 2C	1.05978	0.0837606	0.700206	0.998781	1.05599	0.078592	0.688195	0.918312	-1.00359	-0.00516858	0.981015	0.999979	4.72068	4.84356	5.18119	5.01549	5.0963	5.30187	4.61891	5.22792	5.34656	5.04407	5.14476	5.17052	5.22496	5.08126	4.87947	5.26751	491	484	180	190	480	1033	91	860	1009	1009	563	664	848	467	539
Hes6	chr1;chr1;chr1;chr1	91411483;91412721;91412893;91413057	91412482;91412802;91412979;91413222	-;-;-;-	1335	hairy and enhancer of split 6	-1.09143	-0.126226	0.679456	0.998781	1.16345	0.218411	0.427888	0.819168	1.26983	0.344637	0.255324	0.999979	1.78723	1.75646	2.21384	2.63085	2.49605	2.64049	2.3412	2.87222	2.41753	2.28816	2.44273	2.55375	2.4754	1.9018	1.90018	2.28406	61	54	22	35	76	157	18	162	127	143	83	104	121	49	65
Per2	chr1;chr1;chr1;chr1;chr1;chr1;chr1;chr1;chr1;chr1;chr1;chr1;chr1;chr1;chr1;chr1;chr1;chr1;chr1;chr1;chr1;chr1;chr1	91415982;91419375;91420406;91421368;91423690;91427739;91429384;91430774;91430978;91432808;91433396;91434622;91435017;91435650;91438334;91439887;91440832;91444585;91445501;91448708;91449813;91450605;91459173	91418020;91419525;91420598;91421554;91424486;91427978;91429548;91430880;91431140;91432892;91433521;91434730;91435170;91435756;91438412;91440029;91440883;91444786;91445622;91448862;91449878;91450843;91459328	-;-;-;-;-;-;-;-;-;-;-;-;-;-;-;-;-;-;-;-;-;-;-	5837	period circadian clock 2	-1.77812	-0.830351	0.288036	0.998781	-1.0807	-0.11197	0.869542	0.975567	1.64533	0.718381	0.356002	0.999979	0.985696	1.13717	0.615468	2.71077	3.55017	4.42271	-0.919106	2.12878	2.28112	3.08294	3.67796	3.4579	0.829426	1.02874	2.6697	2.78699	156	157	32	164	702	2400	8	427	513	1106	870	865	170	119	497
Traf3ip1	chr1;chr1;chr1;chr1;chr1;chr1;chr1;chr1;chr1;chr1;chr1;chr1;chr1;chr1;chr1	91494668;91497953;91499502;91500773;91501005;91505423;91507493;91518294;91519578;91520056;91520884;91521187;91522831;91525879;91527618	91494888;91498021;91499663;91500910;91501424;91505494;91507568;91518314;91519662;91520139;91521007;91521223;91522907;91526102;91529307	+;+;+;+;+;+;+;+;+;+;+;+;+;+;+	3500	TRAF3 interacting protein 1	1.06012	0.0842299	0.806108	0.998781	1.17944	0.238104	0.440317	0.824294	1.11255	0.153874	0.654056	0.999979	1.93552	2.4697	3.6565	2.61891	2.73347	2.57313	2.28545	2.90968	3.5099	2.8146	3.29809	2.74863	3.39129	2.77579	2.26465	2.67485	181	238	160	92	238	397	46	440	722	549	400	316	608	241	224
Asb1	chr1;chr1;chr1;chr1;chr1;chr1;chr1;chr1;chr1;chr1	91540565;91541080;91544151;91544156;91546928;91546928;91552054;91552054;91554751;91554751	91540864;91541175;91544297;91544297;91547230;91547230;91552439;91552439;91559590;91559590	+;+;+;+;+;+;+;+;+;+	6072	ankyrin repeat and SOCS box-containing 1	1.09385	0.12942	0.824564	0.998781	1.21058	0.275703	0.599476	0.889278	1.10671	0.146284	0.801196	0.999979	-1.37595	-2.078	-1.3732	-0.743653	-2.21173	0.121377	-1.91007	-1.23382	-1.37236	0.612737	-1.1609	-1.361	-1.15249	-0.227453	-1.35265	-1.17262	30	16	8	15	12	124	4	41	40	205	30	30	43	51	30
Twist2	chr1;chr1	91801477;91847389	91802149;91848027	+;+	1312	twist basic helix-loop-helix transcription factor 2	-1.06897	-0.0962192	0.896267	0.999651	1.27782	0.35368	0.590561	0.885636	1.36595	0.4499	0.524931	0.999979	-2.59185	0.211316	-0.07652	-0.641872	-1.58923	-1.8946	-0.576115	-1.08137	0.159132	0.218641	-1.42895	-2.16565	-1.06808	-0.830818	-0.979189	-0.849749	1	17	4	3	3	4	2	8	24	31	4	2	8	6	7
Hdac4	chr1;chr1;chr1;chr1;chr1;chr1;chr1;chr1;chr1;chr1;chr1;chr1;chr1;chr1;chr1;chr1;chr1;chr1;chr1;chr1;chr1;chr1;chr1;chr1;chr1;chr1	91932749;91933656;91934602;91945900;91947418;91955290;91956042;91958355;91959411;91961453;91964780;91968353;91970943;91972700;91975439;91982029;91984378;91984661;91987545;91991483;91996057;92002155;92012669;92029955;92054901;92148256	91933386;91933797;91934686;91946033;91947536;91955387;91956161;91958442;91959466;91961560;91964826;91968458;91971076;91972886;91975693;91982252;91984573;91984777;91987657;91991614;91996178;92002275;92012819;92030196;92054972;92148393	-;-;-;-;-;-;-;-;-;-;-;-;-;-;-;-;-;-;-;-;-;-;-;-;-;-	3945	histone deacetylase 4	-1.12335	-0.167812	0.576694	0.998781	-1.05763	-0.080834	0.763068	0.944884	1.06214	0.0869784	0.771681	0.999979	4.02703	4.43962	5.26184	5.26306	4.3426	4.66865	4.30754	5.04996	4.94246	3.96766	4.75009	4.64586	4.46724	4.66374	4.32874	4.77989	877	1057	550	652	822	1923	212	2196	2202	1381	1237	1333	1448	1010	1063
Ndufa10	chr1;chr1;chr1;chr1;chr1;chr1;chr1;chr1;chr1;chr1	92439719;92452011;92460380;92462291;92463078;92464361;92467381;92469863;92470817;92473663	92439907;92452119;92460465;92462345;92463157;92464482;92467467;92470078;92470985;92473758	-;-;-;-;-;-;-;-;-;-	1209	NADH:ubiquinone oxidoreductase subunit A10	-1.36164	-0.445345	0.336991	0.998781	-1.10657	-0.1461	0.72179	0.930178	1.2305	0.299244	0.517124	0.999979	5.00878	4.85515	3.96195	4.42165	4.66464	6.63842	4.66501	4.99695	4.53565	6.0082	4.85656	4.8211	4.54589	4.33878	4.9754	5.1145	530	431	68	111	314	2309	83	647	507	1742	407	460	467	246	509
Myeov2	chr1;chr1;chr1;chr1;chr1;chr1	92637145;92637145;92639687;92639687;92641607;92641880	92637403;92637403;92639759;92639759;92641948;92641985	-;-;-;-;-;-	711	NA	-1.92909	-0.947918	0.0539023	0.998781	-1.81632	-0.861015	0.0494552	0.620613	1.06209	0.0869025	0.858848	0.999979	2.21048	1.85388	1.72105	2.52439	2.01107	3.40717	1.93517	1.48288	0.987749	1.8184	1.97818	1.37651	0.922602	1.00773	2.55011	0.916748	43	30	8	17	28	142	7	31	23	53	31	23	20	13	54
Gpc1	chr1;chr1;chr1;chr1;chr1;chr1;chr1;chr1;chr1	92831686;92853347;92854858;92855907;92856987;92857248;92857472;92857855;92858332	92832097;92853505;92855246;92856072;92857117;92857367;92857605;92858030;92860196	+;+;+;+;+;+;+;+;+	3552	glypican 1	-1.54869	-0.631045	0.0688369	0.998781	-1.32516	-0.406171	0.184516	0.70038	1.16868	0.224874	0.512159	0.999979	4.23791	3.74931	4.26582	3.91998	3.61409	4.54795	4.27055	4.13998	3.15401	2.38545	3.91388	3.52308	2.94739	3.44563	3.84552	3.47695	914	589	248	231	446	1592	186	1051	572	413	623	550	453	390	684
Mir149	chr1	92850378	92850443	+	66	microRNA 149	1.43046	0.516484	0.497874	0.998781	1.87652	0.908056	0.190984	0.701755	1.31182	0.391572	0.60248	0.999979	3.31456	3.05554	1.1301	1.1301	4.51133	3.72688	1.1301	5.11328	4.57678	2.79031	4.81557	2.96226	4.53324	3.27473	2.96866	3.97121	7	5	0	0	14	14	0	36	26	7	20	5	23	5	5
Ankmy1	chr1;chr1;chr1;chr1;chr1;chr1;chr1;chr1;chr1;chr1;chr1;chr1;chr1;chr1;chr1;chr1;chr1;chr1	92870129;92870809;92871673;92876535;92877011;92878331;92879315;92880980;92881751;92883742;92884835;92886136;92886623;92888447;92896069;92899499;92902444;92902830	92870318;92870969;92871745;92876700;92877124;92878462;92879422;92881120;92881891;92883913;92885265;92886294;92886839;92888916;92896212;92899688;92902600;92902906	-;-;-;-;-;-;-;-;-;-;-;-;-;-;-;-;-;-	3243	ankyrin repeat and MYND domain containing 1	-1.10985	-0.150367	0.80626	0.998781	1.08915	0.1232	0.82245	0.962916	1.20879	0.273567	0.643305	0.999979	-1.77237	-2.36488	-2.22361	-1.94743	-3.74633	-1.89184	-4.48862	-1.82193	-2.34195	-1.31466	-3.35994	-2.00081	-2.51948	-3.24451	-1.6439	-2.35054	11	6	2	3	1	14	0	13	9	26	2	9	7	2	12
Dusp28	chr1;chr1	92906989;92907565	92907423;92908620	+;+	1491	dual specificity phosphatase 28	-1.49117	-0.576448	0.416256	0.998781	-2.19234	-1.13247	0.0764489	0.658675	-1.47021	-0.556021	0.427129	0.999979	1.55737	0.996278	-1.82989	0.974607	0.345126	2.6105	-0.256844	0.278873	-0.0806096	-0.193612	0.382943	0.874637	-0.510148	-0.396053	2.19856	-0.443294	58	35	1	12	18	172	3	28	23	26	21	35	15	10	90
Rnpepl1	chr1;chr1;chr1;chr1;chr1;chr1;chr1;chr1;chr1;chr1;chr1	92910825;92915059;92915814;92916355;92916711;92917147;92917634;92918018;92918873;92919184;92919562	92911483;92915199;92915965;92916471;92916946;92917260;92917746;92918126;92919103;92919326;92920585	+;+;+;+;+;+;+;+;+;+;+	3039	arginyl aminopeptidase (aminopeptidase B)-like 1	-1.22224	-0.289526	0.343091	0.998781	-1.25127	-0.323391	0.234244	0.725673	-1.02375	-0.0338644	0.911021	0.999979	5.15221	4.95246	4.18842	5.42541	5.05647	4.85305	4.80758	4.58791	4.34137	4.69649	4.51848	4.94572	3.81595	5.24339	5.03656	4.24538	1475	1162	201	562	1039	1683	231	1227	1117	1764	811	1264	709	1163	1338
9430060I03Rik	chr1;chr1	92933543;92950480	92935103;92950590	-;-	1672	RIKEN cDNA 9430060I03 gene	-1.22643	-0.294464	0.593123	0.998781	-1.14747	-0.19846	0.692679	0.919759	1.06881	0.0960037	0.85848	0.999979	-0.346335	-0.938952	-1.99518	0.417792	-0.0613612	-1.32914	-1.70665	-1.92048	-0.559057	-0.40911	-1.34391	0.199546	-0.948442	-0.999171	-0.688147	-0.568737	16	9	1	9	15	10	1	5	18	25	6	24	12	7	12
Capn10	chr1;chr1;chr1;chr1;chr1;chr1;chr1;chr1;chr1;chr1;chr1;chr1	92934408;92937945;92939323;92940283;92942482;92943300;92943679;92944695;92945017;92946774;92947215;92947509	92935014;92938076;92939519;92940500;92942623;92943466;92943941;92944897;92945278;92946973;92947260;92947948	+;+;+;+;+;+;+;+;+;+;+;+	2877	calpain 10	-1.22737	-0.29557	0.376619	0.998781	-1.3534	-0.436585	0.143013	0.689304	-1.10268	-0.141016	0.66999	0.999979	4.16833	3.75913	3.60728	4.97064	4.38971	3.68816	3.59301	3.80709	3.65929	3.42545	3.9881	3.91339	3.35534	4.54097	4.0982	3.09915	705	480	127	388	619	709	94	675	658	690	531	584	487	676	660
Kif1a	chr1;chr1;chr1;chr1;chr1;chr1;chr1;chr1;chr1;chr1;chr1;chr1;chr1;chr1;chr1;chr1;chr1;chr1;chr1;chr1;chr1;chr1;chr1;chr1;chr1;chr1;chr1;chr1;chr1;chr1;chr1;chr1;chr1;chr1;chr1;chr1;chr1;chr1;chr1;chr1;chr1;chr1;chr1;chr1;chr1;chr1;chr1;chr1;chr1;chr1;chr1;chr1;chr1;chr1;chr1;chr1;chr1;chr1;chr1;chr1;chr1;chr1;chr1;chr1;chr1;chr1;chr1;chr1;chr1;chr1;chr1;chr1;chr1;chr1;chr1;chr1;chr1;chr1;chr1;chr1…	93015455;93015455;93015455;93015455;93018952;93018952;93018952;93018952;93019807;93019807;93019807;93019807;93020458;93020458;93020458;93020458;93021213;93021213;93021213;93021213;93021726;93021726;93021726;93021726;93022321;93022321;93022321;93022321;93022926;93022926;93022926;93022926;93023459;93023459;93023459;93023459;93024579;93024579;93024579;93024579;93025621;93025621;93025621;93025621;930…	93018499;93018499;93018499;93018499;93019070;93019070;93019070;93019070;93019999;93019999;93019999;93019999;93020610;93020610;93020610;93020610;93021337;93021337;93021337;93021337;93021803;93021803;93021803;93021803;93022521;93022521;93022521;93022521;93023071;93023071;93023071;93023071;93023520;93023520;93023520;93023520;93024712;93024712;93024712;93024712;93025735;93025735;93025735;93025735;930…	-;-;-;-;-;-;-;-;-;-;-;-;-;-;-;-;-;-;-;-;-;-;-;-;-;-;-;-;-;-;-;-;-;-;-;-;-;-;-;-;-;-;-;-;-;-;-;-;-;-;-;-;-;-;-;-;-;-;-;-;-;-;-;-;-;-;-;-;-;-;-;-;-;-;-;-;-;-;-;-;-;-;-;-;-;-;-;-;-;-;-;-;-;-;-;-;-;-;-;-;-;-;-;-;-;-;-;-;-;-;-;-;-;-;-;-;-;-;-;-;-;-;-;-;-;-;-;-	8321	kinesin family member 1A	-1.21225	-0.277692	0.557274	0.998781	1.2992	0.377629	0.370655	0.792859	1.57497	0.655321	0.165389	0.999979	-1.83054	-0.807892	-1.05905	-3.77293	-1.6391	-1.27989	-1.12227	-1.75642	-0.676434	-0.670631	-2.23068	-0.860351	-1.88672	-1.24705	-2.00026	-1.89781	30	57	14	2	26	63	10	39	92	114	19	60	35	34	26
2310007B03Rik	chr1;chr1;chr1;chr1;chr1;chr1;chr1;chr1;chr1;chr1;chr1;chr1	93151355;93151355;93152917;93152917;93154487;93154487;93155979;93155979;93159601;93159601;93160802;93160889	93152100;93152100;93153273;93153273;93154640;93154640;93156204;93156204;93160350;93160350;93160870;93160948	-;-;-;-;-;-;-;-;-;-;-;-	2362	NA	-1.02431	-0.0346592	0.939415	0.999651	-1.26978	-0.344573	0.400929	0.806089	-1.23963	-0.309914	0.493011	0.999979	2.16702	2.64546	3.81038	2.89371	2.62088	1.78997	2.19435	2.8037	2.52817	0.815672	3.1503	2.23167	2.44244	2.1421	3.51976	2.49887	143	181	120	75	148	154	29	275	245	90	243	148	211	104	362
Sned1	chr1;chr1;chr1;chr1;chr1;chr1;chr1;chr1;chr1;chr1;chr1;chr1;chr1;chr1;chr1;chr1;chr1;chr1;chr1;chr1;chr1;chr1;chr1;chr1;chr1;chr1;chr1;chr1;chr1;chr1;chr1	93235897;93256265;93258966;93259645;93261649;93262104;93265038;93265279;93271142;93271599;93271855;93272492;93274049;93274344;93274605;93275297;93280481;93281237;93281652;93282269;93282692;93283202;93283575;93284385;93285796;93286012;93286928;93289308;93289998;93295720;93296267	93236201;93256552;93259106;93259807;93261774;93262217;93265151;93265392;93271267;93271703;93271968;93272608;93274165;93274460;93274718;93275470;93280594;93281350;93281765;93282382;93282988;93283385;93283687;93284666;93285940;93286094;93287023;93289424;93290085;93295801;93296448	+;+;+;+;+;+;+;+;+;+;+;+;+;+;+;+;+;+;+;+;+;+;+;+;+;+;+;+;+;+;+	4474	sushi, nidogen and EGF-like domains 1	1.08921	0.123282	0.79797	0.998781	1.43536	0.521408	0.228586	0.724754	1.31779	0.398126	0.413523	0.999979	1.27501	2.36868	1.84663	1.97216	2.64781	2.96556	1.45687	1.80195	3.16759	3.82722	1.52936	3.23898	2.41064	3.04479	1.63708	2.19217	146	284	58	75	287	668	33	260	728	1421	149	569	393	372	185
Mterf4	chr1;chr1;chr1;chr1	93299211;93302718;93304608;93305825	93301795;93302902;93305106;93305870	-;-;-;-	3315	mitochondrial transcription termination factor 4	1.25387	0.326391	0.319579	0.998781	1.02766	0.0393639	0.895271	0.980324	-1.22012	-0.287027	0.376864	0.999979	1.15621	0.978484	1.74895	0.785868	1.06761	1.33732	0.205473	1.46953	1.54352	1.20367	1.42259	1.05273	1.80399	0.897419	1.07688	1.98982	99	79	40	24	70	158	10	152	173	168	102	91	190	61	92
Pask	chr1;chr1;chr1;chr1;chr1;chr1;chr1;chr1;chr1;chr1;chr1;chr1;chr1;chr1;chr1;chr1;chr1;chr1	93309437;93310768;93312796;93314281;93316785;93317021;93319960;93320494;93320775;93324202;93325364;93327216;93330755;93331559;93334543;93335610;93337345;93342526	93310249;93310914;93312929;93314480;93316919;93317146;93320127;93320675;93322222;93324355;93325532;93327476;93330889;93331699;93334713;93335845;93337580;93342788	-;-;-;-;-;-;-;-;-;-;-;-;-;-;-;-;-;-	5119	PAS domain containing serine/threonine kinase	1.34712	0.429874	0.309748	0.998781	1.27172	0.346777	0.366548	0.79056	-1.05929	-0.0830973	0.844489	0.999979	0.425709	1.48145	0.713277	1.30854	1.47578	0.68329	0.809494	1.99574	1.9017	-0.0198177	1.6595	1.21794	1.92188	0.77265	0.663743	2.06973	92	175	30	54	145	155	24	341	345	110	187	159	320	87	107
Ppp1r7	chr1;chr1;chr1;chr1;chr1;chr1;chr1;chr1;chr1;chr1	93343645;93346156;93350325;93350949;93351506;93352517;93354329;93357757;93360726;93364890	93343711;93346287;93350380;93351014;93351636;93352679;93354445;93357861;93360812;93367618	+;+;+;+;+;+;+;+;+;+	3653	protein phosphatase 1, regulatory subunit 7	-1.14291	-0.192713	0.442996	0.998781	-1.08197	-0.113666	0.615247	0.893858	1.05632	0.0790473	0.75169	0.999979	2.29478	2.57804	2.84593	2.86464	1.97238	2.15734	2.6042	2.40041	2.19798	2.14054	2.59591	2.21942	2.00314	2.3039	2.4107	2.38367	243	268	95	114	146	310	60	322	302	358	256	228	241	181	259
Ano7	chr1;chr1;chr1;chr1;chr1;chr1;chr1;chr1;chr1;chr1;chr1;chr1;chr1;chr1;chr1;chr1;chr1;chr1;chr1;chr1;chr1;chr1;chr1;chr1;chr1;chr1;chr1;chr1;chr1;chr1;chr1;chr1;chr1;chr1;chr1;chr1;chr1;chr1;chr1;chr1;chr1;chr1;chr1;chr1;chr1;chr1;chr1;chr1	93373896;93373896;93375135;93375135;93377275;93377275;93380415;93380415;93384811;93384811;93385547;93385547;93387235;93387235;93388597;93388597;93390279;93390279;93391401;93391401;93392203;93392203;93394337;93394337;93394548;93394548;93395287;93395287;93395465;93395465;93397277;93397277;93397632;93397632;93399085;93399085;93400444;93400444;93401431;93401431;93401761;93401761;93402137;93402137;934…	93374047;93374047;93375249;93375249;93377332;93377332;93380545;93380545;93384918;93384918;93385683;93385683;93387292;93387292;93388707;93388707;93390444;93390444;93391491;93391491;93392299;93392299;93394480;93394480;93394685;93394685;93395385;93395385;93395567;93395567;93397388;93397388;93397686;93397686;93399182;93399182;93400574;93400574;93401636;93401636;93401903;93401903;93402227;93402227;934…	+;+;+;+;+;+;+;+;+;+;+;+;+;+;+;+;+;+;+;+;+;+;+;+;+;+;+;+;+;+;+;+;+;+;+;+;+;+;+;+;+;+;+;+;+;+;+;+	4019	anoctamin 7	1.01712	0.0244939	0.958308	0.999651	-1.3854	-0.470303	0.263949	0.74595	-1.40912	-0.494797	0.286994	0.999979	3.1031	3.41115	2.70818	4.21537	3.93279	2.69574	2.87913	2.7583	2.96573	2.37707	2.80486	3.76581	2.1496	4.33851	4.02335	1.96732	470	527	95	321	630	497	80	455	568	465	326	737	294	821	876
Hdlbp	chr1;chr1;chr1;chr1;chr1;chr1;chr1;chr1;chr1;chr1;chr1;chr1;chr1;chr1;chr1;chr1;chr1;chr1;chr1;chr1;chr1;chr1;chr1;chr1;chr1;chr1;chr1;chr1;chr1;chr1;chr1;chr1;chr1;chr1;chr1;chr1;chr1;chr1;chr1;chr1;chr1;chr1;chr1;chr1;chr1;chr1;chr1;chr1;chr1;chr1;chr1;chr1;chr1;chr1;chr1;chr1	93405940;93405940;93408369;93408369;93408689;93408689;93408951;93408951;93412363;93412363;93413491;93413491;93413827;93413827;93414812;93414812;93416501;93416501;93417172;93417172;93417468;93417468;93420069;93420069;93421084;93421084;93421343;93421343;93423264;93423264;93423770;93423770;93425267;93425267;93427558;93427558;93428148;93428148;93429378;93429378;93430098;93430098;93430955;93430955;934…	93408259;93408259;93408497;93408497;93408805;93408805;93409136;93409136;93412506;93412506;93413625;93413625;93413931;93413931;93414966;93414966;93416639;93416639;93417390;93417390;93417689;93417689;93420287;93420287;93421215;93421215;93421429;93421429;93423377;93423377;93423874;93423874;93425406;93425406;93427636;93427636;93428252;93428252;93429485;93429485;93430304;93430304;93431170;93431170;934…	-;-;-;-;-;-;-;-;-;-;-;-;-;-;-;-;-;-;-;-;-;-;-;-;-;-;-;-;-;-;-;-;-;-;-;-;-;-;-;-;-;-;-;-;-;-;-;-;-;-;-;-;-;-;-;-	6469	high density lipoprotein (HDL) binding protein	-1.10265	-0.140981	0.603479	0.998781	-1.0907	-0.12526	0.604942	0.890527	1.01096	0.0157212	0.953672	0.999979	5.44933	5.35861	5.40876	5.17618	5.10743	6.31607	5.44349	5.52202	5.33227	5.48953	5.37747	5.26013	5.40263	5.11422	5.48605	5.52666	3861	3281	999	1007	2293	9890	765	4998	4734	6515	3136	3349	4546	2265	3893
Sept2	chr1;chr1;chr1;chr1;chr1;chr1;chr1;chr1;chr1;chr1;chr1;chr1;chr1;chr1;chr1;chr1;chr1;chr1;chr1;chr1;chr1;chr1;chr1;chr1;chr1;chr1;chr1;chr1;chr1;chr1;chr1;chr1;chr1;chr1;chr1;chr1;chr1;chr1;chr1;chr1;chr1;chr1;chr1;chr1;chr1;chr1;chr1;chr1;chr1;chr1;chr1	93478993;93478993;93478993;93479061;93489124;93489124;93489128;93491157;93491157;93491157;93491157;93495579;93495579;93495579;93495579;93497341;93497341;93497341;93497341;93499012;93499012;93499012;93499012;93499273;93499273;93499273;93499273;93500458;93500458;93500458;93500458;93501507;93501507;93501507;93501507;93503435;93503435;93503435;93503435;93505544;93505544;93505544;93505544;93506963;935…	93479068;93479068;93479068;93479180;93489154;93489154;93489154;93491277;93491277;93491277;93491277;93495665;93495665;93495665;93495665;93497464;93497464;93497464;93497464;93499146;93499146;93499146;93499146;93499390;93499390;93499390;93499390;93500559;93500559;93500559;93500559;93501652;93501652;93501652;93501652;93503518;93503518;93503518;93503518;93505601;93505601;93505601;93505601;93507082;935…	+;+;+;+;+;+;+;+;+;+;+;+;+;+;+;+;+;+;+;+;+;+;+;+;+;+;+;+;+;+;+;+;+;+;+;+;+;+;+;+;+;+;+;+;+;+;+;+;+;+;+	3334	septin 2	1.02511	0.0357851	0.863735	0.998781	1.06918	0.0965062	0.606478	0.890891	1.04299	0.0607211	0.77103	0.999979	4.56021	4.36854	4.69698	4.5846	4.33749	4.76156	4.67392	4.50044	4.53077	4.70647	4.7636	4.73842	4.89987	4.245	4.47197	4.6769	1073	850	314	344	692	1733	231	1267	1398	1949	1055	1201	1652	638	992
Farp2	chr1;chr1;chr1;chr1;chr1;chr1;chr1;chr1;chr1;chr1;chr1;chr1;chr1;chr1;chr1;chr1;chr1;chr1;chr1;chr1;chr1;chr1;chr1;chr1;chr1;chr1;chr1	93512104;93528569;93560236;93561144;93563309;93567417;93569081;93569873;93574371;93576370;93576823;93577648;93579740;93599923;93603378;93604210;93605342;93607433;93609976;93612392;93613118;93617552;93618503;93618893;93620154;93620493;93621224	93512184;93528779;93560340;93561186;93563387;93567514;93569195;93570020;93574466;93576533;93576891;93577705;93579998;93600101;93603467;93604343;93605423;93607670;93610106;93612460;93613207;93617634;93618621;93619050;93620261;93620644;93621976	+;+;+;+;+;+;+;+;+;+;+;+;+;+;+;+;+;+;+;+;+;+;+;+;+;+;+	3912	FERM, RhoGEF and pleckstrin domain protein 2	1.07427	0.103359	0.702122	0.998781	1.02066	0.0295017	0.903669	0.982351	-1.05253	-0.0738571	0.784003	0.999979	2.89962	2.6552	3.19748	3.23453	2.64345	2.30782	2.74677	3.18968	2.97141	2.20753	3.2875	2.59261	3.07094	2.84572	3.09146	2.77644	397	303	130	158	250	369	71	598	555	402	444	317	544	283	446
Stk25	chr1;chr1;chr1;chr1;chr1;chr1;chr1;chr1;chr1;chr1;chr1;chr1	93620751;93623396;93624553;93625034;93625461;93625781;93626051;93627025;93627654;93629034;93635298;93635547	93622526;93623532;93624624;93625148;93625606;93625966;93626208;93627133;93627710;93629264;93635383;93635727	-;-;-;-;-;-;-;-;-;-;-;-	3254	serine/threonine kinase 25 (yeast)	-1.03882	-0.0549393	0.787071	0.998781	1.02789	0.0396876	0.827647	0.964459	1.06779	0.0946269	0.641314	0.999979	4.20811	4.3199	4.6759	4.32839	4.43562	4.61245	4.12522	4.66475	4.59941	4.49116	4.38027	4.51831	4.49832	4.41765	4.21167	4.39088	820	802	302	281	723	1525	154	1386	1431	1638	789	1006	1220	702	808
Bok	chr1;chr1;chr1;chr1;chr1	93685694;93686418;93689157;93694060;93695037	93685854;93686669;93689285;93694223;93695762	+;+;+;+;+	1432	BCL2-related ovarian killer	1.12625	0.171526	0.682364	0.998781	1.19528	0.257344	0.496735	0.84544	1.06129	0.0858171	0.838561	0.999979	4.26767	3.70383	3.44	3.61569	2.65016	2.59248	4.56865	3.76474	3.07045	2.4314	4.11085	3.72501	3.06653	3.80501	4.15178	3.419	375	229	56	75	91	163	92	325	216	170	287	254	197	201	340
Thap4	chr1;chr1;chr1;chr1;chr1;chr1	93705391;93714898;93716632;93725157;93749847;93754457	93705655;93715001;93716741;93725316;93750985;93754838	-;-;-;-;-;-	2160	THAP domain containing 4	-1.19405	-0.255863	0.321509	0.998781	-1.12012	-0.163657	0.478774	0.838674	1.066	0.092206	0.719973	0.999979	4.04108	3.87065	3.42748	3.62269	3.58391	3.88091	3.77494	4.0798	3.59882	2.8374	3.68739	3.33172	3.29916	3.53043	3.56719	3.60155	484	389	84	114	265	608	80	612	473	343	323	292	351	251	342
Atg4b	chr1;chr1;chr1;chr1;chr1;chr1;chr1;chr1;chr1;chr1;chr1;chr1;chr1	93755033;93768053;93768253;93773770;93775133;93775628;93778285;93780718;93784412;93784753;93785910;93786511;93787686	93755054;93768154;93768324;93773868;93775234;93775700;93778364;93780911;93784490;93784898;93785966;93786604;93789529	+;+;+;+;+;+;+;+;+;+;+;+;+	2964	autophagy related 4B, cysteine peptidase	1.29796	0.376247	0.140181	0.998781	1.35936	0.442929	0.0560227	0.629704	1.04731	0.0666822	0.794108	0.999979	2.95433	3.16491	3.38376	2.56618	2.51645	2.68471	3.43887	3.65809	3.23624	3.14797	3.54864	2.96095	3.56335	3.03334	2.9836	3.45417	312	327	112	75	173	363	87	627	505	586	403	310	580	244	313
Dtymk	chr1;chr1;chr1;chr1;chr1;chr1;chr1	93792576;93794726;93798380;93800495;93800802;93801698;93801698	93792943;93794923;93798470;93800910;93800910;93801934;93801934	-;-;-;-;-;-;-	1310	deoxythymidylate kinase	1.23639	0.306131	0.383611	0.998781	1.42182	0.50774	0.112515	0.673527	1.14998	0.201609	0.567762	0.999979	2.93557	3.01295	2.67957	1.86955	2.57813	2.93864	3.50343	3.54058	3.21858	2.67198	3.12866	3.21088	3.25868	1.98515	2.53423	3.71909	135	129	30	20	79	190	40	254	219	184	132	162	206	51	100
Ing5	chr1;chr1;chr1;chr1;chr1;chr1;chr1;chr1	93803965;93806048;93811782;93812407;93812666;93816375;93816638;93818281	93804039;93806119;93811948;93812518;93812759;93816510;93816699;93822100	+;+;+;+;+;+;+;+	4538	inhibitor of growth family, member 5	-1.05615	-0.0788082	0.7991	0.998781	-1.06094	-0.0853377	0.759305	0.943533	-1.00454	-0.00652944	0.983068	0.999979	1.71047	1.54507	2.48692	2.62528	1.66915	1.26118	1.74622	1.81407	2.1562	1.56552	2.03293	1.78885	1.90457	2.32159	1.50428	1.63121	201	162	92	120	147	206	41	266	365	298	215	210	280	228	171
D2hgdh	chr1;chr1;chr1;chr1;chr1;chr1;chr1;chr1;chr1;chr1	93825240;93826285;93829206;93829757;93832596;93835287;93837940;93838821;93848103;93850567	93825319;93826640;93829263;93829896;93832789;93835455;93838083;93838963;93848268;93852174	+;+;+;+;+;+;+;+;+;+	3058	D-2-hydroxyglutarate dehydrogenase	-1.03194	-0.0453566	0.882097	0.999651	1.19816	0.26082	0.343323	0.780477	1.23643	0.306177	0.314614	0.999979	1.31487	1.13019	1.25391	0.714843	1.18403	1.79568	1.0648	1.55765	1.34952	2.16344	1.15918	1.54902	1.10592	1.20804	1.44621	1.18707	102	81	26	21	70	201	17	149	139	304	78	119	107	70	110
Fam174a	chr1;chr1;chr1	95313628;95325109;95333936	95314250;95325243;95335284	+;+;+	2107	family with sequence similarity 174, member A	-1.52043	-0.604481	0.203059	0.998781	-1.33485	-0.416678	0.323798	0.768726	1.13903	0.187803	0.690763	0.999979	1.50929	1.37919	1.34929	2.26479	1.65957	3.35146	2.49938	0.816707	1.35016	2.06142	1.60309	1.59359	1.00736	1.40554	2.26385	1.14491	80	66	19	43	67	410	32	60	95	194	73	84	68	55	134
St8sia4	chr1;chr1;chr1;chr1;chr1;chr1;chr1;chr1;chr1	95587682;95627243;95627507;95653513;95653513;95660864;95660864;95667149;95667149	95591964;95627800;95627800;95653770;95653770;95660995;95660995;95667594;95667594	-;-;-;-;-;-;-;-;-	5677	ST8 alpha-N-acetyl-neuraminide alpha-2,8-sialyltransferase 4	-1.15019	-0.201866	0.842903	0.998781	3.71679	1.89406	0.0423368	0.615728	4.275	2.09592	0.0526893	0.999979	-4.70521	-3.60095	-5.29642	-5.29642	-3.70259	-2.07991	-1.27171	-4.79917	-3.96095	-0.374086	-3.8214	-2.09569	-3.67237	-4.05231	-3.09255	-3.98127	1	4	0	0	3	23	6	1	4	95	3	16	5	2	7
Slco4c1	chr1;chr1;chr1;chr1;chr1;chr1;chr1;chr1;chr1;chr1;chr1;chr1;chr1	96818784;96821183;96823697;96828791;96831986;96836880;96837454;96839167;96841130;96842454;96844476;96867725;96871767	96819107;96821320;96823761;96828975;96832139;96837075;96837598;96839285;96841251;96842550;96844655;96867988;96872171	-;-;-;-;-;-;-;-;-;-;-;-;-	2394	solute carrier organic anion transporter family, member 4C1	-1.90991	-0.933508	0.403742	0.998781	-3.34072	-1.74016	0.0922393	0.669325	-1.74915	-0.806652	0.458006	0.999979	-2.23	-2.12527	1.60708	-1.15782	-4.05071	-2.99274	-1.44377	-2.25615	-2.03381	-3.66262	-1.52807	-2.21856	-1.46629	-3.29851	-2.70253	-0.268658	5	5	26	4	0	3	2	6	8	1	8	5	12	1	3
D1Ertd622e	chr1;chr1;chr1	97643902;97654600;97661831	97646361;97654689;97662018	-;-;-	2738	DNA segment, Chr 1, ERATO Doi 622, expressed	-1.06397	-0.0894633	0.757126	0.998781	1.03135	0.0445371	0.865642	0.974596	1.09733	0.134	0.638709	0.999979	0.47398	0.584703	0.815454	0.579191	0.841718	1.0627	0.613898	0.941071	0.622796	0.969455	0.748862	0.719807	0.408408	0.473749	0.885287	0.795234	50	49	17	17	49	107	11	86	74	117	52	59	58	37	66
Ppip5k2	chr1;chr1;chr1;chr1;chr1;chr1;chr1;chr1;chr1;chr1;chr1;chr1;chr1;chr1;chr1;chr1;chr1;chr1;chr1;chr1;chr1;chr1;chr1;chr1;chr1;chr1;chr1;chr1	97706043;97711723;97713004;97719834;97723670;97727189;97727395;97728918;97729911;97733886;97734967;97740462;97740824;97741070;97744057;97745163;97745395;97746418;97747547;97749542;97750567;97752704;97755055;97755886;97756844;97759169;97761425;97769855	97707830;97711848;97713144;97719906;97723834;97727305;97727502;97729032;97730038;97734109;97735108;97740644;97740945;97741195;97744142;97745272;97745470;97746504;97747648;97749663;97750728;97752805;97755209;97755971;97756934;97759364;97761821;97770092	-;-;-;-;-;-;-;-;-;-;-;-;-;-;-;-;-;-;-;-;-;-;-;-;-;-;-;-	5568	diphosphoinositol pentakisphosphate kinase 2	1.38275	0.467536	0.0983136	0.998781	1.28882	0.366051	0.154037	0.689304	-1.07288	-0.101486	0.720305	0.999979	2.18056	2.56949	2.04418	1.91762	2.33721	1.89609	2.29691	2.90267	2.79972	2.06422	2.4406	2.57978	3.14805	2.09404	2.06479	2.94151	343	407	83	90	288	395	74	698	702	519	351	448	818	239	311
Gin1	chr1;chr1;chr1;chr1;chr1;chr1;chr1;chr1	97770179;97775447;97777326;97782927;97784753;97785055;97785976;97792297	97770255;97775592;97777519;97783232;97784944;97785222;97786258;97792971	+;+;+;+;+;+;+;+	2041	gypsy retrotransposon integrase 1	1.14255	0.192252	0.58569	0.998781	1.09064	0.125176	0.696353	0.921372	-1.04759	-0.0670758	0.849135	0.999979	1.73686	1.92392	0.968431	0.631606	2.12323	2.42772	1.87768	1.8105	1.96307	2.12912	1.88051	1.8427	2.37027	1.34544	1.63131	2.31947	91	94	14	13	90	208	20	118	142	197	86	97	173	51	83
Pam	chr1;chr1;chr1;chr1;chr1;chr1;chr1;chr1;chr1;chr1;chr1;chr1;chr1;chr1;chr1;chr1;chr1;chr1;chr1;chr1;chr1;chr1;chr1;chr1;chr1;chr1	97821094;97822936;97825837;97831455;97834408;97837963;97840280;97840699;97842232;97844596;97853103;97864203;97884126;97885602;97894361;97895632;97895969;97897208;97898341;97923094;97924431;97934651;97944620;97975785;97976857;98095485	97821988;97822989;97826037;97831508;97834516;97838078;97840480;97840909;97842304;97844712;97853232;97864520;97884197;97885786;97894464;97895708;97896049;97897275;97898389;97923177;97924516;97934738;97944677;97975905;97977259;98095632	-;-;-;-;-;-;-;-;-;-;-;-;-;-;-;-;-;-;-;-;-;-;-;-;-;-	4103	peptidylglycine alpha-amidating monooxygenase	-1.69837	-0.76415	0.0738892	0.998781	-1.35838	-0.441885	0.240013	0.729308	1.25029	0.322266	0.446044	0.999979	2.7718	2.32791	1.40523	2.3581	2.32476	3.25876	2.69807	1.05525	1.42785	2.73172	1.27291	2.38132	1.16951	1.89596	2.3185	1.38417	381	253	39	90	210	751	72	141	198	608	114	287	151	153	273
B230216N24Rik	chr1;chr1;chr1	98031123;98033116;98047702	98032108;98033215;98047793	-;-;-	1178	RIKEN cDNA B230216N24 gene	-1.41995	-0.505836	0.281197	0.998781	-1.50143	-0.586333	0.17043	0.697358	-1.05738	-0.0804972	0.865291	0.999979	1.03431	0.823661	-1.48994	-1.6453	0.891654	0.578892	0.0830963	-0.0283934	-0.45435	0.194844	-0.504988	0.396031	-0.255593	0.279316	0.404098	-0.274777	31	24	1	1	21	31	3	17	13	27	8	19	14	13	19
Rnf152	chr1;chr1;chr1;chr1;chr1	105276917;105276917;105355041;105356343;105356343	105284954;105284954;105355163;105356710;105356710	-;-;-;-;-	8529	ring finger protein 152	-1.22856	-0.296971	0.547221	0.998781	-1.47822	-0.563865	0.22051	0.720551	-1.20321	-0.266894	0.587869	0.999979	-1.69611	-1.97749	-1.7034	-1.93301	-3.37023	-3.37558	-1.64929	-2.96066	-3.22089	-2.52473	-2.76053	-3.26981	-2.37119	-3.34997	-2.03588	-2.57192	34	25	9	9	7	13	7	16	14	30	13	10	25	7	26
Pign	chr1;chr1;chr1;chr1;chr1;chr1;chr1;chr1;chr1;chr1;chr1;chr1;chr1;chr1;chr1;chr1;chr1;chr1;chr1;chr1;chr1;chr1;chr1;chr1;chr1;chr1;chr1;chr1;chr1;chr1;chr1	105518422;105546664;105549065;105552372;105554064;105554444;105557463;105557988;105566148;105579922;105584989;105587980;105589049;105589226;105591622;105597668;105599049;105637510;105638183;105640665;105644479;105646698;105648109;105649283;105653104;105655934;105656666;105657602;105658887;105659293;105663500	105522127;105546716;105549107;105552445;105554139;105554499;105557549;105558090;105566250;105580030;105585097;105588071;105589141;105589325;105591761;105597850;105599127;105637565;105638275;105640724;105644519;105646814;105648239;105649407;105653210;105656032;105656787;105657850;105659006;105659366;105663676	-;-;-;-;-;-;-;-;-;-;-;-;-;-;-;-;-;-;-;-;-;-;-;-;-;-;-;-;-;-;-	6777	phosphatidylinositol glycan anchor biosynthesis, class N	1.21959	0.286393	0.286273	0.998781	-1.0506	-0.0712121	0.770599	0.946779	-1.2813	-0.357605	0.180522	0.999979	1.24135	1.1169	0.9165	1.00571	1.59396	1.03627	0.281289	1.12957	1.18287	1.31913	1.17616	1.19659	1.96706	1.04515	1.25935	1.39103	217	180	46	58	209	264	22	247	277	376	177	208	438	140	216
2310035C23Rik	chr1;chr1;chr1;chr1;chr1;chr1;chr1;chr1;chr1;chr1;chr1;chr1;chr1;chr1;chr1;chr1;chr1;chr1;chr1;chr1;chr1;chr1;chr1;chr1;chr1;chr1;chr1;chr1;chr1;chr1;chr1;chr1;chr1;chr1;chr1;chr1;chr1;chr1;chr1;chr1;chr1;chr1;chr1;chr1;chr1;chr1;chr1;chr1;chr1;chr1;chr1;chr1;chr1;chr1;chr1;chr1;chr1	105663861;105663861;105678163;105678163;105686949;105687130;105687130;105687282;105687282;105691906;105691906;105692212;105692212;105692884;105692884;105695428;105695428;105696501;105696501;105703931;105703931;105713849;105713849;105716778;105716778;105718775;105718775;105719452;105719452;105721268;105721268;105725649;105725649;105726343;105726343;105727940;105727940;105731201;105731201;105734518…	105664633;105664633;105678252;105678252;105687020;105687185;105687185;105687395;105687395;105692109;105692109;105692303;105692303;105693177;105693177;105695503;105695503;105696596;105696596;105704043;105704043;105713939;105713939;105716849;105716849;105718915;105718915;105719616;105719616;105721415;105721415;105725805;105725805;105726466;105726466;105727988;105727988;105731280;105731280;105734624…	+;+;+;+;+;+;+;+;+;+;+;+;+;+;+;+;+;+;+;+;+;+;+;+;+;+;+;+;+;+;+;+;+;+;+;+;+;+;+;+;+;+;+;+;+;+;+;+;+;+;+;+;+;+;+;+;+	5406	NA	1.00671	0.00964146	0.971587	0.999651	-1.15152	-0.203533	0.401799	0.807215	-1.15924	-0.213175	0.429039	0.999979	4.09771	3.94081	3.31385	4.22866	4.72454	3.94564	3.76188	3.84789	4.02061	3.64548	4.00351	4.06962	4.09862	4.50944	4.11907	3.58257	1263	1025	195	436	1469	1596	199	1307	1592	1514	1010	1225	1537	1244	1260
Tnfrsf11a	chr1;chr1;chr1;chr1;chr1;chr1;chr1;chr1;chr1;chr1	105780723;105808143;105809330;105813651;105817669;105819870;105821478;105825000;105826991;105844520	105780829;105808224;105809455;105813794;105817762;105819964;105821591;105825052;105827735;105847981	+;+;+;+;+;+;+;+;+;+	5022	tumor necrosis factor receptor superfamily, member 11a, NFKB activator	-1.10533	-0.144472	0.774879	0.998781	-1.25018	-0.322132	0.476015	0.837802	-1.13105	-0.177661	0.723237	0.999979	1.39876	1.18055	1.62977	1.55618	2.59641	1.55778	1.24631	0.205762	0.751179	1.76665	1.6246	2.09472	0.032948	2.61619	1.91229	0.214335	179	139	56	63	311	281	32	95	151	380	179	288	83	310	252
Zcchc2	chr1;chr1;chr1;chr1;chr1;chr1;chr1;chr1;chr1;chr1;chr1;chr1;chr1;chr1;chr1;chr1;chr1;chr1;chr1;chr1;chr1;chr1;chr1;chr1;chr1;chr1;chr1	105990406;105990406;106000931;106000931;106004100;106004100;106006015;106006015;106011702;106011702;106015999;106015999;106018219;106018219;106019848;106019848;106021726;106021726;106023200;106023200;106023664;106023664;106027403;106027403;106029752;106029752;106032096	105991707;105991707;106001042;106001042;106004176;106004176;106006086;106006086;106011814;106011814;106016093;106016093;106018302;106018302;106019905;106019905;106021858;106021858;106023264;106023264;106023758;106023758;106027531;106027531;106031233;106034079;106034079	+;+;+;+;+;+;+;+;+;+;+;+;+;+;+;+;+;+;+;+;+;+;+;+;+;+;+	6663	zinc finger, CCHC domain containing 2	-1.00757	-0.0108801	0.963312	0.999651	-1.10635	-0.145811	0.492091	0.844203	-1.09804	-0.134931	0.566794	0.999979	3.17064	3.33187	2.98993	3.6945	3.62619	2.98395	2.86948	3.15796	3.32272	3.06116	3.16164	3.42742	3.12981	3.67433	3.37548	2.9943	818	828	192	371	845	1009	132	998	1209	1244	694	967	967	859	927
Phlpp1	chr1;chr1;chr1;chr1;chr1;chr1;chr1;chr1;chr1;chr1;chr1;chr1;chr1;chr1;chr1;chr1;chr1	106171869;106281363;106286991;106318849;106338737;106339440;106343377;106344860;106347085;106350532;106364241;106369014;106376161;106380318;106386327;106389674;106392129	106173447;106281559;106287116;106319015;106338883;106339670;106343579;106344920;106347180;106350687;106364441;106369176;106376291;106380422;106386521;106389902;106394245	+;+;+;+;+;+;+;+;+;+;+;+;+;+;+;+;+	6104	PH domain and leucine rich repeat protein phosphatase 1	-1.13032	-0.176737	0.45788	0.998781	-1.23693	-0.306767	0.150293	0.689304	-1.09432	-0.13003	0.582237	0.999979	2.95964	2.86966	2.62047	3.38978	3.09466	2.77294	2.44536	2.68524	2.54988	2.88639	2.60294	2.75756	2.57702	3.22786	2.87593	2.36341	647	550	136	275	535	798	90	658	647	1009	431	556	603	577	600
Bcl2	chr1;chr1;chr1	106538178;106711774;106712305	106543398;106714290;106714290	-;-;-	7738	B cell leukemia/lymphoma 2	1.06625	0.0925522	0.778321	0.998781	-1.01041	-0.0149386	0.960063	0.993117	-1.07735	-0.107491	0.741916	0.999979	-0.535268	-0.157832	-1.41896	-0.21991	-0.0205711	-0.44934	-0.76356	-0.557767	-0.140021	-0.0362286	-0.6463	-0.51976	-0.67779	0.255874	-0.308457	-0.595826	71	84	10	28	77	106	12	86	125	166	56	71	78	92	82
Kdsr	chr1;chr1;chr1;chr1;chr1;chr1;chr1;chr1;chr1;chr1	106720410;106727629;106734547;106739331;106743669;106747488;106747771;106753212;106755444;106759544	106725021;106727730;106734630;106739414;106743860;106747583;106747836;106753268;106755533;106759742	-;-;-;-;-;-;-;-;-;-	5582	3-ketodihydrosphingosine reductase	-1.22156	-0.288721	0.387548	0.998781	-1.38129	-0.466016	0.119879	0.678024	-1.13076	-0.177295	0.592971	0.999979	2.53767	2.42121	1.42527	2.39659	2.21416	1.29434	2.19291	1.38022	1.49337	1.45089	1.6018	1.79018	1.42077	2.27066	2.24286	1.10414	441	368	54	126	265	260	69	242	283	339	196	259	246	271	353
Vps4b	chr1;chr1;chr1;chr1;chr1;chr1;chr1;chr1;chr1;chr1;chr1	106770788;106774007;106777270;106778969;106779962;106780504;106782666;106786703;106789929;106791678;106796421	106772548;106774147;106777489;106779050;106780110;106780660;106782785;106786770;106790085;106791789;106796725	-;-;-;-;-;-;-;-;-;-;-	3272	vacuolar protein sorting 4B	1.0408	0.0576963	0.80689	0.998781	-1.03201	-0.0454546	0.830537	0.965354	-1.07412	-0.103151	0.661577	0.999979	4.48006	4.40911	4.59958	4.27885	4.25885	3.60616	4.57058	4.16217	4.34991	3.89967	4.33909	4.15144	4.62223	4.21923	4.34445	4.21005	996	858	288	273	643	762	211	983	1210	1092	771	784	1337	615	891
Serpinb5	chr1;chr1;chr1;chr1;chr1;chr1;chr1	106861180;106870282;106872250;106875043;106876010;106880176;106881601	106861260;106870450;106872387;106875160;106876152;106880343;106883348	+;+;+;+;+;+;+	2565	serine (or cysteine) peptidase inhibitor, clade B, member 5	1.01877	0.0268316	0.945999	0.999651	-1.05357	-0.07529	0.831997	0.965577	-1.07335	-0.102122	0.796272	0.999979	6.29624	6.01867	5.90113	5.89074	6.31457	4.56927	6.55203	5.58657	5.33804	4.42792	6.31312	6.00715	5.86243	5.38401	6.20893	6.21936	2753	2055	557	655	2099	1166	654	2071	1883	1235	2378	2228	2478	1082	2547
Serpinb12	chr1;chr1;chr1;chr1;chr1;chr1;chr1;chr1;chr1;chr1;chr1;chr1;chr1;chr1;chr1;chr1	106934449;106938957;106946529;106946529;106949124;106949124;106949562;106949562;106950702;106950702;106953691;106953691;106955322;106955322;106956393;106956393	106934564;106939002;106946714;106946714;106949255;106949255;106949699;106949699;106950819;106950819;106953833;106953833;106955489;106955489;106957078;106957080	+;+;+;+;+;+;+;+;+;+;+;+;+;+;+;+	1735	serine (or cysteine) peptidase inhibitor, clade B (ovalbumin), member 12	-4.02654	-2.00954	0.046935	0.998781	1.15998	0.214102	0.800197	0.954966	4.67072	2.22364	0.0305781	0.999979	1.80703	0.0218848	-1.32122	1.1531	0.818736	0.292043	3.26643	-1.62994	-0.92345	-0.943006	-1.2208	-0.0310367	-0.904949	-1.05253	-0.377572	-2.69836	81	20	2	16	30	38	45	7	14	17	7	21	13	7	16
Serpinb13	chr1;chr1;chr1;chr1;chr1;chr1;chr1;chr1	106980984;106982138;106982813;106995789;106996280;106998566;106998888;107000420	106981029;106982319;106982869;106995917;106996397;106998708;106999043;107001195	+;+;+;+;+;+;+;+	1607	serine (or cysteine) peptidase inhibitor, clade B (ovalbumin), member 13	2.69054	1.42789	0.16771	0.998781	2.79913	1.48498	0.122134	0.679232	1.04036	0.0570855	0.95616	0.999979	0.67123	-0.00646645	1.58421	0.474996	-2.73337	-1.65817	1.61599	2.28151	2.24685	-2.78205	2.48107	0.141054	3.05768	-2.23155	-1.27179	1.81969	33	18	17	9	1	7	13	129	136	2	103	22	220	2	7
Serpinb3b	chr1;chr1;chr1;chr1;chr1;chr1;chr1;chr1	107153961;107155412;107155845;107156830;107157668;107159021;107159616;107161080	107154773;107155567;107155987;107156947;107157790;107159077;107159802;107161114	-;-;-;-;-;-;-;-	1632	serine (or cysteine) peptidase inhibitor, clade B (ovalbumin), member 3B	-2.18448	-1.12729	0.123935	0.998781	-1.9916	-0.993928	0.13604	0.686394	1.09685	0.133365	0.861053	0.999979	-0.574849	-2.07618	-1.96025	-0.605042	0.214766	-1.29421	-0.0145373	-1.54165	-2.39852	-2.15123	-2.36925	-1.30102	-2.99562	-1.14569	-1.00281	-2.31164	13	3	1	4	18	10	4	7	3	5	2	7	1	6	9
Serpinb11	chr1;chr1;chr1;chr1;chr1;chr1;chr1;chr1	107362314;107369378;107370789;107372154;107374075;107376773;107377505;107379606	107362359;107369563;107370848;107372273;107374192;107376915;107377660;107380475	+;+;+;+;+;+;+;+	1699	serine (or cysteine) peptidase inhibitor, clade B (ovalbumin), member 11	1.34692	0.429659	0.63035	0.998781	1.00739	0.0106163	0.989455	0.998004	-1.33704	-0.419043	0.636663	0.999979	1.24338	-0.716671	2.8163	0.394681	-1.04254	-1.35225	0.468729	1.45638	0.594526	-2.86237	2.16146	0.798845	1.75628	-0.861121	1.5948	1.85923	53	11	43	9	7	10	6	76	44	2	87	38	93	8	67
Serpinb7	chr1;chr1;chr1;chr1;chr1;chr1;chr1;chr1	107422689;107428231;107434736;107435327;107445992;107448108;107450176;107451609	107422732;107428416;107434786;107435443;107446109;107448250;107450322;107452689	+;+;+;+;+;+;+;+	1887	serine (or cysteine) peptidase inhibitor, clade B, member 7	-1.34938	-0.432296	0.484458	0.998781	-1.60451	-0.68213	0.215568	0.716462	-1.18907	-0.249835	0.681887	0.999979	5.35973	4.66672	2.96326	4.39998	4.97001	2.92345	5.33013	2.86607	3.64028	2.43112	3.137	3.38766	2.87066	4.909	4.46782	2.82279	1057	591	53	171	607	272	206	229	425	225	192	265	227	572	559
Serpinb2	chr1;chr1;chr1;chr1;chr1;chr1;chr1;chr1;chr1;chr1;chr1;chr1;chr1;chr1;chr1;chr1	107511423;107511510;107515464;107515464;107519652;107519652;107522147;107522147;107522692;107522692;107523065;107523065;107523797;107523797;107524537;107524537	107511478;107511584;107515640;107515640;107519771;107519771;107522275;107522275;107522809;107522809;107523207;107523207;107523961;107523961;107525600;107525600	+;+;+;+;+;+;+;+;+;+;+;+;+;+;+;+	2047	serine (or cysteine) peptidase inhibitor, clade B, member 2	1.0188	0.0268768	0.966621	0.999651	-1.50669	-0.591384	0.305808	0.762036	-1.53502	-0.618261	0.331268	0.999979	6.6711	5.4501	5.50681	6.35257	5.38567	4.10433	6.79584	4.1479	4.43304	3.72304	4.71591	4.95624	4.28525	6.25871	6.80972	4.09846	2849	1105	338	720	879	673	618	608	801	603	626	857	661	1584	3083
Serpinb10	chr1;chr1;chr1;chr1;chr1;chr1;chr1;chr1;chr1;chr1;chr1;chr1;chr1;chr1;chr1	107529003;107529003;107532363;107535445;107535445;107535993;107535993;107538427;107538427;107540888;107540888;107542192;107542192;107546668;107546668	107529091;107529091;107532538;107535510;107535510;107536130;107536130;107538544;107538544;107541030;107541030;107542347;107542347;107549271;107549271	+;+;+;+;+;+;+;+;+;+;+;+;+;+;+	3490	serine (or cysteine) peptidase inhibitor, clade B (ovalbumin), member 10	-1.39258	-0.477762	0.453428	0.998781	-1.5951	-0.673644	0.237251	0.726623	-1.14542	-0.195883	0.756235	0.999979	2.39555	1.70559	-0.414246	1.32327	2.23882	1.31596	2.28958	-0.99628	0.482589	0.0177333	0.711598	1.52705	-0.146675	1.79449	1.96421	-0.0907692	249	139	9	37	168	164	46	27	86	76	65	134	50	121	181
Serpinb8	chr1;chr1;chr1;chr1;chr1;chr1;chr1;chr1;chr1;chr1;chr1;chr1;chr1	107590006;107590006;107597455;107597455;107598900;107598900;107602800;107602800;107604604;107604604;107605784;107605784;107606921	107590287;107590287;107597637;107597637;107599037;107599037;107602917;107602917;107604746;107604746;107605936;107606150;107608978	+;+;+;+;+;+;+;+;+;+;+;+;+	3289	serine (or cysteine) peptidase inhibitor, clade B, member 8	1.0069	0.00992036	0.977662	0.999651	-1.1769	-0.234986	0.459912	0.831308	-1.18502	-0.244906	0.487633	0.999979	4.80776	4.29547	3.97049	4.50456	4.68339	3.38562	4.77238	3.92506	4.16814	3.09262	4.22709	4.04324	4.15723	4.79636	4.66634	3.46766	1257	797	187	321	868	657	244	838	1072	626	717	731	973	923	1120
Cdh19	chr1;chr1;chr1;chr1;chr1;chr1;chr1;chr1;chr1;chr1;chr1;chr1	110889195;110893185;110895383;110908059;110919548;110924996;110925756;110929834;110932146;110949124;110954569;110977247	110890188;110893436;110895500;110908180;110919669;110925249;110925940;110929998;110932265;110949415;110954872;110977372	-;-;-;-;-;-;-;-;-;-;-;-	3054	cadherin 19, type 2	1.48797	0.573344	0.454823	0.998781	1.21958	0.286386	0.683157	0.917918	-1.22007	-0.286958	0.70578	0.999979	-3.06883	-2.98023	-1.65571	-2.32687	-2.80817	-0.0978678	-2.57577	-1.07239	-1.57533	-0.731928	-2.41414	-1.28395	-2.98736	-1.8683	-0.112822	-1.09025	3	3	3	2	3	52	1	22	16	38	5	15	4	7	36
Dsel	chr1;chr1	111858702;111864095	111863640;111864918	-;-	5763	dermatan sulfate epimerase-like	1.07737	0.107513	0.726291	0.998781	-1.09607	-0.132338	0.633941	0.899884	-1.18087	-0.23985	0.434826	0.999979	2.52384	2.15654	0.951135	1.40228	2.27252	1.85366	2.41201	1.41454	1.6671	1.70106	1.56305	2.08697	1.88745	1.90595	2.17635	2.27901	451	316	40	65	285	397	83	256	330	417	197	329	352	217	348
Tsn	chr1;chr1;chr1;chr1;chr1;chr1	118298518;118304691;118305200;118308745;118309773;118311001	118301037;118304770;118305315;118308841;118309866;118311132	-;-;-;-;-;-	3039	translin	1.01469	0.0210347	0.93707	0.999651	1.00968	0.0138947	0.954154	0.992399	-1.00496	-0.00714008	0.978469	0.999979	1.39162	1.66008	2.1637	1.83233	2.00481	2.05136	1.56176	1.99252	1.62726	1.85898	2.16195	1.9154	2.09231	1.38816	1.80788	2.11187	107	117	49	46	124	239	24	201	168	244	157	153	213	79	141
Nifk	chr1;chr1;chr1;chr1;chr1;chr1;chr1	118321843;118323582;118327625;118329353;118330606;118332344;118332750	118321997;118323725;118327733;118329564;118330662;118332478;118333831	+;+;+;+;+;+;+	1894	nucleolar protein interacting with the FHA domain of MKI67	1.18228	0.241578	0.447164	0.998781	1.10806	0.148034	0.609197	0.891505	-1.06699	-0.0935439	0.768278	0.999979	2.51514	2.64759	1.77191	2.1662	2.4365	2.29799	2.6079	2.51749	2.41535	1.86973	2.9237	2.47114	3.09184	1.70499	2.3301	2.82407	146	145	23	36	104	176	31	180	181	152	166	140	266	61	126
Clasp1	chr1;chr1;chr1;chr1;chr1;chr1;chr1;chr1;chr1;chr1;chr1;chr1;chr1;chr1;chr1;chr1;chr1;chr1;chr1;chr1;chr1;chr1;chr1;chr1;chr1;chr1;chr1;chr1;chr1;chr1;chr1;chr1;chr1;chr1;chr1;chr1;chr1;chr1;chr1;chr1;chr1;chr1;chr1;chr1;chr1;chr1;chr1;chr1;chr1;chr1;chr1;chr1;chr1;chr1;chr1;chr1;chr1;chr1;chr1;chr1;chr1;chr1;chr1;chr1;chr1;chr1;chr1;chr1;chr1;chr1;chr1;chr1;chr1;chr1;chr1;chr1;chr1;chr1;chr1;chr1…	118389058;118389058;118389058;118419440;118419440;118419440;118459801;118459801;118459801;118461187;118461187;118461187;118462466;118462466;118462466;118464528;118464528;118464528;118467880;118467880;118467880;118471772;118471772;118471772;118497634;118497634;118497634;118499648;118499648;118499648;118501302;118501302;118501302;118502853;118502853;118502853;118503820;118503820;118503820;118504896…	118389521;118389521;118389521;118419918;118419918;118419918;118459879;118459879;118459879;118461290;118461290;118461290;118462557;118462557;118462557;118464603;118464603;118464603;118467977;118467977;118467977;118471839;118471839;118471839;118497786;118497786;118497786;118499721;118499721;118499721;118501394;118501394;118501394;118502998;118502998;118502998;118503955;118503955;118503955;118504966…	+;+;+;+;+;+;+;+;+;+;+;+;+;+;+;+;+;+;+;+;+;+;+;+;+;+;+;+;+;+;+;+;+;+;+;+;+;+;+;+;+;+;+;+;+;+;+;+;+;+;+;+;+;+;+;+;+;+;+;+;+;+;+;+;+;+;+;+;+;+;+;+;+;+;+;+;+;+;+;+;+;+;+;+;+;+;+;+;+;+;+;+;+;+;+;+;+;+;+;+;+;+;+;+;+;+;+;+;+;+;+;+;+;+	7875	CLIP associating protein 1	-1.00385	-0.00554705	0.978294	0.999651	-1.10454	-0.143452	0.432803	0.819833	-1.10031	-0.137905	0.497277	0.999979	3.89393	3.97517	3.98178	3.82446	4.0654	3.96765	3.6479	3.92015	3.99789	3.56083	3.91879	3.75784	3.98484	4.11937	3.66611	3.98523	1598	1530	452	480	1355	2362	268	2003	2284	2081	1388	1438	2070	1383	1341
2900060B14Rik	chr1	118458669	118459265	-	597	RIKEN cDNA 2900060B14 gene	-1.741	-0.799915	0.244763	0.998781	-1.80751	-0.854008	0.18061	0.70038	-1.03821	-0.0540928	0.934779	0.999979	-0.713936	-0.351626	0.699187	1.56741	0.285464	0.0390118	-0.220877	0.0545991	0.328592	-1.1015	-1.37508	-0.43897	-1.17292	-0.436827	-0.69891	0.403081	3	4	3	7	6	9	1	8	11	3	1	4	2	3	3
Tfcp2l1	chr1;chr1;chr1;chr1;chr1;chr1;chr1;chr1;chr1;chr1;chr1;chr1;chr1;chr1;chr1	118627945;118632242;118652301;118652869;118653716;118656368;118659008;118661980;118664759;118664898;118666116;118668631;118669389;118675575;118677388	118628102;118632393;118652377;118652974;118653822;118656520;118659118;118662071;118664807;118664991;118666206;118668734;118669531;118675626;118685168	+;+;+;+;+;+;+;+;+;+;+;+;+;+;+	9270	transcription factor CP2-like 1	-2.23619	-1.16104	0.104462	0.998781	1.54982	0.632103	0.301701	0.761609	3.4657	1.79315	0.0137892	0.999979	-2.03219	-3.05592	-1.9836	-2.59225	-2.62263	-0.390072	-2.52047	-2.26558	-2.45974	0.456269	-2.25335	-1.13757	-3.32258	-2.69691	-2.71695	-2.7879	29	12	8	6	14	133	4	30	28	282	21	55	13	13	17
Gli2	chr1;chr1;chr1;chr1;chr1;chr1;chr1;chr1;chr1;chr1;chr1;chr1;chr1;chr1	118834061;118840254;118841916;118844351;118845917;118848383;118853258;118854441;118855436;118866572;118867979;118890296;119002040;119053302	118838177;118840590;118842197;118844515;118846066;118848517;118853380;118854657;118855637;118866757;118868181;118890401;119002206;119053619	-;-;-;-;-;-;-;-;-;-;-;-;-;-	6708	GLI-Kruppel family member GLI2	1.71381	0.777206	0.209142	0.998781	1.44261	0.528679	0.347633	0.782651	-1.18799	-0.248527	0.689665	0.999979	2.09979	2.36631	2.23084	0.380616	-0.120489	0.544409	2.3408	2.75441	2.25918	0.186799	2.50628	1.16243	1.90789	0.943133	1.06046	3.64417	391	426	114	37	62	185	92	759	581	168	443	201	416	129	186
Inhbb	chr1;chr1	119415465;119420627	119418097;119422248	-;-	4255	inhibin beta-B	-1.33032	-0.411778	0.560794	0.998781	1.47549	0.561192	0.371935	0.793293	1.96288	0.972971	0.176205	0.999979	0.137638	0.754559	1.42396	0.642891	0.417888	1.98713	-0.300635	-0.174336	0.0779549	3.1245	0.836991	2.24666	0.338089	-1.22119	-0.110649	1.83334	62	87	41	28	57	321	9	61	79	829	87	271	87	17	51
Ralb	chr1;chr1;chr1;chr1;chr1	119470305;119475895;119477915;119483494;119504577	119471825;119476072;119478123;119483656;119504782	-;-;-;-;-	2277	v-ral simian leukemia viral oncogene B	1.15651	0.209778	0.43114	0.998781	1.36265	0.44642	0.064801	0.644009	1.17825	0.236642	0.374251	0.999979	2.5636	2.53999	3.5127	3.05674	2.57387	2.65241	3.5072	3.49358	2.91732	3.51114	3.15522	3.0389	3.09061	2.96193	2.75815	3.32256	182	162	94	81	138	272	70	429	310	579	235	251	320	178	205
Tmem185b	chr1	119526154	119528983	+	2830	transmembrane protein 185B	-1.14813	-0.199288	0.578253	0.998781	-1.20435	-0.268257	0.412638	0.811727	-1.04897	-0.0689688	0.847251	0.999979	0.813492	0.646398	-2.02709	0.26228	0.545144	0.297832	0.287722	0.295566	-0.14159	0.0396853	0.0709828	0.167185	0.15575	-0.0599395	0.393546	0.184358	66	53	2	14	41	64	9	56	44	62	33	41	50	26	48
Epb4.1l5	chr1;chr1;chr1;chr1;chr1;chr1;chr1;chr1;chr1;chr1;chr1;chr1;chr1;chr1;chr1;chr1;chr1;chr1;chr1;chr1;chr1;chr1;chr1;chr1;chr1;chr1;chr1;chr1;chr1;chr1;chr1;chr1;chr1;chr1;chr1;chr1;chr1;chr1;chr1;chr1;chr1;chr1	119545033;119549887;119550522;119554206;119555052;119567796;119570045;119572806;119578914;119594824;119599005;119599005;119600198;119600198;119605228;119605228;119607987;119607987;119609117;119609117;119615346;119615346;119616401;119616401;119617364;119617364;119617554;119617554;119620167;119620167;119620675;119620675;119621886;119621886;119623926;119623926;119633545;119633545;119642477;119642477…	119549195;119550017;119550563;119554280;119555142;119567860;119570173;119572903;119579077;119596059;119599120;119599120;119600237;119600237;119605255;119605255;119608093;119608093;119609286;119609286;119615415;119615415;119616489;119616489;119617451;119617451;119617674;119617674;119620219;119620219;119620719;119620719;119621964;119621964;119623968;119623968;119633649;119633649;119642658;119642658…	-;-;-;-;-;-;-;-;-;-;-;-;-;-;-;-;-;-;-;-;-;-;-;-;-;-;-;-;-;-;-;-;-;-;-;-;-;-;-;-;-;-	7746	NA	1.33166	0.413224	0.0722379	0.998781	1.06285	0.0879371	0.677323	0.916462	-1.25291	-0.325287	0.153459	0.999979	0.631251	0.426835	0.451487	0.762829	0.897756	0.182935	0.621123	0.599475	0.680502	0.626735	0.638402	0.773296	1.09697	1.04313	0.883272	0.894075	162	127	38	56	147	166	32	195	223	265	139	177	273	160	190
Ptpn4	chr1;chr1;chr1;chr1;chr1;chr1;chr1;chr1;chr1;chr1;chr1;chr1;chr1;chr1;chr1;chr1;chr1;chr1;chr1;chr1;chr1;chr1;chr1;chr1;chr1;chr1;chr1	119658093;119667514;119675549;119678755;119680049;119682484;119682705;119684467;119687610;119691601;119691746;119692750;119706155;119707776;119715947;119721864;119726033;119741355;119743352;119765031;119765429;119765878;119773049;119773229;119783482;119802323;119836902	119659917;119667649;119675697;119678883;119680195;119682545;119682795;119684633;119687766;119691657;119691829;119692909;119706313;119707901;119716015;119722036;119726096;119741443;119743439;119765151;119765481;119765922;119773127;119773271;119783589;119802477;119837071	-;-;-;-;-;-;-;-;-;-;-;-;-;-;-;-;-;-;-;-;-;-;-;-;-;-;-	4706	protein tyrosine phosphatase, non-receptor type 4	1.45957	0.545546	0.087034	0.998781	1.26264	0.33644	0.244915	0.730435	-1.15597	-0.209106	0.5129	0.999979	2.60749	2.56232	2.49554	1.82082	2.38258	2.97619	2.43919	2.92308	2.91398	3.26449	2.75507	2.65969	3.68552	2.10272	2.48099	3.40645	390	342	96	71	251	708	69	598	642	1011	369	400	1004	203	351
Tmem177	chr1;chr1	119907899;119913133	119911154;119913168	-;-	3292	transmembrane protein 177	-1.43351	-0.519553	0.351795	0.998781	-1.30788	-0.387235	0.438323	0.822638	1.09605	0.132318	0.811742	0.999979	0.0311677	-0.227055	-0.669995	-2.43514	-0.953793	0.506688	-0.730965	-1.43862	-1.01403	0.240757	-2.14483	-0.307627	-1.22543	-1.30669	-0.515328	-0.464063	44	33	7	2	16	87	5	18	27	84	7	34	21	12	29
Sctr	chr1;chr1;chr1;chr1;chr1;chr1;chr1;chr1;chr1;chr1;chr1;chr1;chr1;chr1	120006980;120022158;120022466;120031564;120036335;120043451;120044631;120046659;120053674;120054272;120055385;120056394;120061894;120063112	120007331;120022272;120022510;120031671;120036438;120043548;120044763;120046812;120053734;120054341;120055476;120056520;120061935;120063532	+;+;+;+;+;+;+;+;+;+;+;+;+;+	1922	secretin receptor	-1.25881	-0.332065	0.73208	0.998781	1.86225	0.897045	0.297225	0.760586	2.34422	1.22911	0.206084	0.999979	-3.7339	-1.61016	-1.46889	-1.65878	-2.99161	-0.309244	-3.7339	-1.93934	-0.287216	0.575594	-1.74605	-1.53699	-1.2533	-3.7339	-1.53003	-1.82166	0	6	2	2	1	27	0	6	26	61	5	7	11	0	7
Dbi	chr1;chr1;chr1;chr1;chr1;chr1;chr1;chr1	120113280;120113280;120116386;120116386;120119895;120119895;120120762;120120945	120113533;120113533;120116448;120116448;120120012;120120012;120120919;120121096	-;-;-;-;-;-;-;-	745	diazepam binding inhibitor	1.31116	0.390849	0.226654	0.998781	1.78339	0.834621	0.00445734	0.427412	1.36016	0.443771	0.177516	0.999979	6.98854	6.81265	7.50887	6.63789	6.53843	6.96042	7.42623	7.93664	7.40616	8.39955	7.79809	7.3882	7.82986	6.36342	6.99763	7.69249	1291	1034	493	319	711	1778	348	3068	2294	5639	1933	1685	2815	619	1277
3110009E18Rik	chr1;chr1;chr1;chr1;chr1;chr1;chr1;chr1;chr1;chr1;chr1	120121187;120121187;120150603;120150603;120160606;120160606;120166135;120166135;120171401;120188041;120188041	120121217;120121810;120150747;120150747;120160656;120160656;120166172;120166172;120171482;120188189;120188189	+;+;+;+;+;+;+;+;+;+;+	1089	RIKEN cDNA 3110009E18 gene	1.07596	0.105624	0.780001	0.998781	-1.22025	-0.28718	0.427404	0.818876	-1.31294	-0.392803	0.294981	0.999979	0.494923	0.626029	0.480277	-0.373108	0.642167	0.185675	0.5691	0.355013	0.193036	-0.135125	0.107097	0.0226338	0.649897	-0.562054	0.584734	0.822464	19	19	5	3	16	21	4	21	20	19	12	13	26	6	20
Steap3	chr1;chr1;chr1;chr1;chr1;chr1;chr1;chr1;chr1;chr1;chr1	120226416;120226416;120234242;120234242;120241432;120241432;120243768;120243768;120265232;120269983;120270938	120227928;120227928;120234406;120234406;120241959;120241959;120244267;120244267;120265280;120270259;120271082	-;-;-;-;-;-;-;-;-;-;-	3177	STEAP family member 3	-1.48059	-0.566174	0.296052	0.998781	-1.50462	-0.589397	0.221453	0.720704	-1.01623	-0.0232225	0.965392	0.999979	0.863023	0.531263	1.25223	0.659766	0.0348537	2.84052	0.736581	0.313828	0.650346	1.70461	0.422612	0.381782	-0.0389107	0.83839	0.537355	1.49569	77	55	27	21	32	434	14	64	88	229	48	54	49	56	60
Insig2	chr1;chr1;chr1;chr1;chr1;chr1;chr1;chr1;chr1;chr1;chr1;chr1;chr1;chr1;chr1;chr1;chr1;chr1;chr1;chr1;chr1;chr1;chr1	121304353;121304353;121304353;121304353;121306864;121306864;121306864;121306864;121307140;121307140;121307140;121307140;121312201;121312201;121312201;121312201;121319597;121319597;121319597;121327521;121327691;121327691;121332492	121305947;121305947;121305947;121305947;121306963;121306963;121306963;121306963;121307306;121307306;121307306;121307306;121312325;121312325;121312325;121312325;121319905;121319972;121319972;121327678;121328024;121328024;121332589	-;-;-;-;-;-;-;-;-;-;-;-;-;-;-;-;-;-;-;-;-;-;-	2953	insulin induced gene 2	1.1053	0.144433	0.719799	0.998781	-1.37706	-0.461593	0.212371	0.712604	-1.52206	-0.606027	0.130113	0.999979	1.00459	0.75849	2.20512	1.52545	0.919985	1.13843	1.34478	0.397429	0.375528	1.12295	1.22758	0.537934	1.69028	0.0748601	1.64353	1.82941	79	60	49	36	56	122	20	63	67	141	79	56	156	30	122
Ccdc93	chr1;chr1;chr1;chr1;chr1;chr1;chr1;chr1;chr1;chr1;chr1;chr1;chr1;chr1;chr1;chr1;chr1;chr1;chr1;chr1;chr1;chr1;chr1;chr1;chr1;chr1;chr1;chr1;chr1;chr1;chr1;chr1;chr1;chr1;chr1;chr1;chr1;chr1;chr1;chr1;chr1;chr1;chr1;chr1;chr1;chr1;chr1;chr1	121431067;121431067;121434533;121434533;121437796;121437796;121441782;121441782;121445640;121445640;121448224;121448224;121456071;121456071;121461464;121461464;121461887;121461887;121462233;121462236;121463099;121463099;121476032;121476032;121477835;121477835;121480815;121480815;121481996;121481996;121482601;121482601;121483287;121483287;121486603;121486603;121491122;121491122;121492905;121492905…	121431257;121431257;121434646;121434646;121437890;121437890;121441893;121441893;121445738;121445738;121448280;121448280;121456171;121456171;121461500;121461500;121461979;121461979;121462283;121462283;121463185;121463185;121476148;121476148;121477897;121477897;121480888;121480888;121482077;121482077;121482666;121482666;121483340;121483340;121486665;121486665;121491230;121491230;121492987;121492987…	+;+;+;+;+;+;+;+;+;+;+;+;+;+;+;+;+;+;+;+;+;+;+;+;+;+;+;+;+;+;+;+;+;+;+;+;+;+;+;+;+;+;+;+;+;+;+;+	7256	coiled-coil domain containing 93	1.03742	0.0529968	0.838883	0.998781	-1.00385	-0.00554536	0.98119	0.99697	-1.04141	-0.0585422	0.821438	0.999979	1.20093	1.34381	2.1792	1.87455	2.15933	1.5068	1.2644	1.65513	2.0031	1.57321	1.9613	1.83103	1.84208	1.9746	1.66888	1.71146	226	226	119	114	332	393	47	382	526	481	328	347	430	287	308
Htr5b	chr1;chr1	121509773;121527413	121510723;121528465	-;-	2004	5-hydroxytryptamine (serotonin) receptor 5B	2.57435	1.36421	0.247236	0.998781	2.59646	1.37655	0.210889	0.710357	1.00859	0.0123405	0.991141	0.999979	-3.79417	-1.34062	-2.25649	-3.79417	-3.05188	-3.34986	-3.79417	-0.524866	-1.1314	-3.79417	-1.60522	-2.45138	-1.1129	-2.55006	-3.79417	-0.953064	0	8	1	0	1	1	0	21	14	0	6	3	13	2	0
Ddx18	chr1;chr1;chr1;chr1;chr1;chr1;chr1;chr1;chr1;chr1;chr1;chr1;chr1	121553835;121555216;121555691;121557405;121558411;121559166;121560132;121561281;121561690;121562059;121564493;121565881;121567791	121554138;121555393;121555747;121557518;121558563;121559327;121560271;121561595;121561790;121562194;121564603;121566168;121567980	-;-;-;-;-;-;-;-;-;-;-;-;-	2249	DEAD (Asp-Glu-Ala-Asp) box polypeptide 18	1.83909	0.878995	0.0212847	0.949695	1.48291	0.568434	0.107996	0.67314	-1.24019	-0.310561	0.407942	0.999979	0.580848	0.750189	0.219697	0.491599	0.444388	0.176165	0.765199	1.60932	1.39676	0.303289	0.559961	0.930831	1.81358	1.12048	0.402707	1.53161	44	45	9	13	30	46	10	113	105	59	37	56	129	48	38
Actr3	chr1;chr1;chr1;chr1;chr1;chr1;chr1;chr1;chr1;chr1;chr1;chr1;chr1;chr1;chr1;chr1;chr1;chr1;chr1;chr1;chr1;chr1;chr1;chr1;chr1;chr1;chr1;chr1;chr1;chr1;chr1;chr1;chr1;chr1;chr1;chr1;chr1;chr1	125392905;125392905;125392905;125395068;125395068;125395068;125397107;125397107;125397107;125397452;125397452;125397452;125403393;125403393;125403393;125405845;125405845;125405845;125407292;125407292;125407292;125408520;125408520;125408520;125411264;125411264;125411264;125416256;125416256;125416256;125418249;125418249;125418249;125435285;125435285;125435285;125435650;125435653	125394090;125394090;125394090;125395151;125395151;125395151;125397232;125397232;125397232;125397544;125397544;125397544;125403566;125403566;125403566;125405988;125405988;125405988;125407399;125407399;125407399;125408615;125408615;125408615;125411374;125411374;125411374;125416380;125416380;125416380;125418304;125418304;125418304;125435457;125435457;125435727;125435727;125435727	-;-;-;-;-;-;-;-;-;-;-;-;-;-;-;-;-;-;-;-;-;-;-;-;-;-;-;-;-;-;-;-;-;-;-;-;-;-	2746	ARP3 actin-related protein 3	1.2735	0.348797	0.16406	0.998781	1.14796	0.199078	0.380265	0.796054	-1.10935	-0.149719	0.551559	0.999979	4.53819	4.5229	3.72999	3.95625	4.63396	3.93792	4.96626	4.3337	4.23324	4.17343	4.33511	4.62983	4.64429	4.39023	4.7329	4.66976	870	779	132	183	700	805	233	929	936	1108	645	917	1139	581	979
Slc35f5	chr1;chr1;chr1;chr1;chr1;chr1;chr1;chr1;chr1;chr1;chr1;chr1;chr1;chr1;chr1;chr1	125561016;125562275;125562500;125566468;125568547;125570547;125572313;125574666;125576172;125579263;125584453;125585074;125587365;125589811;125591033;125594913	125561284;125562365;125562641;125566611;125568609;125570628;125572503;125574747;125576259;125579327;125584557;125585233;125587455;125589965;125591129;125595684	+;+;+;+;+;+;+;+;+;+;+;+;+;+;+;+	2597	solute carrier family 35, member F5	-1.23369	-0.302979	0.473069	0.998781	-1.53498	-0.618218	0.10205	0.67314	-1.24422	-0.315239	0.450613	0.999979	3.71773	3.08623	2.06506	3.19734	4.01669	3.14449	3.21119	2.06208	2.24426	2.6953	2.47687	3.2282	2.22211	3.56296	3.63339	1.91874	465	271	39	102	431	438	65	180	221	374	167	327	199	309	431
Nckap5	chr1;chr1;chr1;chr1;chr1;chr1;chr1;chr1;chr1;chr1;chr1;chr1;chr1;chr1;chr1;chr1;chr1;chr1;chr1;chr1;chr1;chr1;chr1;chr1;chr1;chr1;chr1;chr1;chr1;chr1;chr1;chr1;chr1;chr1;chr1;chr1;chr1;chr1;chr1;chr1;chr1;chr1;chr1;chr1;chr1	125913636;125913636;125913636;125976926;125976926;125981383;125981383;125981383;126014571;126014571;126014571;126023033;126023033;126024276;126024276;126033773;126033773;126102544;126102544;126102544;126110209;126110209;126110209;126124043;126124043;126124043;126222609;126222609;126222609;126258391;126258391;126258391;126382052;126382052;126382052;126448454;126448454;126448454;126492548;126528682…	125915021;125915021;125915021;125977062;125977062;125981697;125981697;125981697;126014649;126014649;126014649;126023210;126023210;126028015;126028015;126033964;126033964;126102663;126102663;126102663;126110247;126110247;126110247;126124111;126124111;126124111;126222761;126222761;126222761;126258478;126258478;126258478;126382185;126382185;126382185;126448517;126448517;126448517;126492927;126528755…	-;-;-;-;-;-;-;-;-;-;-;-;-;-;-;-;-;-;-;-;-;-;-;-;-;-;-;-;-;-;-;-;-;-;-;-;-;-;-;-;-;-;-;-;-	7593	NCK-associated protein 5	1.10413	0.142904	0.831642	0.998781	1.12727	0.172829	0.774624	0.947406	1.02096	0.029925	0.964612	0.999979	3.40202	2.51767	4.78528	3.93012	1.54199	0.883021	4.10963	4.52389	3.58553	0.837202	3.7641	2.09327	3.83686	2.8979	3.75897	3.54253	1095	536	761	498	226	266	356	2936	1654	301	1202	436	1801	571	1379
Mgat5	chr1;chr1;chr1;chr1;chr1;chr1;chr1;chr1;chr1;chr1;chr1;chr1;chr1;chr1;chr1;chr1;chr1;chr1	127204986;127249790;127306634;127320604;127365148;127366403;127382921;127384768;127387343;127390744;127397507;127412127;127446242;127459836;127469192;127471501;127479465;127482527	127205427;127249839;127307016;127320765;127365224;127366492;127382992;127384929;127387512;127390878;127397640;127412260;127446391;127459982;127469308;127471575;127479622;127482972	+;+;+;+;+;+;+;+;+;+;+;+;+;+;+;+;+;+	3104	mannoside acetylglucosaminyltransferase 5	1.19317	0.254805	0.491523	0.998781	1.21177	0.277112	0.406541	0.809335	1.01558	0.0223071	0.952153	0.999979	3.67	3.98236	4.71021	4.09568	3.75606	2.83047	3.77326	4.86481	4.27562	3.3386	4.65379	3.80136	4.36265	4.0174	3.50664	4.64676	538	605	295	228	430	421	115	1519	1090	701	910	583	1059	507	472
Tmem163	chr1;chr1;chr1;chr1;chr1;chr1;chr1;chr1	127490342;127495718;127500184;127519345;127551326;127552761;127668651;127677431	127491660;127495859;127500295;127519441;127551417;127552804;127668770;127678021	-;-;-;-;-;-;-;-	2517	transmembrane protein 163	2.79795	1.48437	0.168038	0.998781	-2.2043	-1.14032	0.27693	0.750706	-6.16753	-2.62469	0.0202911	0.999979	-0.461957	-1.07403	-1.37672	-0.711387	-2.23886	-3.67868	-0.343706	-1.76822	-3.30596	-4.123	-2.36889	-4.123	-1.26557	0.518125	1.18618	-3.23513	23	13	3	6	4	1	5	10	2	0	4	0	15	35	75
Ccnt2	chr1;chr1;chr1;chr1;chr1;chr1;chr1;chr1;chr1	127774164;127775101;127791605;127793358;127795255;127797841;127799390;127801606;127802162	127774385;127775182;127791733;127793418;127795317;127797886;127799553;127801676;127804837	+;+;+;+;+;+;+;+;+	3514	cyclin T2	1.17596	0.233837	0.356935	0.998781	1.05249	0.0738041	0.74677	0.939502	-1.11731	-0.160033	0.528401	0.999979	4.27996	4.52669	4.2929	4.1222	4.9551	4.47101	3.71417	4.73798	4.93868	4.53119	4.48269	4.54648	4.88463	4.74848	4.48341	4.66357	931	1000	250	263	1120	1493	125	1575	1956	1819	915	1108	1723	954	1054
Rab3gap1	chr1;chr1;chr1;chr1;chr1;chr1;chr1;chr1;chr1;chr1;chr1;chr1;chr1;chr1;chr1;chr1;chr1;chr1;chr1;chr1;chr1;chr1;chr1;chr1	127868773;127868925;127874080;127889156;127891018;127901579;127903672;127909851;127915639;127918221;127919568;127924728;127925275;127927460;127927949;127930390;127930707;127934417;127937338;127937989;127938198;127938575;127939046;127942374	127868829;127868980;127874155;127889288;127891096;127901698;127903837;127909950;127915720;127918289;127919641;127924820;127925441;127927549;127928121;127930444;127931078;127934554;127937565;127938085;127938301;127938690;127939148;127943876	+;+;+;+;+;+;+;+;+;+;+;+;+;+;+;+;+;+;+;+;+;+;+;+	4251	RAB3 GTPase activating protein subunit 1	1.03218	0.0456918	0.822164	0.998781	1.04424	0.0624554	0.732952	0.933499	1.01169	0.0167636	0.934204	0.999979	3.58039	3.37319	3.81444	3.55084	3.6564	3.43718	3.73026	3.44435	3.72219	3.6077	3.65008	3.64727	3.72048	3.78918	3.68589	3.21778	693	543	217	214	550	881	153	776	1017	1159	621	718	929	593	733
Zranb3	chr1;chr1;chr1;chr1;chr1;chr1;chr1;chr1;chr1;chr1;chr1;chr1;chr1;chr1;chr1;chr1;chr1;chr1;chr1;chr1;chr1;chr1;chr1;chr1;chr1;chr1;chr1;chr1;chr1;chr1;chr1;chr1;chr1;chr1;chr1;chr1;chr1;chr1;chr1;chr1;chr1;chr1	127954179;127954179;127956537;127956537;127959710;127959710;127960759;127960759;127963761;127963761;127965063;127965063;127967878;127967878;127972947;127972947;127976139;127976139;127987997;127987997;127992800;127992800;127996853;127996853;127999341;127999341;128016043;128016043;128017558;128017558;128032849;128032849;128036398;128036398;128040818;128040818;128057982;128057982;128091843;128091843…	127955065;127955065;127956668;127956668;127960100;127960100;127960869;127960869;127963903;127963903;127965164;127965164;127967969;127967969;127973144;127973144;127976544;127976544;127988146;127988146;127992979;127992979;127996972;127996972;127999460;127999460;128016159;128016159;128017729;128017729;128032934;128032934;128036629;128036629;128040996;128040996;128058000;128058000;128092010;128092010…	-;-;-;-;-;-;-;-;-;-;-;-;-;-;-;-;-;-;-;-;-;-;-;-;-;-;-;-;-;-;-;-;-;-;-;-;-;-;-;-;-;-	4304	zinc finger, RAN-binding domain containing 3	1.26898	0.343666	0.503861	0.998781	1.07996	0.110982	0.811929	0.958953	-1.17502	-0.232685	0.650893	0.999979	0.350023	0.118434	-0.876709	-1.28247	0.965742	1.17691	-0.317154	0.79279	0.983123	0.204658	0.319906	0.365542	1.4198	-0.891933	-0.0220852	1.16257	73	56	8	7	85	184	9	123	152	108	61	73	189	22	55
R3hdm1	chr1;chr1;chr1;chr1;chr1;chr1;chr1;chr1;chr1;chr1;chr1;chr1;chr1;chr1;chr1;chr1;chr1;chr1;chr1;chr1;chr1;chr1;chr1;chr1;chr1;chr1;chr1	128103306;128151744;128153189;128162202;128162769;128167893;128168979;128174949;128175092;128178883;128179087;128181717;128181838;128181986;128184400;128186758;128190638;128193460;128196974;128211205;128216401;128221600;128223469;128231323;128235066;128235542;128236397	128103483;128151952;128153399;128162243;128162858;128168007;128169057;128175008;128175232;128178991;128179182;128181754;128181888;128182212;128184654;128186909;128190739;128193756;128197097;128211359;128216552;128221703;128223641;128231467;128235148;128235626;128237735	+;+;+;+;+;+;+;+;+;+;+;+;+;+;+;+;+;+;+;+;+;+;+;+;+;+;+	4812	R3H domain containing 1	1.1262	0.171459	0.579814	0.998781	-1.06498	-0.0908265	0.744642	0.938334	-1.19938	-0.262286	0.39578	0.999979	2.75182	3.14589	3.05569	2.56442	3.6546	3.51626	2.36486	3.15781	3.55884	2.83908	3.19363	3.05604	3.94448	2.76324	2.9454	3.4042	441	525	145	122	622	1054	67	720	1028	769	512	539	1229	329	496
Ubxn4	chr1;chr1;chr1;chr1;chr1;chr1;chr1;chr1;chr1;chr1;chr1;chr1;chr1	128244181;128252203;128255433;128256119;128258832;128259444;128260834;128262793;128266290;128269869;128272821;128274802;128276957	128244552;128252305;128255461;128256237;128259003;128259537;128260888;128262957;128266414;128269971;128272952;128275004;128279377	+;+;+;+;+;+;+;+;+;+;+;+;+	4093	UBX domain protein 4	-1.05587	-0.0784303	0.741824	0.998781	-1.19987	-0.262873	0.218907	0.719288	-1.13638	-0.184443	0.435723	0.999979	3.57354	3.32921	3.86908	4.12484	3.8671	3.5257	3.49413	3.20389	3.35784	3.37937	3.72314	3.61945	3.5903	3.83896	3.92285	3.16548	664	507	217	307	613	902	125	632	760	952	629	678	817	591	832
Mcm6	chr1;chr1;chr1;chr1;chr1;chr1;chr1;chr1;chr1;chr1;chr1;chr1;chr1;chr1;chr1;chr1;chr1	128331591;128333517;128334763;128335730;128338116;128339350;128341285;128343411;128344297;128345872;128348369;128348925;128349304;128351433;128353460;128355513;128359459	128332051;128333656;128334918;128335865;128338277;128339478;128341440;128343518;128344438;128346013;128348519;128349070;128349469;128351682;128353570;128355659;128359656	-;-;-;-;-;-;-;-;-;-;-;-;-;-;-;-;-	2901	minichromosome maintenance complex component 6	1.56135	0.642795	0.161862	0.998781	1.31831	0.398694	0.339793	0.779173	-1.18435	-0.244101	0.597077	0.999979	3.20642	3.46348	2.23075	2.15402	2.51398	2.43822	3.46987	3.26595	3.1302	0.897976	3.5362	3.4277	3.43473	2.13018	3.18302	4.16271	364	394	49	55	169	299	87	467	459	118	391	420	519	127	352
Dars	chr1;chr1;chr1;chr1;chr1;chr1;chr1;chr1;chr1;chr1;chr1;chr1;chr1;chr1;chr1;chr1;chr1;chr1;chr1;chr1	128363707;128366698;128366921;128368365;128369493;128372140;128373937;128376178;128378766;128387117;128389119;128391271;128405366;128412118;128413660;128413660;128415354;128415354;128417152;128417152	128364325;128366769;128367032;128368445;128369535;128372286;128374084;128376312;128378877;128387176;128389199;128391373;128405468;128412394;128413752;128413752;128415411;128415411;128417416;128417416	-;-;-;-;-;-;-;-;-;-;-;-;-;-;-;-;-;-;-;-	2509	aspartyl-tRNA synthetase	-1.03543	-0.0502315	0.875533	0.999651	-1.02711	-0.0385902	0.893203	0.980148	1.0081	0.0116413	0.971023	0.999979	3.75817	3.8348	3.02975	3.11465	3.70002	4.80563	3.6459	3.82806	3.66305	3.94432	3.83123	3.88473	3.92944	3.21377	3.74189	4.13039	462	441	74	93	334	1344	85	597	575	863	415	499	633	234	449
Cxcr4	chr1;chr1	128588199;128592189	128589901;128592299	-;-	1814	chemokine (C-X-C motif) receptor 4	1.44029	0.526355	0.562792	0.998781	1.28135	0.357662	0.665181	0.911655	-1.12404	-0.168692	0.853044	0.999979	0.321201	1.65768	1.23458	-2.26813	-2.05664	0.82717	0.128825	-0.15376	0.468759	2.39672	0.221942	0.591743	0.45745	-2.89826	-0.441811	2.63429	29	69	15	1	3	59	5	25	43	211	23	35	39	1	16
Cd55	chr1;chr1;chr1;chr1;chr1;chr1;chr1;chr1;chr1;chr1	130439030;130447619;130448328;130449417;130452384;130456821;130458087;130459582;130461822;130462570	130440379;130447639;130448408;130449563;130452575;130456906;130458186;130459773;130462007;130462740	-;-;-;-;-;-;-;-;-;-	2526	CD55 molecule, decay accelerating factor for complement	-1.39101	-0.476128	0.326167	0.998781	-1.92996	-0.948571	0.028438	0.594513	-1.38746	-0.472443	0.320435	0.999979	4.36418	4.01126	3.26837	3.90151	5.02039	4.86797	3.68598	2.59891	2.8998	3.39812	3.43012	4.03304	2.16584	4.30042	4.83114	2.70074	709	502	88	162	842	1413	88	255	340	594	316	557	186	502	964
C4bp-ps1	chr1;chr1;chr1;chr1;chr1;chr1	130670202;130670947;130674225;130677683;130677839;130681339	130670401;130671073;130674308;130677720;130677910;130681571	-;-;-;-;-;-	754	complement component 4 binding protein, pseudogene 1	1.13686	0.185061	0.671215	0.998781	-1.39164	-0.476784	0.256003	0.741173	-1.5821	-0.661845	0.127644	0.999979	0.539156	0.337894	1.25063	0.508962	1.25277	0.21285	0.726799	-0.282235	0.658187	-0.150058	0.739209	-0.0342498	0.38811	1.42372	0.824727	0.69355	13	10	6	4	17	14	3	8	19	12	13	8	14	19	16
Pfkfb2	chr1;chr1;chr1;chr1;chr1;chr1;chr1;chr1;chr1;chr1;chr1;chr1;chr1;chr1;chr1;chr1;chr1;chr1;chr1;chr1;chr1;chr1;chr1;chr1;chr1;chr1;chr1;chr1;chr1;chr1;chr1;chr1;chr1;chr1;chr1;chr1;chr1;chr1;chr1;chr1;chr1;chr1;chr1;chr1;chr1;chr1;chr1;chr1;chr1;chr1;chr1;chr1;chr1;chr1;chr1;chr1;chr1;chr1;chr1;chr1	130689043;130689043;130692255;130697017;130697017;130698679;130698679;130698679;130698679;130699188;130699188;130699188;130699981;130699981;130699981;130699981;130700770;130700770;130700770;130700770;130701705;130701705;130701705;130701705;130702231;130702231;130702231;130702231;130705377;130705377;130705377;130705377;130706426;130706426;130706426;130706426;130706843;130706843;130706843;130706843…	130691148;130691148;130698085;130698085;130698085;130698743;130698743;130698743;130698743;130699250;130699250;130699250;130700110;130700110;130700110;130700110;130700874;130700874;130700874;130700874;130701851;130701851;130701851;130701851;130702438;130702438;130702438;130702438;130705501;130705501;130705501;130705501;130706482;130706482;130706482;130706482;130706917;130706917;130706917;130706917…	-;-;-;-;-;-;-;-;-;-;-;-;-;-;-;-;-;-;-;-;-;-;-;-;-;-;-;-;-;-;-;-;-;-;-;-;-;-;-;-;-;-;-;-;-;-;-;-;-;-;-;-;-;-;-;-;-;-;-;-	9621	6-phosphofructo-2-kinase/fructose-2,6-biphosphatase 2	-1.00992	-0.0142372	0.955447	0.999651	-1.13479	-0.18242	0.424354	0.818306	-1.12364	-0.168183	0.507382	0.999979	3.17426	3.31932	4.05966	3.62573	3.92301	3.44336	3.19402	3.63841	3.55955	3.10479	3.54984	3.5143	3.41896	4.02148	3.63881	3.24248	1185	1186	583	511	1500	2006	239	2013	2059	1853	1313	1484	1708	1579	1608
Yod1	chr1;chr1	130717327;130718716	130717811;130722057	+;+	3827	YOD1 deubiquitinase	1.00547	0.00786539	0.985409	0.999651	-1.32038	-0.400951	0.299277	0.761609	-1.3276	-0.408816	0.338369	0.999979	3.90398	3.38005	4.25369	5.2038	3.88193	2.98058	4.4242	3.41868	3.81604	2.83455	3.90449	3.38912	3.71514	4.89332	4.11031	3.23809	781	491	265	607	579	577	223	686	977	609	667	540	833	1149	886
AA986860	chr1;chr1;chr1;chr1	130731976;130737502;130741003;130742329	130732223;130737687;130741183;130744622	+;+;+;+	2909	expressed sequence AA986860	-1.25809	-0.331238	0.488846	0.998781	-1.69537	-0.7616	0.0753414	0.658675	-1.34757	-0.430362	0.361575	0.999979	4.19063	3.73416	2.75706	4.42189	4.03751	2.62643	3.68026	2.4875	2.97478	2.20226	3.02188	3.30995	2.38978	4.23335	3.98534	1.949	724	477	71	268	490	342	101	272	413	297	274	388	251	552	617
Fcamr	chr1;chr1;chr1;chr1;chr1;chr1;chr1;chr1;chr1;chr1;chr1;chr1;chr1;chr1	130800902;130800902;130803051;130803219;130804543;130804543;130811371;130811371;130812591;130812591;130813994;130813994;130814499;130814499	130800988;130800988;130803276;130803276;130804683;130804683;130811709;130811709;130813347;130813347;130814112;130814112;130814740;130814740	+;+;+;+;+;+;+;+;+;+;+;+;+;+	1911	Fc receptor, IgA, IgM, high affinity	1.03631	0.0514515	0.892888	0.999651	-1.23192	-0.300905	0.38376	0.79831	-1.27664	-0.352357	0.353294	0.999979	2.46272	2.8276	2.13481	3.27375	2.54172	1.7778	2.10761	2.25484	2.8684	1.42697	2.39999	2.22728	2.29981	3.37439	2.57471	1.83315	142	166	30	79	113	123	22	151	251	112	116	119	154	199	151
Pigr	chr1;chr1;chr1;chr1;chr1;chr1;chr1;chr1;chr1;chr1;chr1	130826684;130834373;130841497;130844435;130846327;130847213;130848438;130848991;130849488;130849731;130850801	130826807;130834471;130841841;130845088;130846659;130847545;130848630;130849118;130849619;130849789;130852249	+;+;+;+;+;+;+;+;+;+;+	3849	polymeric immunoglobulin receptor	14.1435	3.82207	8.1781e-05	0.0401395	1.01082	0.015525	0.985859	0.997509	-13.9921	-3.80654	8.65176e-05	0.0676568	-1.32656	-1.12766	-1.98949	-0.943426	-2.85164	-2.91829	-0.711069	-2.381	-1.28909	-1.46636	-2.37035	-2.3861	3.80532	0.510463	-1.37464	-3.30234	19	20	3	8	4	7	6	10	26	28	7	8	892	54	18
Mapkapk2	chr1;chr1;chr1;chr1;chr1;chr1;chr1;chr1;chr1;chr1	131053704;131055759;131055929;131056414;131056889;131057494;131058001;131058352;131058623;131097289	131055235;131055839;131056014;131056538;131056964;131057620;131058080;131058416;131058762;131097543	-;-;-;-;-;-;-;-;-;-	2567	MAP kinase-activated protein kinase 2	-1.57705	-0.657224	0.0472202	0.998781	-1.56946	-0.650264	0.0264236	0.592451	1.00484	0.00696024	0.98296	0.999979	4.40834	4.21786	4.90395	4.34426	4.00651	5.74956	4.65134	4.04627	3.90032	4.14459	3.72729	3.91101	3.93235	4.13896	4.15408	4.09439	743	589	279	224	423	2648	175	711	694	1015	395	520	649	456	612
Dyrk3	chr1;chr1;chr1	131128441;131136260;131138080	131130245;131136371;131138234	-;-;-	2072	dual-specificity tyrosine-(Y)-phosphorylation regulated kinase 3	1.81666	0.861287	0.14308	0.998781	2.46602	1.30218	0.0170789	0.577271	1.35745	0.440896	0.449787	0.999979	-0.655785	0.167752	0.612922	-0.430706	-1.71662	-0.625807	1.24933	1.72758	1.06207	-0.243971	0.785974	0.0968987	1.13052	-0.870797	-0.897651	1.19733	16	27	11	6	5	23	13	113	76	36	40	28	73	10	13
Eif2d	chr1;chr1;chr1;chr1;chr1;chr1;chr1;chr1;chr1;chr1;chr1;chr1;chr1;chr1;chr1;chr1;chr1;chr1;chr1;chr1;chr1;chr1;chr1;chr1;chr1;chr1;chr1;chr1;chr1;chr1	131153207;131153207;131154229;131154229;131155168;131155168;131155633;131155633;131158192;131158192;131160410;131160410;131161285;131161285;131163520;131163520;131164403;131164403;131164620;131164620;131165120;131165120;131166327;131166327;131168120;131168120;131170937;131170937;131171921;131173304	131153425;131153425;131154419;131154419;131155251;131155251;131155723;131155723;131158299;131158299;131160624;131160624;131161402;131161402;131163565;131163565;131164506;131164506;131164769;131164769;131165209;131165209;131166422;131166422;131168240;131168240;131171111;131171111;131172234;131173471	+;+;+;+;+;+;+;+;+;+;+;+;+;+;+;+;+;+;+;+;+;+;+;+;+;+;+;+;+;+	2290	eukaryotic translation initiation factor 2D	1.0735	0.102324	0.66327	0.998781	1.0081	0.0116419	0.956157	0.992672	-1.06487	-0.0906823	0.698637	0.999979	3.79349	3.84777	4.32145	4.22607	4.0471	3.89695	3.63575	4.23308	4.31714	3.63089	4.32002	3.88702	4.31459	4.27181	3.96957	3.93029	432	406	166	184	388	652	77	722	827	633	532	456	755	446	480
Rassf5	chr1;chr1;chr1;chr1;chr1;chr1	131176410;131180553;131181154;131182144;131212257;131244689	131178677;131180668;131181451;131182254;131212378;131245178	-;-;-;-;-;-	3405	Ras association (RalGDS/AF-6) domain family member 5	-1.29517	-0.373144	0.356134	0.998781	-1.49168	-0.576934	0.109349	0.67314	-1.15172	-0.20379	0.609483	0.999979	3.07801	3.60601	3.29466	4.89557	3.44863	2.90576	3.17117	3.38511	2.87387	2.30831	3.31608	3.4528	2.71032	3.96121	3.54238	2.73424	391	511	121	436	381	487	83	596	451	375	394	502	368	535	531
Ikbke	chr1;chr1;chr1;chr1;chr1;chr1;chr1;chr1;chr1;chr1;chr1;chr1;chr1;chr1;chr1;chr1;chr1;chr1;chr1;chr1;chr1;chr1	131254602;131256887;131257117;131257901;131259182;131260006;131263273;131265639;131265875;131269801;131270018;131270186;131270887;131271763;131272108;131273371;131273641;131275150;131275707;131276468;131278699;131279331	131255338;131256958;131257223;131257997;131259283;131260045;131263349;131265754;131265950;131269887;131270109;131270250;131271083;131271942;131272218;131273531;131273822;131275279;131275847;131276578;131278787;131279563	-;-;-;-;-;-;-;-;-;-;-;-;-;-;-;-;-;-;-;-;-;-	3203	inhibitor of kappaB kinase epsilon	-1.00846	-0.0121485	0.975662	0.999651	-1.35512	-0.438423	0.21964	0.719288	-1.34376	-0.426275	0.280485	0.999979	4.6964	4.47303	4.51591	4.52926	5.12312	4.38195	3.88197	3.5712	3.91421	4.09811	4.2246	5.04564	3.71558	5.68122	4.57129	3.45001	1133	878	266	318	1147	1279	128	638	875	1227	697	1428	697	1661	1021
Srgap2	chr1;chr1;chr1;chr1;chr1;chr1;chr1;chr1;chr1;chr1;chr1;chr1;chr1;chr1;chr1;chr1;chr1;chr1;chr1;chr1;chr1;chr1;chr1	131285251;131292521;131296320;131298332;131300393;131310474;131317129;131319525;131320435;131325088;131332117;131333857;131336390;131344349;131345762;131349452;131355511;131356690;131364002;131411800;131436675;131524938;131527233	131289740;131292845;131296466;131298512;131300472;131310698;131317234;131319659;131320512;131325148;131332141;131333884;131336474;131344546;131345863;131349676;131355639;131356905;131364064;131411962;131436867;131525593;131527361	-;-;-;-;-;-;-;-;-;-;-;-;-;-;-;-;-;-;-;-;-;-;-	8040	SLIT-ROBO Rho GTPase activating protein 2	-1.19698	-0.2594	0.480752	0.998781	-1.48563	-0.571073	0.0817723	0.665412	-1.24115	-0.311672	0.390868	0.999979	4.66104	4.78568	4.96688	5.7954	5.4704	4.53308	4.45484	4.17876	4.64921	4.43496	4.57805	4.84712	4.30273	5.70197	4.92006	3.7371	2778	2741	914	1923	3666	3570	479	2447	3664	3897	2239	3126	2635	4232	3268
Fam72a	chr1;chr1;chr1;chr1	131527989;131530654;131533809;131538835	131528852;131530731;131533933;131539872	+;+;+;+	2105	family with sequence similarity 72, member A	1.42421	0.510157	0.395578	0.998781	1.1641	0.219216	0.696078	0.921365	-1.22344	-0.290941	0.61438	0.999979	-1.68065	-1.56706	-2.32743	-3.86511	-1.35167	-2.57665	-3.86511	-2.07055	-0.963002	-2.70506	-1.67616	-1.51543	-1.61769	-0.893593	-1.83237	-1.87359	7	7	1	0	7	4	0	6	17	4	6	8	9	10	6
Ctse	chr1;chr1;chr1;chr1;chr1;chr1;chr1;chr1;chr1;chr1	131638314;131661876;131662613;131663311;131664284;131668037;131670686;131672204;131672445;131674781	131638557;131662066;131662769;131663428;131664402;131668236;131670808;131672345;131672543;131675507	+;+;+;+;+;+;+;+;+;+	2120	cathepsin E	-1.39713	-0.482462	0.715623	0.998781	1.2309	0.299714	0.798142	0.953848	1.71972	0.782176	0.5578	0.999979	-2.27792	-0.731983	4.12487	0.217944	-3.87536	-1.78925	1.41709	2.4834	1.69356	-1.38224	3.45725	0.201569	1.95267	-2.26509	-1.67149	2.32432	4	14	134	10	0	9	15	197	122	15	270	31	134	3	7
Rab7b	chr1;chr1;chr1;chr1;chr1;chr1	131688695;131696999;131697829;131698416;131705596;131711620	131688835;131697066;131697955;131698631;131705721;131713464	+;+;+;+;+;+	2523	RAB7B, member RAS oncogene family	1.08457	0.117117	0.747039	0.998781	-1.22983	-0.298454	0.363848	0.78994	-1.33383	-0.415571	0.250399	0.999979	2.53591	2.60454	1.7805	3.10662	3.16908	2.21463	2.44652	1.94512	2.08558	1.81603	2.48395	3.01121	2.18279	3.04381	3.35145	2.08571	198	188	31	93	232	222	37	161	192	196	163	273	188	209	344
Slc26a9	chr1;chr1;chr1;chr1;chr1;chr1;chr1;chr1;chr1;chr1;chr1;chr1;chr1;chr1;chr1;chr1;chr1;chr1;chr1;chr1;chr1	131744022;131750580;131752844;131753120;131753827;131755372;131756189;131756637;131757388;131758471;131758759;131759398;131761706;131762756;131762915;131763145;131763794;131764987;131765884;131767809;131769201	131744113;131750722;131752983;131753230;131754002;131755536;131756341;131756719;131757535;131758584;131758836;131759493;131761812;131762825;131763007;131763258;131764075;131765041;131766026;131767880;131770405	+;+;+;+;+;+;+;+;+;+;+;+;+;+;+;+;+;+;+;+;+	3640	solute carrier family 26, member 9	-1.44554	-0.531607	0.326711	0.998781	-1.54119	-0.62404	0.20134	0.706114	-1.06617	-0.092433	0.862779	0.999979	0.591762	-0.142466	1.15715	0.965555	-0.499745	-1.23057	0.0705438	-0.529195	-0.567977	-1.94243	0.255087	0.236176	-0.857088	0.171291	-0.614412	0.24757	73	39	29	30	25	27	10	40	42	18	49	56	31	40	30
Pm20d1	chr1;chr1;chr1;chr1;chr1;chr1;chr1;chr1;chr1;chr1;chr1;chr1;chr1	131797395;131798596;131801094;131801726;131802301;131802720;131804052;131804587;131804893;131806899;131812035;131813891;131815987	131797586;131798682;131801326;131801812;131802434;131802839;131804127;131804648;131804971;131806970;131812203;131813990;131818115	+;+;+;+;+;+;+;+;+;+;+;+;+	3540	peptidase M20 domain containing 1	2.86903	1.52056	0.0363944	0.998781	2.37207	1.24614	0.0631331	0.644009	-1.20951	-0.274421	0.70317	0.999979	-0.739671	-0.37392	1.29189	-0.521741	-0.978346	-1.93471	-0.590335	1.79349	1.71095	0.152415	1.409	-0.724815	2.25263	0.344354	-1.57691	1.65389	27	32	31	10	17	15	6	204	208	85	108	27	278	44	14
Slc41a1	chr1;chr1;chr1;chr1;chr1;chr1;chr1;chr1;chr1;chr1;chr1	131828012;131830011;131839115;131840177;131840855;131841128;131841985;131842949;131843919;131844338;131846550	131828393;131830990;131839222;131840248;131840999;131841274;131842132;131843028;131844053;131844486;131848864	+;+;+;+;+;+;+;+;+;+;+	4661	solute carrier family 41, member 1	1.01224	0.0175535	0.951484	0.999651	1.30429	0.383267	0.139083	0.687915	1.28852	0.365713	0.206994	0.999979	1.99528	2.58871	2.33484	2.8683	1.90411	2.7924	2.27633	3.26824	2.99987	2.51192	3.15281	2.5063	2.56485	2.71917	2.00277	2.52205	252	345	85	146	178	617	61	753	675	593	482	356	456	309	249
Rab29	chr1;chr1;chr1;chr1;chr1;chr1	131867277;131867519;131869933;131870680;131872067;131872466	131867410;131867775;131870004;131870861;131872188;131872889	+;+;+;+;+;+	1191	RAB29, member RAS oncogene family	-1.23588	-0.305544	0.385956	0.998781	-1.22637	-0.29439	0.362923	0.789906	1.00776	0.0111543	0.974615	0.999979	0.974044	1.35908	0.591095	0.571038	0.938593	0.79898	0.735826	0.344018	0.591918	0.967711	0.502412	0.743492	0.710824	-0.0719462	1.08497	0.598195	30	36	6	7	22	37	5	23	30	49	18	25	30	10	32
Nucks1	chr1;chr1;chr1;chr1;chr1;chr1;chr1;chr1;chr1;chr1;chr1;chr1;chr1;chr1	131910458;131910458;131919005;131919005;131921943;131921943;131924586;131924586;131928064;131928064;131929613;131929616;131931034;131931034	131910750;131910750;131919054;131919054;131922048;131922048;131924641;131924641;131928216;131928216;131929762;131929762;131936321;131936321	+;+;+;+;+;+;+;+;+;+;+;+;+;+	6096	nuclear casein kinase and cyclin-dependent kinase substrate 1	1.11737	0.160104	0.563383	0.998781	1.05565	0.0781267	0.754468	0.941971	-1.05847	-0.0819776	0.76726	0.999979	2.79687	2.81285	2.77275	2.28086	2.51493	2.27621	2.52492	2.75122	3.098	2.03999	2.97613	2.37	3.32358	2.38666	2.42551	2.666	577	528	151	127	357	564	95	688	946	559	558	424	1012	321	438
Slc45a3	chr1;chr1;chr1;chr1;chr1;chr1;chr1;chr1;chr1;chr1	131962915;131970609;131976718;131976718;131977413;131977413;131978748;131978748;131981291;131981291	131963052;131970827;131977112;131977112;131978198;131978198;131979013;131979013;131982972;131982972	+;+;+;+;+;+;+;+;+;+	3486	solute carrier family 45, member 3	-1.02472	-0.0352267	0.94667	0.999651	1.00001	8.56477e-06	0.999962	0.999962	1.02472	0.0352353	0.946435	0.999979	1.65438	0.1179	2.07778	-0.499564	-1.21163	0.306958	1.10539	1.00181	0.136137	0.656559	1.04086	0.900395	1.12532	0.366531	0.536837	1.01705	148	45	53	10	14	80	20	115	67	120	82	86	124	44	66
Elk4	chr1;chr1;chr1;chr1;chr1	132007605;132014383;132017593;132019350;132023553	132007940;132014598;132018462;132019466;132025684	+;+;+;+;+	3671	ELK4, member of ETS oncogene family	-1.16193	-0.21652	0.35508	0.998781	-1.25053	-0.322541	0.125127	0.681166	-1.07626	-0.106021	0.648464	0.999979	3.30823	3.17752	2.7928	3.24199	3.22227	2.78838	2.64411	2.48798	2.73644	2.58278	3.0859	3.04997	2.59399	2.81582	3.18641	2.90247	495	409	92	149	351	484	62	344	442	490	362	409	366	260	447
Mfsd4	chr1;chr1;chr1;chr1;chr1;chr1;chr1;chr1;chr1;chr1;chr1;chr1;chr1;chr1;chr1;chr1;chr1;chr1;chr1;chr1;chr1	132026621;132028453;132036783;132040540;132040540;132041858;132041858;132046306;132046306;132052380;132052380;132053549;132053549;132054059;132054059;132057716;132057716;132059160;132059160;132067663;132067663	132027540;132028547;132038973;132040660;132040660;132041928;132041928;132046453;132046453;132052553;132052553;132053664;132053664;132054224;132054224;132057967;132057967;132059358;132059358;132068062;132068062	-;-;-;-;-;-;-;-;-;-;-;-;-;-;-;-;-;-;-;-;-	4853	NA	-6.96161	-2.79942	2.01369e-05	0.0159216	-5.61524	-2.48935	8.9197e-06	0.132529	1.23977	0.310075	0.629954	0.999979	-1.35249	-0.91708	-0.384077	-1.89473	-1.02795	0.805286	-2.46322	-3.27561	-2.69448	-2.6584	-3.08232	-2.34039	-2.82275	-2.09865	-3.72198	-3.75502	24	30	13	5	23	160	2	6	11	14	5	11	9	10	3
Cdk18	chr1;chr1;chr1;chr1;chr1;chr1;chr1;chr1;chr1;chr1;chr1;chr1;chr1;chr1;chr1;chr1	132113547;132115465;132115862;132116447;132116596;132116884;132117482;132117750;132118521;132118850;132119100;132119968;132121448;132122037;132122312;132139410	132114970;132115542;132115952;132116489;132116701;132116981;132117602;132117873;132118583;132118944;132119214;132120024;132121573;132122116;132122460;132139685	-;-;-;-;-;-;-;-;-;-;-;-;-;-;-;-	3046	cyclin-dependent kinase 18	1.71488	0.778108	0.39911	0.998781	1.55187	0.634007	0.450341	0.827602	-1.10504	-0.1441	0.876459	0.999979	-1.92348	0.0420202	2.07023	-4.39821	-0.841745	1.82939	-1.79126	1.90149	1.13555	2.01044	0.907909	1.34999	2.22929	0.0752682	-1.2723	2.22825	9	37	46	0	16	205	2	189	119	272	65	103	235	31	15
Klhdc8a	chr1;chr1;chr1;chr1;chr1	132298626;132302525;132302940;132303729;132304599	132299652;132302689;132303155;132303830;132307357	+;+;+;+;+	4269	kelch domain containing 8A	1.01584	0.0226761	0.978844	0.999651	2.09699	1.06832	0.255239	0.741127	2.06428	1.04564	0.298408	0.999979	-4.29398	-3.46343	-0.704917	-2.81007	-4.88519	-4.44088	-2.27825	-1.55558	-2.05853	-3.53848	-1.01278	-2.27133	-1.7983	-4.13299	-4.28558	-2.55188	1	3	9	2	0	1	2	22	16	5	23	10	18	1	1
Nuak2	chr1;chr1;chr1;chr1;chr1;chr1;chr1;chr1;chr1;chr1;chr1;chr1;chr1;chr1;chr1	132316125;132316125;132324953;132324953;132326206;132327697;132327697;132328131;132328131;132329958;132329958;132330559;132330559;132331321;132331321	132316472;132316472;132325073;132325073;132326229;132327848;132327848;132328196;132328196;132330077;132330077;132330691;132330691;132333488;132333488	+;+;+;+;+;+;+;+;+;+;+;+;+;+;+	3132	NUAK family, SNF1-like kinase, 2	-1.01322	-0.0189464	0.940849	0.999651	-1.18959	-0.250459	0.277585	0.750975	-1.17407	-0.231513	0.362576	0.999979	3.06803	2.81069	2.33624	3.04838	3.32303	2.78654	2.70152	2.37567	2.73371	2.36652	2.76662	3.05136	2.68769	3.31577	2.8094	2.764	357	270	57	111	321	412	55	271	376	359	247	349	333	314	293
Tmcc2	chr1;chr1;chr1;chr1;chr1	132356315;132358903;132360275;132380657;132390977	132357817;132359038;132361215;132381181;132391281	-;-;-;-;-	3410	transmembrane and coiled-coil domains 2	-1.81837	-0.862646	0.0819715	0.998781	-1.51089	-0.595399	0.170678	0.697358	1.20351	0.267247	0.583711	0.999979	1.35211	1.27108	1.29937	-0.337964	0.785785	2.58523	-0.536357	0.918578	0.835935	1.63931	0.320505	0.865045	0.430777	0.946208	-0.0276172	0.787956	117	100	30	11	59	390	6	106	108	235	48	82	74	65	43
Dstyk	chr1;chr1;chr1;chr1;chr1;chr1;chr1;chr1;chr1;chr1;chr1;chr1;chr1	132417453;132434099;132449312;132453087;132454061;132455232;132455860;132456325;132456869;132458317;132459876;132462913;132463324	132417870;132434487;132449975;132453319;132454144;132455408;132455989;132456481;132457001;132458430;132459990;132463047;132466959	+;+;+;+;+;+;+;+;+;+;+;+;+	6385	dual serine/threonine and tyrosine protein kinase	-1.12655	-0.171916	0.464822	0.998781	-1.15854	-0.212313	0.313729	0.76338	-1.0284	-0.0403973	0.862934	0.999979	3.1187	2.77568	2.86787	3.30375	2.88265	2.62457	2.92003	2.51615	2.64257	2.80281	2.6222	2.86543	2.50731	2.98815	3.12623	2.3278	756	539	169	271	483	753	131	612	722	996	457	627	601	511	747
Rbbp5	chr1;chr1;chr1;chr1;chr1;chr1;chr1;chr1;chr1;chr1;chr1;chr1;chr1;chr1	132477367;132484052;132484746;132489588;132490423;132492553;132493815;132494021;132494270;132494857;132496206;132496799;132497930;132503764	132477527;132484077;132484918;132489728;132490585;132492662;132493934;132494174;132494341;132494974;132496275;132497028;132498121;132505665	+;+;+;+;+;+;+;+;+;+;+;+;+;+	3632	retinoblastoma binding protein 5, histone lysine methyltransferase complex subunit	1.0774	0.10755	0.665892	0.998781	1.10329	0.141809	0.528343	0.860872	1.02403	0.0342585	0.890189	0.999979	2.1478	2.58636	2.77669	2.25375	2.80132	2.24201	2.03224	2.47394	2.85816	2.43091	2.85066	2.86617	2.81694	2.3589	2.58591	2.5751	218	268	90	74	259	327	40	337	476	436	304	356	423	187	291
Tmem81	chr1;chr1	132506230;132507165	132506496;132508639	+;+	1742	transmembrane protein 81	-1.11017	-0.150778	0.721668	0.998781	-1.05773	-0.0809651	0.831427	0.965439	1.04958	0.0698133	0.866751	0.999979	0.0690037	1.11873	1.19696	1.65432	1.7063	0.954017	-1.76582	1.2023	1.21755	1.28556	1.31828	1.34832	0.74125	1.45955	1.17777	0.693154	23	45	14	23	57	62	1	65	71	92	49	58	46	47	51
Cntn2	chr1;chr1;chr1;chr1;chr1;chr1;chr1;chr1;chr1;chr1;chr1;chr1;chr1;chr1;chr1;chr1;chr1;chr1;chr1;chr1;chr1;chr1;chr1	132509425;132516021;132516524;132516901;132518297;132518662;132519169;132521139;132521721;132522333;132522935;132523358;132523593;132525307;132525818;132526288;132527695;132528076;132528612;132528910;132529187;132533657;132542723	132515637;132516189;132516636;132517087;132518409;132518896;132519239;132521288;132521879;132522453;132523110;132523485;132523743;132525436;132525954;132526463;132527794;132528285;132528707;132529085;132529331;132533817;132542940	-;-;-;-;-;-;-;-;-;-;-;-;-;-;-;-;-;-;-;-;-;-;-	9535	contactin 2	1.78501	0.835931	0.440808	0.998781	-1.90463	-0.92951	0.359169	0.789236	-3.39978	-1.76544	0.0997213	0.999979	-3.32827	-5.40325	-0.984657	-3.96941	-4.81453	-5.261	-6.04452	-3.28724	-3.47124	-4.53257	-3.6791	-3.84761	-3.4601	-5.29232	-4.69634	-0.651044	11	1	17	2	2	2	0	14	13	6	7	7	12	1	3
Nfasc	chr1;chr1;chr1;chr1;chr1;chr1;chr1;chr1;chr1;chr1;chr1;chr1;chr1;chr1;chr1;chr1;chr1;chr1;chr1;chr1;chr1;chr1;chr1;chr1;chr1;chr1;chr1;chr1;chr1;chr1;chr1;chr1;chr1;chr1;chr1;chr1;chr1;chr1;chr1;chr1;chr1;chr1;chr1;chr1;chr1;chr1;chr1;chr1;chr1;chr1;chr1;chr1;chr1;chr1;chr1;chr1;chr1;chr1;chr1;chr1;chr1;chr1;chr1;chr1;chr1;chr1;chr1;chr1;chr1;chr1;chr1;chr1;chr1;chr1;chr1;chr1;chr1;chr1;chr1;chr1…	132564690;132564690;132564690;132564690;132573770;132573770;132573770;132573770;132576286;132576286;132576286;132576286;132582995;132584364;132588074;132593351;132593351;132593351;132593351;132595484;132595484;132595484;132595484;132596526;132596526;132596526;132596526;132597765;132597765;132597765;132600099;132600099;132600099;132601971;132601971;132601971;132601971;132603798;132603798;132603798…	132570651;132570651;132570651;132570651;132573839;132573839;132573839;132573839;132576417;132576417;132576417;132576417;132583147;132584480;132588310;132593365;132593365;132593365;132593365;132595657;132595657;132595657;132595657;132596648;132596648;132596648;132596648;132597969;132597969;132597969;132600214;132600214;132600214;132602193;132602193;132602193;132602193;132603868;132603868;132603868…	-;-;-;-;-;-;-;-;-;-;-;-;-;-;-;-;-;-;-;-;-;-;-;-;-;-;-;-;-;-;-;-;-;-;-;-;-;-;-;-;-;-;-;-;-;-;-;-;-;-;-;-;-;-;-;-;-;-;-;-;-;-;-;-;-;-;-;-;-;-;-;-;-;-;-;-;-;-;-;-;-;-;-;-;-;-;-;-;-;-;-;-;-;-;-;-;-;-;-;-;-;-;-;-;-;-;-;-;-;-;-;-	10379	neurofascin	-1.09548	-0.131568	0.888796	0.999651	1.01331	0.0190759	0.981947	0.99697	1.11006	0.150644	0.872638	0.999979	-2.5648	-4.24145	-6.16689	-6.16689	-1.80849	-1.97217	-6.16689	-4.06519	-2.07963	-2.12836	-5.49488	-2.04683	-3.1525	-2.67306	-2.66786	-3.66165	22	5	0	0	29	48	0	8	42	50	1	32	17	15	20
Lrrn2	chr1;chr1	132880355;132936981	132880675;132940005	+;+	3346	leucine rich repeat protein 2, neuronal	1.68768	0.755041	0.239589	0.998781	1.94332	0.958526	0.109547	0.67314	1.15148	0.203485	0.74872	0.999979	-2.34926	-2.08017	-2.26872	-2.45861	-2.40803	-0.970569	-0.509023	-1.14625	-0.479173	-1.05013	-1.31555	-2.70157	-0.919613	-3.28962	-2.32986	-0.329425	7	8	2	2	5	30	6	23	41	33	14	5	27	2	7
Mdm4	chr1;chr1;chr1;chr1;chr1;chr1;chr1;chr1;chr1;chr1;chr1;chr1;chr1;chr1;chr1;chr1;chr1;chr1;chr1;chr1;chr1;chr1;chr1;chr1;chr1;chr1;chr1;chr1;chr1;chr1;chr1;chr1;chr1;chr1;chr1;chr1;chr1;chr1;chr1;chr1;chr1;chr1;chr1;chr1;chr1;chr1;chr1;chr1;chr1;chr1;chr1;chr1;chr1;chr1;chr1;chr1;chr1;chr1;chr1;chr1;chr1;chr1;chr1;chr1;chr1;chr1	132986105;132986105;132986105;132986105;132986105;132986105;132994503;132994503;132994503;132994503;132994503;132994503;132996563;132996563;132996563;132996563;132996563;132996563;133001283;133001283;133001283;133001283;133001283;133001283;133003791;133003791;133003791;133003791;133003791;133003791;133004654;133004654;133004654;133004654;133004654;133009137;133009137;133009137;133009137;133009137…	132992225;132992225;132992225;132992225;132992225;132992225;132994583;132994583;132994583;132994583;132994583;132994583;132996709;132996709;132996709;132996709;132996709;132996709;133001443;133001443;133001443;133001443;133001443;133001443;133003890;133003890;133003890;133003890;133003890;133003890;133004692;133004721;133004721;133004721;133004721;133009192;133009192;133009192;133009192;133009192…	-;-;-;-;-;-;-;-;-;-;-;-;-;-;-;-;-;-;-;-;-;-;-;-;-;-;-;-;-;-;-;-;-;-;-;-;-;-;-;-;-;-;-;-;-;-;-;-;-;-;-;-;-;-;-;-;-;-;-;-;-;-;-;-;-;-	7354	transformed mouse 3T3 cell double minute 4	1.19354	0.255246	0.330213	0.998781	1.1118	0.152894	0.516993	0.855876	-1.07352	-0.102351	0.69684	0.999979	4.13019	4.4004	4.40721	4.10885	4.76726	4.46429	3.66368	4.73107	4.82128	4.57908	4.56048	4.66282	4.96525	4.50022	4.38206	4.69282	1758	1919	567	546	2059	3113	253	3283	3776	3939	2023	2516	3816	1682	2058
Pik3c2b	chr1;chr1;chr1;chr1;chr1;chr1;chr1;chr1;chr1;chr1;chr1;chr1;chr1;chr1;chr1;chr1;chr1;chr1;chr1;chr1;chr1;chr1;chr1;chr1;chr1;chr1;chr1;chr1;chr1;chr1;chr1;chr1;chr1	133046012;133066212;133070318;133071174;133071602;133074511;133074779;133075811;133077326;133078219;133079644;133080961;133084818;133085501;133086937;133088188;133089966;133090171;133090681;133091561;133092272;133093656;133094698;133098631;133099153;133099605;133100725;133101330;133102280;133103353;133103801;133104987;133105973	133046423;133067229;133070418;133071328;133071722;133074622;133074858;133075874;133077472;133078252;133079839;133081083;133084985;133085612;133087079;133088376;133090059;133090265;133090861;133091668;133092364;133093785;133094834;133098800;133099309;133099714;133100926;133101454;133102397;133103434;133103907;133105115;133108688	+;+;+;+;+;+;+;+;+;+;+;+;+;+;+;+;+;+;+;+;+;+;+;+;+;+;+;+;+;+;+;+;+	7929	phosphatidylinositol-4-phosphate 3-kinase catalytic subunit type 2 beta	1.13148	0.178206	0.540451	0.998781	1.31855	0.398955	0.128329	0.682332	1.16534	0.22075	0.450196	0.999979	1.28995	1.46532	1.63429	1.06818	1.73992	2.23165	1.16656	2.35301	2.30805	2.34942	1.59605	1.91778	2.00338	1.66002	1.64419	1.87005	263	269	89	71	271	712	48	679	711	903	278	403	526	252	331
Ppp1r15b	chr1;chr1	133131166;133136663	133133615;133139800	+;+	5588	protein phosphatase 1, regulatory subunit 15B	-1.05479	-0.0769504	0.747438	0.998781	1.1879	0.248409	0.246359	0.731997	1.25298	0.325359	0.173876	0.999979	2.58417	2.21908	2.80994	2.37207	2.54909	2.53768	2.40364	2.67044	2.68836	3.17161	2.91771	2.59055	2.81452	2.00233	2.35837	2.47666	456	320	142	124	335	620	80	596	652	1126	491	453	651	225	383
[truncated: 14,354 more rows]
[truncated: 1 more columns]
